# Supplementary material for: Pseudomonas aeruginosa lasR-deficient mutant contributes to bacterial virulence through enhancing the PhoB-mediated pathway in response to host environment
Source: mBio. 2025 Sep 4;16(10):e01788-25. doi: 10.1128/mbio.01788-25 (PMC12506140; doi:10.1128/mbio.01788-25)
Supplement: Table S2 — BLAST of sRNA1060 and sRNA1062. [file mbio.01788-25-s0002.xlsx]

## Sheet: sRNA1060
Table S2: BLAST of sRNA1060 and sRNA1062
Seq Identifer (Query)	Query Start	Query Stop	Accession (Subject)	Replicon Name (Subject)	Subject Start	Subject Stop	Alignment Length	% Identity	E-value	Gaps	Mismatches	Bit Score	Aligned part of query sequence	Aligned part of subject sequence
1060	1	85	NZ_JAAOGR010000080.1	Pseudomonas aeruginosa CEC41 (contigCEC41_80)	1505	1589	85	100.000	7.51e-36	0	0	158	TCTCGAGGCGTTCGCGGCGGCCACGGCGCGGTTCGTCGGACAGCCCCTCCGGATGCGTTTCCTACCTTCATCCGAGGAGCGGTAA	TCTCGAGGCGTTCGCGGCGGCCACGGCGCGGTTCGTCGGACAGCCCCTCCGGATGCGTTTCCTACCTTCATCCGAGGAGCGGTAA
1060	1	85	NZ_CTDK01000043	Pseudomonas aeruginosa isolate 12.5% 6 (contig_43)	6593	6509	85	100.000	7.51e-36	0	0	158	TCTCGAGGCGTTCGCGGCGGCCACGGCGCGGTTCGTCGGACAGCCCCTCCGGATGCGTTTCCTACCTTCATCCGAGGAGCGGTAA	TCTCGAGGCGTTCGCGGCGGCCACGGCGCGGTTCGTCGGACAGCCCCTCCGGATGCGTTTCCTACCTTCATCCGAGGAGCGGTAA
1060	1	85	NZ_JAAOGQ010000064.1	Pseudomonas aeruginosa CEC42 (contigCEC42_64)	5371	5287	85	100.000	7.51e-36	0	0	158	TCTCGAGGCGTTCGCGGCGGCCACGGCGCGGTTCGTCGGACAGCCCCTCCGGATGCGTTTCCTACCTTCATCCGAGGAGCGGTAA	TCTCGAGGCGTTCGCGGCGGCCACGGCGCGGTTCGTCGGACAGCCCCTCCGGATGCGTTTCCTACCTTCATCCGAGGAGCGGTAA
1060	1	85	NZ_CTDI01000038	Pseudomonas aeruginosa isolate 10% 9 (contig_38)	6593	6509	85	100.000	7.51e-36	0	0	158	TCTCGAGGCGTTCGCGGCGGCCACGGCGCGGTTCGTCGGACAGCCCCTCCGGATGCGTTTCCTACCTTCATCCGAGGAGCGGTAA	TCTCGAGGCGTTCGCGGCGGCCACGGCGCGGTTCGTCGGACAGCCCCTCCGGATGCGTTTCCTACCTTCATCCGAGGAGCGGTAA
1060	1	85	NZ_JAALIF010000035.1	Pseudomonas aeruginosa CEC44 (contigCEC44_35)	9956	10040	85	100.000	7.51e-36	0	0	158	TCTCGAGGCGTTCGCGGCGGCCACGGCGCGGTTCGTCGGACAGCCCCTCCGGATGCGTTTCCTACCTTCATCCGAGGAGCGGTAA	TCTCGAGGCGTTCGCGGCGGCCACGGCGCGGTTCGTCGGACAGCCCCTCCGGATGCGTTTCCTACCTTCATCCGAGGAGCGGTAA
1060	1	85	NZ_CTDH01000041	Pseudomonas aeruginosa isolate 10% 1 (contig_41)	6593	6509	85	100.000	7.51e-36	0	0	158	TCTCGAGGCGTTCGCGGCGGCCACGGCGCGGTTCGTCGGACAGCCCCTCCGGATGCGTTTCCTACCTTCATCCGAGGAGCGGTAA	TCTCGAGGCGTTCGCGGCGGCCACGGCGCGGTTCGTCGGACAGCCCCTCCGGATGCGTTTCCTACCTTCATCCGAGGAGCGGTAA
1060	1	85	NZ_JAAOGP010000100.1	Pseudomonas aeruginosa CEC43 (contigCEC43_100)	1503	1587	85	100.000	7.51e-36	0	0	158	TCTCGAGGCGTTCGCGGCGGCCACGGCGCGGTTCGTCGGACAGCCCCTCCGGATGCGTTTCCTACCTTCATCCGAGGAGCGGTAA	TCTCGAGGCGTTCGCGGCGGCCACGGCGCGGTTCGTCGGACAGCCCCTCCGGATGCGTTTCCTACCTTCATCCGAGGAGCGGTAA
1060	1	85	NZ_CTDG01000050	Pseudomonas aeruginosa isolate 2.5% 2 (contig_50)	6593	6509	85	100.000	7.51e-36	0	0	158	TCTCGAGGCGTTCGCGGCGGCCACGGCGCGGTTCGTCGGACAGCCCCTCCGGATGCGTTTCCTACCTTCATCCGAGGAGCGGTAA	TCTCGAGGCGTTCGCGGCGGCCACGGCGCGGTTCGTCGGACAGCCCCTCCGGATGCGTTTCCTACCTTCATCCGAGGAGCGGTAA
1060	1	85	NZ_FNMS01000014.1	Pseudomonas aeruginosa isolate PSA-14 (contig14)	6902	6818	85	100.000	7.51e-36	0	0	158	TCTCGAGGCGTTCGCGGCGGCCACGGCGCGGTTCGTCGGACAGCCCCTCCGGATGCGTTTCCTACCTTCATCCGAGGAGCGGTAA	TCTCGAGGCGTTCGCGGCGGCCACGGCGCGGTTCGTCGGACAGCCCCTCCGGATGCGTTTCCTACCTTCATCCGAGGAGCGGTAA
1060	1	85	NZ_CTDF01000079	Pseudomonas aeruginosa isolate TSB 3 (contig_79)	6593	6509	85	100.000	7.51e-36	0	0	158	TCTCGAGGCGTTCGCGGCGGCCACGGCGCGGTTCGTCGGACAGCCCCTCCGGATGCGTTTCCTACCTTCATCCGAGGAGCGGTAA	TCTCGAGGCGTTCGCGGCGGCCACGGCGCGGTTCGTCGGACAGCCCCTCCGGATGCGTTTCCTACCTTCATCCGAGGAGCGGTAA
1060	1	85	NZ_FNME01000014.1	Pseudomonas aeruginosa isolate PSA-13 (contig14)	6902	6818	85	100.000	7.51e-36	0	0	158	TCTCGAGGCGTTCGCGGCGGCCACGGCGCGGTTCGTCGGACAGCCCCTCCGGATGCGTTTCCTACCTTCATCCGAGGAGCGGTAA	TCTCGAGGCGTTCGCGGCGGCCACGGCGCGGTTCGTCGGACAGCCCCTCCGGATGCGTTTCCTACCTTCATCCGAGGAGCGGTAA
1060	1	85	NZ_CTDE01000014	Pseudomonas aeruginosa isolate ATCC 13388 (contig_14)	6593	6509	85	100.000	7.51e-36	0	0	158	TCTCGAGGCGTTCGCGGCGGCCACGGCGCGGTTCGTCGGACAGCCCCTCCGGATGCGTTTCCTACCTTCATCCGAGGAGCGGTAA	TCTCGAGGCGTTCGCGGCGGCCACGGCGCGGTTCGTCGGACAGCCCCTCCGGATGCGTTTCCTACCTTCATCCGAGGAGCGGTAA
1060	1	85	NZ_FNMA01000015.1	Pseudomonas aeruginosa isolate PSA-6 (contig15)	6902	6818	85	100.000	7.51e-36	0	0	158	TCTCGAGGCGTTCGCGGCGGCCACGGCGCGGTTCGTCGGACAGCCCCTCCGGATGCGTTTCCTACCTTCATCCGAGGAGCGGTAA	TCTCGAGGCGTTCGCGGCGGCCACGGCGCGGTTCGTCGGACAGCCCCTCCGGATGCGTTTCCTACCTTCATCCGAGGAGCGGTAA
1060	1	85	NZ_CTDD01000070	Pseudomonas aeruginosa isolate RW146 (contig_70)	6593	6509	85	100.000	7.51e-36	0	0	158	TCTCGAGGCGTTCGCGGCGGCCACGGCGCGGTTCGTCGGACAGCCCCTCCGGATGCGTTTCCTACCTTCATCCGAGGAGCGGTAA	TCTCGAGGCGTTCGCGGCGGCCACGGCGCGGTTCGTCGGACAGCCCCTCCGGATGCGTTTCCTACCTTCATCCGAGGAGCGGTAA
1060	1	85	NZ_FNLV01000014.1	Pseudomonas aeruginosa isolate PSA-5 (contig14)	6665	6581	85	100.000	7.51e-36	0	0	158	TCTCGAGGCGTTCGCGGCGGCCACGGCGCGGTTCGTCGGACAGCCCCTCCGGATGCGTTTCCTACCTTCATCCGAGGAGCGGTAA	TCTCGAGGCGTTCGCGGCGGCCACGGCGCGGTTCGTCGGACAGCCCCTCCGGATGCGTTTCCTACCTTCATCCGAGGAGCGGTAA
1060	1	85	NZ_CTDC01000041	Pseudomonas aeruginosa isolate RW27 (contig_41)	6593	6509	85	100.000	7.51e-36	0	0	158	TCTCGAGGCGTTCGCGGCGGCCACGGCGCGGTTCGTCGGACAGCCCCTCCGGATGCGTTTCCTACCTTCATCCGAGGAGCGGTAA	TCTCGAGGCGTTCGCGGCGGCCACGGCGCGGTTCGTCGGACAGCCCCTCCGGATGCGTTTCCTACCTTCATCCGAGGAGCGGTAA
1060	1	85	NZ_FNLX01000014.1	Pseudomonas aeruginosa isolate PSA-15 (contig14)	6665	6581	85	100.000	7.51e-36	0	0	158	TCTCGAGGCGTTCGCGGCGGCCACGGCGCGGTTCGTCGGACAGCCCCTCCGGATGCGTTTCCTACCTTCATCCGAGGAGCGGTAA	TCTCGAGGCGTTCGCGGCGGCCACGGCGCGGTTCGTCGGACAGCCCCTCCGGATGCGTTTCCTACCTTCATCCGAGGAGCGGTAA
1060	1	85	NZ_CTCQ01000016	Pseudomonas aeruginosa isolate TSB 1 (contig_16)	6593	6509	85	100.000	7.51e-36	0	0	158	TCTCGAGGCGTTCGCGGCGGCCACGGCGCGGTTCGTCGGACAGCCCCTCCGGATGCGTTTCCTACCTTCATCCGAGGAGCGGTAA	TCTCGAGGCGTTCGCGGCGGCCACGGCGCGGTTCGTCGGACAGCCCCTCCGGATGCGTTTCCTACCTTCATCCGAGGAGCGGTAA
1060	1	85	NZ_WSYN01000011.1	Pseudomonas aeruginosa PA-50010278 (NODE_11_contig)	232828	232912	85	100.000	7.51e-36	0	0	158	TCTCGAGGCGTTCGCGGCGGCCACGGCGCGGTTCGTCGGACAGCCCCTCCGGATGCGTTTCCTACCTTCATCCGAGGAGCGGTAA	TCTCGAGGCGTTCGCGGCGGCCACGGCGCGGTTCGTCGGACAGCCCCTCCGGATGCGTTTCCTACCTTCATCCGAGGAGCGGTAA
1060	1	85	NZ_CUWZ01000051	Pseudomonas aeruginosa isolate RW184 (contig_51)	6593	6509	85	100.000	7.51e-36	0	0	158	TCTCGAGGCGTTCGCGGCGGCCACGGCGCGGTTCGTCGGACAGCCCCTCCGGATGCGTTTCCTACCTTCATCCGAGGAGCGGTAA	TCTCGAGGCGTTCGCGGCGGCCACGGCGCGGTTCGTCGGACAGCCCCTCCGGATGCGTTTCCTACCTTCATCCGAGGAGCGGTAA
1060	1	85	NZ_VRZB01000148.1	Pseudomonas aeruginosa PA834 (scaffold_147_pilon)	17748	17832	85	100.000	7.51e-36	0	0	158	TCTCGAGGCGTTCGCGGCGGCCACGGCGCGGTTCGTCGGACAGCCCCTCCGGATGCGTTTCCTACCTTCATCCGAGGAGCGGTAA	TCTCGAGGCGTTCGCGGCGGCCACGGCGCGGTTCGTCGGACAGCCCCTCCGGATGCGTTTCCTACCTTCATCCGAGGAGCGGTAA
1060	1	85	NZ_JVCP01000150	Pseudomonas aeruginosa 549_PAER (scaffold_97)	24815	24899	85	100.000	7.51e-36	0	0	158	TCTCGAGGCGTTCGCGGCGGCCACGGCGCGGTTCGTCGGACAGCCCCTCCGGATGCGTTTCCTACCTTCATCCGAGGAGCGGTAA	TCTCGAGGCGTTCGCGGCGGCCACGGCGCGGTTCGTCGGACAGCCCCTCCGGATGCGTTTCCTACCTTCATCCGAGGAGCGGTAA
1060	1	85	NZ_CP041945.1	Pseudomonas aeruginosa ST773 (chromosome)	3156897	3156981	85	100.000	7.51e-36	0	0	158	TCTCGAGGCGTTCGCGGCGGCCACGGCGCGGTTCGTCGGACAGCCCCTCCGGATGCGTTTCCTACCTTCATCCGAGGAGCGGTAA	TCTCGAGGCGTTCGCGGCGGCCACGGCGCGGTTCGTCGGACAGCCCCTCCGGATGCGTTTCCTACCTTCATCCGAGGAGCGGTAA
1060	1	85	NZ_JVTQ01000061	Pseudomonas aeruginosa 1324_PAER (scaffold_270)	2146	2062	85	100.000	7.51e-36	0	0	158	TCTCGAGGCGTTCGCGGCGGCCACGGCGCGGTTCGTCGGACAGCCCCTCCGGATGCGTTTCCTACCTTCATCCGAGGAGCGGTAA	TCTCGAGGCGTTCGCGGCGGCCACGGCGCGGTTCGTCGGACAGCCCCTCCGGATGCGTTTCCTACCTTCATCCGAGGAGCGGTAA
1060	1	85	NZ_VTDC01000020.1	Pseudomonas aeruginosa 2596 (NODE_20_contig)	6896	6812	85	100.000	7.51e-36	0	0	158	TCTCGAGGCGTTCGCGGCGGCCACGGCGCGGTTCGTCGGACAGCCCCTCCGGATGCGTTTCCTACCTTCATCCGAGGAGCGGTAA	TCTCGAGGCGTTCGCGGCGGCCACGGCGCGGTTCGTCGGACAGCCCCTCCGGATGCGTTTCCTACCTTCATCCGAGGAGCGGTAA
1060	1	85	NZ_JTYQ01000010	Pseudomonas aeruginosa AZPAE14398 (contig_10)	202722	202806	85	100.000	7.51e-36	0	0	158	TCTCGAGGCGTTCGCGGCGGCCACGGCGCGGTTCGTCGGACAGCCCCTCCGGATGCGTTTCCTACCTTCATCCGAGGAGCGGTAA	TCTCGAGGCGTTCGCGGCGGCCACGGCGCGGTTCGTCGGACAGCCCCTCCGGATGCGTTTCCTACCTTCATCCGAGGAGCGGTAA
1060	1	85	NZ_WHVM01000072.1	Pseudomonas aeruginosa UM5686 (NODE_72_contig)	713	797	85	100.000	7.51e-36	0	0	158	TCTCGAGGCGTTCGCGGCGGCCACGGCGCGGTTCGTCGGACAGCCCCTCCGGATGCGTTTCCTACCTTCATCCGAGGAGCGGTAA	TCTCGAGGCGTTCGCGGCGGCCACGGCGCGGTTCGTCGGACAGCCCCTCCGGATGCGTTTCCTACCTTCATCCGAGGAGCGGTAA
1060	1	85	NZ_JTXF01000119	Pseudomonas aeruginosa AZPAE14700 (contig_119)	6694	6610	85	100.000	7.51e-36	0	0	158	TCTCGAGGCGTTCGCGGCGGCCACGGCGCGGTTCGTCGGACAGCCCCTCCGGATGCGTTTCCTACCTTCATCCGAGGAGCGGTAA	TCTCGAGGCGTTCGCGGCGGCCACGGCGCGGTTCGTCGGACAGCCCCTCCGGATGCGTTTCCTACCTTCATCCGAGGAGCGGTAA
1060	1	85	NZ_VZIP01000145.1	Pseudomonas aeruginosa KCJ3K57 (NODE_145_contig)	4212	4128	85	100.000	7.51e-36	0	0	158	TCTCGAGGCGTTCGCGGCGGCCACGGCGCGGTTCGTCGGACAGCCCCTCCGGATGCGTTTCCTACCTTCATCCGAGGAGCGGTAA	TCTCGAGGCGTTCGCGGCGGCCACGGCGCGGTTCGTCGGACAGCCCCTCCGGATGCGTTTCCTACCTTCATCCGAGGAGCGGTAA
1060	1	85	NZ_JTXJ01000090	Pseudomonas aeruginosa AZPAE14695 (contig_90)	6795	6711	85	100.000	7.51e-36	0	0	158	TCTCGAGGCGTTCGCGGCGGCCACGGCGCGGTTCGTCGGACAGCCCCTCCGGATGCGTTTCCTACCTTCATCCGAGGAGCGGTAA	TCTCGAGGCGTTCGCGGCGGCCACGGCGCGGTTCGTCGGACAGCCCCTCCGGATGCGTTTCCTACCTTCATCCGAGGAGCGGTAA
1060	1	85	NZ_VXKW01000053.1	Pseudomonas aeruginosa WW (NODE_53_scaffold)	34599	34683	85	100.000	7.51e-36	0	0	158	TCTCGAGGCGTTCGCGGCGGCCACGGCGCGGTTCGTCGGACAGCCCCTCCGGATGCGTTTCCTACCTTCATCCGAGGAGCGGTAA	TCTCGAGGCGTTCGCGGCGGCCACGGCGCGGTTCGTCGGACAGCCCCTCCGGATGCGTTTCCTACCTTCATCCGAGGAGCGGTAA
1060	1	85	NZ_JTXM01000007	Pseudomonas aeruginosa AZPAE14692 (contig_7)	66372	66456	85	100.000	7.51e-36	0	0	158	TCTCGAGGCGTTCGCGGCGGCCACGGCGCGGTTCGTCGGACAGCCCCTCCGGATGCGTTTCCTACCTTCATCCGAGGAGCGGTAA	TCTCGAGGCGTTCGCGGCGGCCACGGCGCGGTTCGTCGGACAGCCCCTCCGGATGCGTTTCCTACCTTCATCCGAGGAGCGGTAA
1060	1	85	NZ_VSIZ01000015.1	Pseudomonas aeruginosa UMB2738 (NODE_15_scaffold)	6801	6717	85	100.000	7.51e-36	0	0	158	TCTCGAGGCGTTCGCGGCGGCCACGGCGCGGTTCGTCGGACAGCCCCTCCGGATGCGTTTCCTACCTTCATCCGAGGAGCGGTAA	TCTCGAGGCGTTCGCGGCGGCCACGGCGCGGTTCGTCGGACAGCCCCTCCGGATGCGTTTCCTACCTTCATCCGAGGAGCGGTAA
1060	1	85	NZ_JTOB01000026	Pseudomonas aeruginosa AZPAE15019 (contig_26)	6694	6610	85	100.000	7.51e-36	0	0	158	TCTCGAGGCGTTCGCGGCGGCCACGGCGCGGTTCGTCGGACAGCCCCTCCGGATGCGTTTCCTACCTTCATCCGAGGAGCGGTAA	TCTCGAGGCGTTCGCGGCGGCCACGGCGCGGTTCGTCGGACAGCCCCTCCGGATGCGTTTCCTACCTTCATCCGAGGAGCGGTAA
1060	1	85	NZ_VOJE01000016.1	Pseudomonas aeruginosa 6436 (NODE_16_scaffold)	119091	119175	85	100.000	7.51e-36	0	0	158	TCTCGAGGCGTTCGCGGCGGCCACGGCGCGGTTCGTCGGACAGCCCCTCCGGATGCGTTTCCTACCTTCATCCGAGGAGCGGTAA	TCTCGAGGCGTTCGCGGCGGCCACGGCGCGGTTCGTCGGACAGCCCCTCCGGATGCGTTTCCTACCTTCATCCGAGGAGCGGTAA
1060	1	85	NZ_JTOE01000007	Pseudomonas aeruginosa AZPAE15016 (contig_7)	6795	6711	85	100.000	7.51e-36	0	0	158	TCTCGAGGCGTTCGCGGCGGCCACGGCGCGGTTCGTCGGACAGCCCCTCCGGATGCGTTTCCTACCTTCATCCGAGGAGCGGTAA	TCTCGAGGCGTTCGCGGCGGCCACGGCGCGGTTCGTCGGACAGCCCCTCCGGATGCGTTTCCTACCTTCATCCGAGGAGCGGTAA
1060	1	85	NZ_VOJD01000021.1	Pseudomonas aeruginosa 6452 (NODE_21_scaffold)	6615	6531	85	100.000	7.51e-36	0	0	158	TCTCGAGGCGTTCGCGGCGGCCACGGCGCGGTTCGTCGGACAGCCCCTCCGGATGCGTTTCCTACCTTCATCCGAGGAGCGGTAA	TCTCGAGGCGTTCGCGGCGGCCACGGCGCGGTTCGTCGGACAGCCCCTCCGGATGCGTTTCCTACCTTCATCCGAGGAGCGGTAA
1060	1	85	NZ_JTOJ01000012	Pseudomonas aeruginosa AZPAE15011 (contig_12)	120220	120304	85	100.000	7.51e-36	0	0	158	TCTCGAGGCGTTCGCGGCGGCCACGGCGCGGTTCGTCGGACAGCCCCTCCGGATGCGTTTCCTACCTTCATCCGAGGAGCGGTAA	TCTCGAGGCGTTCGCGGCGGCCACGGCGCGGTTCGTCGGACAGCCCCTCCGGATGCGTTTCCTACCTTCATCCGAGGAGCGGTAA
1060	1	85	NZ_SZXP01000018.1	Pseudomonas aeruginosa SF3 (contig18)	119044	119128	85	100.000	7.51e-36	0	0	158	TCTCGAGGCGTTCGCGGCGGCCACGGCGCGGTTCGTCGGACAGCCCCTCCGGATGCGTTTCCTACCTTCATCCGAGGAGCGGTAA	TCTCGAGGCGTTCGCGGCGGCCACGGCGCGGTTCGTCGGACAGCCCCTCCGGATGCGTTTCCTACCTTCATCCGAGGAGCGGTAA
1060	1	85	NZ_JTQI01000033	Pseudomonas aeruginosa AZPAE14959 (contig_33)	34858	34942	85	100.000	7.51e-36	0	0	158	TCTCGAGGCGTTCGCGGCGGCCACGGCGCGGTTCGTCGGACAGCCCCTCCGGATGCGTTTCCTACCTTCATCCGAGGAGCGGTAA	TCTCGAGGCGTTCGCGGCGGCCACGGCGCGGTTCGTCGGACAGCCCCTCCGGATGCGTTTCCTACCTTCATCCGAGGAGCGGTAA
1060	1	85	NZ_SZXQ01000018.1	Pseudomonas aeruginosa SF4 (contig18)	6775	6691	85	100.000	7.51e-36	0	0	158	TCTCGAGGCGTTCGCGGCGGCCACGGCGCGGTTCGTCGGACAGCCCCTCCGGATGCGTTTCCTACCTTCATCCGAGGAGCGGTAA	TCTCGAGGCGTTCGCGGCGGCCACGGCGCGGTTCGTCGGACAGCCCCTCCGGATGCGTTTCCTACCTTCATCCGAGGAGCGGTAA
1060	1	85	NZ_JTQT01000033	Pseudomonas aeruginosa AZPAE14948 (contig_33)	6792	6708	85	100.000	7.51e-36	0	0	158	TCTCGAGGCGTTCGCGGCGGCCACGGCGCGGTTCGTCGGACAGCCCCTCCGGATGCGTTTCCTACCTTCATCCGAGGAGCGGTAA	TCTCGAGGCGTTCGCGGCGGCCACGGCGCGGTTCGTCGGACAGCCCCTCCGGATGCGTTTCCTACCTTCATCCGAGGAGCGGTAA
1060	1	85	NZ_SZXO01000018.1	Pseudomonas aeruginosa SF2 (contig18)	6775	6691	85	100.000	7.51e-36	0	0	158	TCTCGAGGCGTTCGCGGCGGCCACGGCGCGGTTCGTCGGACAGCCCCTCCGGATGCGTTTCCTACCTTCATCCGAGGAGCGGTAA	TCTCGAGGCGTTCGCGGCGGCCACGGCGCGGTTCGTCGGACAGCCCCTCCGGATGCGTTTCCTACCTTCATCCGAGGAGCGGTAA
1060	1	85	NZ_JTNT01000049	Pseudomonas aeruginosa AZPAE15027 (contig_49)	34631	34715	85	100.000	7.51e-36	0	0	158	TCTCGAGGCGTTCGCGGCGGCCACGGCGCGGTTCGTCGGACAGCCCCTCCGGATGCGTTTCCTACCTTCATCCGAGGAGCGGTAA	TCTCGAGGCGTTCGCGGCGGCCACGGCGCGGTTCGTCGGACAGCCCCTCCGGATGCGTTTCCTACCTTCATCCGAGGAGCGGTAA
1060	1	85	NZ_CP041774.1	Pseudomonas aeruginosa 60503 (chromosome)	3043687	3043771	85	100.000	7.51e-36	0	0	158	TCTCGAGGCGTTCGCGGCGGCCACGGCGCGGTTCGTCGGACAGCCCCTCCGGATGCGTTTCCTACCTTCATCCGAGGAGCGGTAA	TCTCGAGGCGTTCGCGGCGGCCACGGCGCGGTTCGTCGGACAGCCCCTCCGGATGCGTTTCCTACCTTCATCCGAGGAGCGGTAA
1060	1	85	NZ_JTSR01000090	Pseudomonas aeruginosa AZPAE14898 (contig_90)	6795	6711	85	100.000	7.51e-36	0	0	158	TCTCGAGGCGTTCGCGGCGGCCACGGCGCGGTTCGTCGGACAGCCCCTCCGGATGCGTTTCCTACCTTCATCCGAGGAGCGGTAA	TCTCGAGGCGTTCGCGGCGGCCACGGCGCGGTTCGTCGGACAGCCCCTCCGGATGCGTTTCCTACCTTCATCCGAGGAGCGGTAA
1060	1	85	NZ_CP034244.1	Pseudomonas aeruginosa UCBPP-PA14 (chromosome)	3103353	3103437	85	100.000	7.51e-36	0	0	158	TCTCGAGGCGTTCGCGGCGGCCACGGCGCGGTTCGTCGGACAGCCCCTCCGGATGCGTTTCCTACCTTCATCCGAGGAGCGGTAA	TCTCGAGGCGTTCGCGGCGGCCACGGCGCGGTTCGTCGGACAGCCCCTCCGGATGCGTTTCCTACCTTCATCCGAGGAGCGGTAA
1060	1	85	NZ_JTNV01000011	Pseudomonas aeruginosa AZPAE15025 (contig_11)	6795	6711	85	100.000	7.51e-36	0	0	158	TCTCGAGGCGTTCGCGGCGGCCACGGCGCGGTTCGTCGGACAGCCCCTCCGGATGCGTTTCCTACCTTCATCCGAGGAGCGGTAA	TCTCGAGGCGTTCGCGGCGGCCACGGCGCGGTTCGTCGGACAGCCCCTCCGGATGCGTTTCCTACCTTCATCCGAGGAGCGGTAA
1060	1	85	NZ_CAADNM010000176.1	Pseudomonas aeruginosa XDR-PA / assembly CLM02-017 (contig176)	7586	7670	85	100.000	7.51e-36	0	0	158	TCTCGAGGCGTTCGCGGCGGCCACGGCGCGGTTCGTCGGACAGCCCCTCCGGATGCGTTTCCTACCTTCATCCGAGGAGCGGTAA	TCTCGAGGCGTTCGCGGCGGCCACGGCGCGGTTCGTCGGACAGCCCCTCCGGATGCGTTTCCTACCTTCATCCGAGGAGCGGTAA
1060	1	85	NZ_JTNB01000017	Pseudomonas aeruginosa AZPAE15045 (contig_17)	59454	59538	85	100.000	7.51e-36	0	0	158	TCTCGAGGCGTTCGCGGCGGCCACGGCGCGGTTCGTCGGACAGCCCCTCCGGATGCGTTTCCTACCTTCATCCGAGGAGCGGTAA	TCTCGAGGCGTTCGCGGCGGCCACGGCGCGGTTCGTCGGACAGCCCCTCCGGATGCGTTTCCTACCTTCATCCGAGGAGCGGTAA
1060	1	85	NZ_CAADNS010000448.1	Pseudomonas aeruginosa XDR-PA / assembly CAT09-027 (contig448)	5419	5335	85	100.000	7.51e-36	0	0	158	TCTCGAGGCGTTCGCGGCGGCCACGGCGCGGTTCGTCGGACAGCCCCTCCGGATGCGTTTCCTACCTTCATCCGAGGAGCGGTAA	TCTCGAGGCGTTCGCGGCGGCCACGGCGCGGTTCGTCGGACAGCCCCTCCGGATGCGTTTCCTACCTTCATCCGAGGAGCGGTAA
1060	1	85	NZ_JTSZ01000046	Pseudomonas aeruginosa AZPAE14889 (contig_46)	6795	6711	85	100.000	7.51e-36	0	0	158	TCTCGAGGCGTTCGCGGCGGCCACGGCGCGGTTCGTCGGACAGCCCCTCCGGATGCGTTTCCTACCTTCATCCGAGGAGCGGTAA	TCTCGAGGCGTTCGCGGCGGCCACGGCGCGGTTCGTCGGACAGCCCCTCCGGATGCGTTTCCTACCTTCATCCGAGGAGCGGTAA
1060	1	85	NZ_CAADMV010000283.1	Pseudomonas aeruginosa XDR-PA / assembly CAT05-004 (contig283)	6595	6511	85	100.000	7.51e-36	0	0	158	TCTCGAGGCGTTCGCGGCGGCCACGGCGCGGTTCGTCGGACAGCCCCTCCGGATGCGTTTCCTACCTTCATCCGAGGAGCGGTAA	TCTCGAGGCGTTCGCGGCGGCCACGGCGCGGTTCGTCGGACAGCCCCTCCGGATGCGTTTCCTACCTTCATCCGAGGAGCGGTAA
1060	1	85	NZ_JTNW01000008	Pseudomonas aeruginosa AZPAE15024 (contig_8)	6795	6711	85	100.000	7.51e-36	0	0	158	TCTCGAGGCGTTCGCGGCGGCCACGGCGCGGTTCGTCGGACAGCCCCTCCGGATGCGTTTCCTACCTTCATCCGAGGAGCGGTAA	TCTCGAGGCGTTCGCGGCGGCCACGGCGCGGTTCGTCGGACAGCCCCTCCGGATGCGTTTCCTACCTTCATCCGAGGAGCGGTAA
1060	1	85	NZ_CAADMI010000508.1	Pseudomonas aeruginosa XDR-PA / assembly CAT04-016 (contig508)	737	821	85	100.000	7.51e-36	0	0	158	TCTCGAGGCGTTCGCGGCGGCCACGGCGCGGTTCGTCGGACAGCCCCTCCGGATGCGTTTCCTACCTTCATCCGAGGAGCGGTAA	TCTCGAGGCGTTCGCGGCGGCCACGGCGCGGTTCGTCGGACAGCCCCTCCGGATGCGTTTCCTACCTTCATCCGAGGAGCGGTAA
1060	1	85	NZ_JTNH01000025	Pseudomonas aeruginosa AZPAE15039 (contig_25)	34626	34710	85	100.000	7.51e-36	0	0	158	TCTCGAGGCGTTCGCGGCGGCCACGGCGCGGTTCGTCGGACAGCCCCTCCGGATGCGTTTCCTACCTTCATCCGAGGAGCGGTAA	TCTCGAGGCGTTCGCGGCGGCCACGGCGCGGTTCGTCGGACAGCCCCTCCGGATGCGTTTCCTACCTTCATCCGAGGAGCGGTAA
1060	1	85	NZ_CAADMG010000374.1	Pseudomonas aeruginosa XDR-PA / assembly CAT04-001 (contig374)	6568	6484	85	100.000	7.51e-36	0	0	158	TCTCGAGGCGTTCGCGGCGGCCACGGCGCGGTTCGTCGGACAGCCCCTCCGGATGCGTTTCCTACCTTCATCCGAGGAGCGGTAA	TCTCGAGGCGTTCGCGGCGGCCACGGCGCGGTTCGTCGGACAGCCCCTCCGGATGCGTTTCCTACCTTCATCCGAGGAGCGGTAA
1060	1	85	NZ_JTUL01000079	Pseudomonas aeruginosa AZPAE14850 (contig_79)	6795	6711	85	100.000	7.51e-36	0	0	158	TCTCGAGGCGTTCGCGGCGGCCACGGCGCGGTTCGTCGGACAGCCCCTCCGGATGCGTTTCCTACCTTCATCCGAGGAGCGGTAA	TCTCGAGGCGTTCGCGGCGGCCACGGCGCGGTTCGTCGGACAGCCCCTCCGGATGCGTTTCCTACCTTCATCCGAGGAGCGGTAA
1060	1	85	NZ_CAADLN010000053.1	Pseudomonas aeruginosa XDR-PA / assembly CAN01-028 (contig53)	7190	7274	85	100.000	7.51e-36	0	0	158	TCTCGAGGCGTTCGCGGCGGCCACGGCGCGGTTCGTCGGACAGCCCCTCCGGATGCGTTTCCTACCTTCATCCGAGGAGCGGTAA	TCTCGAGGCGTTCGCGGCGGCCACGGCGCGGTTCGTCGGACAGCCCCTCCGGATGCGTTTCCTACCTTCATCCGAGGAGCGGTAA
1060	1	85	NZ_JTUP01000010	Pseudomonas aeruginosa AZPAE14845 (contig_10)	7793	7709	85	100.000	7.51e-36	0	0	158	TCTCGAGGCGTTCGCGGCGGCCACGGCGCGGTTCGTCGGACAGCCCCTCCGGATGCGTTTCCTACCTTCATCCGAGGAGCGGTAA	TCTCGAGGCGTTCGCGGCGGCCACGGCGCGGTTCGTCGGACAGCCCCTCCGGATGCGTTTCCTACCTTCATCCGAGGAGCGGTAA
1060	1	85	NZ_LR134330.1	Pseudomonas aeruginosa NCTC13715 (ERS1110714SCcontig000001)	4977715	4977799	85	100.000	7.51e-36	0	0	158	TCTCGAGGCGTTCGCGGCGGCCACGGCGCGGTTCGTCGGACAGCCCCTCCGGATGCGTTTCCTACCTTCATCCGAGGAGCGGTAA	TCTCGAGGCGTTCGCGGCGGCCACGGCGCGGTTCGTCGGACAGCCCCTCCGGATGCGTTTCCTACCTTCATCCGAGGAGCGGTAA
1060	1	85	NZ_KK213183	Pseudomonas aeruginosa BWH058 (adTyf-supercont1.1)	3129759	3129843	85	100.000	7.51e-36	0	0	158	TCTCGAGGCGTTCGCGGCGGCCACGGCGCGGTTCGTCGGACAGCCCCTCCGGATGCGTTTCCTACCTTCATCCGAGGAGCGGTAA	TCTCGAGGCGTTCGCGGCGGCCACGGCGCGGTTCGTCGGACAGCCCCTCCGGATGCGTTTCCTACCTTCATCCGAGGAGCGGTAA
1060	1	85	NZ_LR130533.1	Pseudomonas aeruginosa isolate paerg009 (paerg009-contig000)	6587791	6587875	85	100.000	7.51e-36	0	0	158	TCTCGAGGCGTTCGCGGCGGCCACGGCGCGGTTCGTCGGACAGCCCCTCCGGATGCGTTTCCTACCTTCATCCGAGGAGCGGTAA	TCTCGAGGCGTTCGCGGCGGCCACGGCGCGGTTCGTCGGACAGCCCCTCCGGATGCGTTTCCTACCTTCATCCGAGGAGCGGTAA
1060	1	85	NZ_KI914481	Pseudomonas aeruginosa BWHPSA044 (adkfY-supercont1.1)	2711061	2711145	85	100.000	7.51e-36	0	0	158	TCTCGAGGCGTTCGCGGCGGCCACGGCGCGGTTCGTCGGACAGCCCCTCCGGATGCGTTTCCTACCTTCATCCGAGGAGCGGTAA	TCTCGAGGCGTTCGCGGCGGCCACGGCGCGGTTCGTCGGACAGCCCCTCCGGATGCGTTTCCTACCTTCATCCGAGGAGCGGTAA
1060	1	85	NZ_LR130534.1	Pseudomonas aeruginosa isolate paerg005 (paerg005-contig000)	3272923	3273007	85	100.000	7.51e-36	0	0	158	TCTCGAGGCGTTCGCGGCGGCCACGGCGCGGTTCGTCGGACAGCCCCTCCGGATGCGTTTCCTACCTTCATCCGAGGAGCGGTAA	TCTCGAGGCGTTCGCGGCGGCCACGGCGCGGTTCGTCGGACAGCCCCTCCGGATGCGTTTCCTACCTTCATCCGAGGAGCGGTAA
1060	1	85	NZ_KE136335	Pseudomonas aeruginosa PA14 (scaffold_1)	2461567	2461483	85	100.000	7.51e-36	0	0	158	TCTCGAGGCGTTCGCGGCGGCCACGGCGCGGTTCGTCGGACAGCCCCTCCGGATGCGTTTCCTACCTTCATCCGAGGAGCGGTAA	TCTCGAGGCGTTCGCGGCGGCCACGGCGCGGTTCGTCGGACAGCCCCTCCGGATGCGTTTCCTACCTTCATCCGAGGAGCGGTAA
1060	1	85	NZ_RWUC01000011.1	Pseudomonas aeruginosa 293S080611BSL_PA1 (contigIPC64_11.1)	119387	119471	85	100.000	7.51e-36	0	0	158	TCTCGAGGCGTTCGCGGCGGCCACGGCGCGGTTCGTCGGACAGCCCCTCCGGATGCGTTTCCTACCTTCATCCGAGGAGCGGTAA	TCTCGAGGCGTTCGCGGCGGCCACGGCGCGGTTCGTCGGACAGCCCCTCCGGATGCGTTTCCTACCTTCATCCGAGGAGCGGTAA
1060	1	85	NZ_KI518973	Pseudomonas aeruginosa BWHPSA027 (scaffold_1)	2285582	2285666	85	100.000	7.51e-36	0	0	158	TCTCGAGGCGTTCGCGGCGGCCACGGCGCGGTTCGTCGGACAGCCCCTCCGGATGCGTTTCCTACCTTCATCCGAGGAGCGGTAA	TCTCGAGGCGTTCGCGGCGGCCACGGCGCGGTTCGTCGGACAGCCCCTCCGGATGCGTTTCCTACCTTCATCCGAGGAGCGGTAA
1060	1	85	NZ_RWUH01000012.1	Pseudomonas aeruginosa 272S250511BSL_PA1 (contigIPC57_12.1)	213020	213104	85	100.000	7.51e-36	0	0	158	TCTCGAGGCGTTCGCGGCGGCCACGGCGCGGTTCGTCGGACAGCCCCTCCGGATGCGTTTCCTACCTTCATCCGAGGAGCGGTAA	TCTCGAGGCGTTCGCGGCGGCCACGGCGCGGTTCGTCGGACAGCCCCTCCGGATGCGTTTCCTACCTTCATCCGAGGAGCGGTAA
1060	1	85	NZ_KI518886	Pseudomonas aeruginosa BL09 (scaffold_1)	179714	179630	85	100.000	7.51e-36	0	0	158	TCTCGAGGCGTTCGCGGCGGCCACGGCGCGGTTCGTCGGACAGCCCCTCCGGATGCGTTTCCTACCTTCATCCGAGGAGCGGTAA	TCTCGAGGCGTTCGCGGCGGCCACGGCGCGGTTCGTCGGACAGCCCCTCCGGATGCGTTTCCTACCTTCATCCGAGGAGCGGTAA
1060	1	85	NZ_RWUA01000018.1	Pseudomonas aeruginosa 295s071211BSL_PA1 (scaffoldIPC66_18.1)	119377	119461	85	100.000	7.51e-36	0	0	158	TCTCGAGGCGTTCGCGGCGGCCACGGCGCGGTTCGTCGGACAGCCCCTCCGGATGCGTTTCCTACCTTCATCCGAGGAGCGGTAA	TCTCGAGGCGTTCGCGGCGGCCACGGCGCGGTTCGTCGGACAGCCCCTCCGGATGCGTTTCCTACCTTCATCCGAGGAGCGGTAA
1060	1	85	NZ_KI518836	Pseudomonas aeruginosa BL15 (scaffold_2)	122855	122939	85	100.000	7.51e-36	0	0	158	TCTCGAGGCGTTCGCGGCGGCCACGGCGCGGTTCGTCGGACAGCCCCTCCGGATGCGTTTCCTACCTTCATCCGAGGAGCGGTAA	TCTCGAGGCGTTCGCGGCGGCCACGGCGCGGTTCGTCGGACAGCCCCTCCGGATGCGTTTCCTACCTTCATCCGAGGAGCGGTAA
1060	1	85	NZ_RWUB01000008.1	Pseudomonas aeruginosa 293S080611BSL_PA2 (scaffoldIPC65_8.1)	123165	123249	85	100.000	7.51e-36	0	0	158	TCTCGAGGCGTTCGCGGCGGCCACGGCGCGGTTCGTCGGACAGCCCCTCCGGATGCGTTTCCTACCTTCATCCGAGGAGCGGTAA	TCTCGAGGCGTTCGCGGCGGCCACGGCGCGGTTCGTCGGACAGCCCCTCCGGATGCGTTTCCTACCTTCATCCGAGGAGCGGTAA
1060	1	85	NZ_KI518825	Pseudomonas aeruginosa BL16 (scaffold_1)	2194952	2195036	85	100.000	7.51e-36	0	0	158	TCTCGAGGCGTTCGCGGCGGCCACGGCGCGGTTCGTCGGACAGCCCCTCCGGATGCGTTTCCTACCTTCATCCGAGGAGCGGTAA	TCTCGAGGCGTTCGCGGCGGCCACGGCGCGGTTCGTCGGACAGCCCCTCCGGATGCGTTTCCTACCTTCATCCGAGGAGCGGTAA
1060	1	85	NZ_RWQA01000001.1	Pseudomonas aeruginosa PA-CL513 (scaffoldIPC607_1.1)	1215137	1215053	85	100.000	7.51e-36	0	0	158	TCTCGAGGCGTTCGCGGCGGCCACGGCGCGGTTCGTCGGACAGCCCCTCCGGATGCGTTTCCTACCTTCATCCGAGGAGCGGTAA	TCTCGAGGCGTTCGCGGCGGCCACGGCGCGGTTCGTCGGACAGCCCCTCCGGATGCGTTTCCTACCTTCATCCGAGGAGCGGTAA
1060	1	85	NZ_KI518796	Pseudomonas aeruginosa BL20 (scaffold_1)	3157473	3157557	85	100.000	7.51e-36	0	0	158	TCTCGAGGCGTTCGCGGCGGCCACGGCGCGGTTCGTCGGACAGCCCCTCCGGATGCGTTTCCTACCTTCATCCGAGGAGCGGTAA	TCTCGAGGCGTTCGCGGCGGCCACGGCGCGGTTCGTCGGACAGCCCCTCCGGATGCGTTTCCTACCTTCATCCGAGGAGCGGTAA
1060	1	85	NZ_RWMX01000014.1	Pseudomonas aeruginosa 4064321111 (contigIPC1494_14.1)	7068	6984	85	100.000	7.51e-36	0	0	158	TCTCGAGGCGTTCGCGGCGGCCACGGCGCGGTTCGTCGGACAGCCCCTCCGGATGCGTTTCCTACCTTCATCCGAGGAGCGGTAA	TCTCGAGGCGTTCGCGGCGGCCACGGCGCGGTTCGTCGGACAGCCCCTCCGGATGCGTTTCCTACCTTCATCCGAGGAGCGGTAA
1060	1	85	NZ_AKZG01000078	Pseudomonas aeruginosa CI27 (Contig0082)	9967	10051	85	100.000	7.51e-36	0	0	158	TCTCGAGGCGTTCGCGGCGGCCACGGCGCGGTTCGTCGGACAGCCCCTCCGGATGCGTTTCCTACCTTCATCCGAGGAGCGGTAA	TCTCGAGGCGTTCGCGGCGGCCACGGCGCGGTTCGTCGGACAGCCCCTCCGGATGCGTTTCCTACCTTCATCCGAGGAGCGGTAA
1060	1	85	NZ_RWLI01000017.1	Pseudomonas aeruginosa 13 (contigIPC1595_17.1)	7074	6990	85	100.000	7.51e-36	0	0	158	TCTCGAGGCGTTCGCGGCGGCCACGGCGCGGTTCGTCGGACAGCCCCTCCGGATGCGTTTCCTACCTTCATCCGAGGAGCGGTAA	TCTCGAGGCGTTCGCGGCGGCCACGGCGCGGTTCGTCGGACAGCCCCTCCGGATGCGTTTCCTACCTTCATCCGAGGAGCGGTAA
1060	1	85	NC_008463	Pseudomonas aeruginosa UCBPP-PA14 (chromosome)	3103908	3103992	85	100.000	7.51e-36	0	0	158	TCTCGAGGCGTTCGCGGCGGCCACGGCGCGGTTCGTCGGACAGCCCCTCCGGATGCGTTTCCTACCTTCATCCGAGGAGCGGTAA	TCTCGAGGCGTTCGCGGCGGCCACGGCGCGGTTCGTCGGACAGCCCCTCCGGATGCGTTTCCTACCTTCATCCGAGGAGCGGTAA
1060	1	85	NZ_SCWO01000041.1	Pseudomonas aeruginosa 172 (scaffold_40)	6973	6889	85	100.000	7.51e-36	0	0	158	TCTCGAGGCGTTCGCGGCGGCCACGGCGCGGTTCGTCGGACAGCCCCTCCGGATGCGTTTCCTACCTTCATCCGAGGAGCGGTAA	TCTCGAGGCGTTCGCGGCGGCCACGGCGCGGTTCGTCGGACAGCCCCTCCGGATGCGTTTCCTACCTTCATCCGAGGAGCGGTAA
1060	1	85	NZ_SCXF01000077.1	Pseudomonas aeruginosa 152 (scaffold_76)	4854	4770	85	100.000	7.51e-36	0	0	158	TCTCGAGGCGTTCGCGGCGGCCACGGCGCGGTTCGTCGGACAGCCCCTCCGGATGCGTTTCCTACCTTCATCCGAGGAGCGGTAA	TCTCGAGGCGTTCGCGGCGGCCACGGCGCGGTTCGTCGGACAGCCCCTCCGGATGCGTTTCCTACCTTCATCCGAGGAGCGGTAA
1060	1	85	NZ_SCWQ01000023.1	Pseudomonas aeruginosa 170 (scaffold_22)	55955	55871	85	100.000	7.51e-36	0	0	158	TCTCGAGGCGTTCGCGGCGGCCACGGCGCGGTTCGTCGGACAGCCCCTCCGGATGCGTTTCCTACCTTCATCCGAGGAGCGGTAA	TCTCGAGGCGTTCGCGGCGGCCACGGCGCGGTTCGTCGGACAGCCCCTCCGGATGCGTTTCCTACCTTCATCCGAGGAGCGGTAA
1060	1	85	NZ_SCWL01000149.1	Pseudomonas aeruginosa 175 (scaffold_148)	6830	6746	85	100.000	7.51e-36	0	0	158	TCTCGAGGCGTTCGCGGCGGCCACGGCGCGGTTCGTCGGACAGCCCCTCCGGATGCGTTTCCTACCTTCATCCGAGGAGCGGTAA	TCTCGAGGCGTTCGCGGCGGCCACGGCGCGGTTCGTCGGACAGCCCCTCCGGATGCGTTTCCTACCTTCATCCGAGGAGCGGTAA
1060	1	85	NZ_CP028330.1	Pseudomonas aeruginosa PA-VAP-3 (chromosome)	6540183	6540099	85	100.000	7.51e-36	0	0	158	TCTCGAGGCGTTCGCGGCGGCCACGGCGCGGTTCGTCGGACAGCCCCTCCGGATGCGTTTCCTACCTTCATCCGAGGAGCGGTAA	TCTCGAGGCGTTCGCGGCGGCCACGGCGCGGTTCGTCGGACAGCCCCTCCGGATGCGTTTCCTACCTTCATCCGAGGAGCGGTAA
1060	1	85	NZ_RXFB01000029.1	Pseudomonas aeruginosa AUS516 (contigIPC287_29.1)	6972	6888	85	100.000	7.51e-36	0	0	158	TCTCGAGGCGTTCGCGGCGGCCACGGCGCGGTTCGTCGGACAGCCCCTCCGGATGCGTTTCCTACCTTCATCCGAGGAGCGGTAA	TCTCGAGGCGTTCGCGGCGGCCACGGCGCGGTTCGTCGGACAGCCCCTCCGGATGCGTTTCCTACCTTCATCCGAGGAGCGGTAA
1060	1	85	NZ_RXDK01000015.1	Pseudomonas aeruginosa AMT0026-1 (contigIPC553_15.1)	6998	6914	85	100.000	7.51e-36	0	0	158	TCTCGAGGCGTTCGCGGCGGCCACGGCGCGGTTCGTCGGACAGCCCCTCCGGATGCGTTTCCTACCTTCATCCGAGGAGCGGTAA	TCTCGAGGCGTTCGCGGCGGCCACGGCGCGGTTCGTCGGACAGCCCCTCCGGATGCGTTTCCTACCTTCATCCGAGGAGCGGTAA
1060	1	85	NZ_RXDJ01000016.1	Pseudomonas aeruginosa AMT0026-2 (contigIPC554_16.1)	7841	7757	85	100.000	7.51e-36	0	0	158	TCTCGAGGCGTTCGCGGCGGCCACGGCGCGGTTCGTCGGACAGCCCCTCCGGATGCGTTTCCTACCTTCATCCGAGGAGCGGTAA	TCTCGAGGCGTTCGCGGCGGCCACGGCGCGGTTCGTCGGACAGCCCCTCCGGATGCGTTTCCTACCTTCATCCGAGGAGCGGTAA
1060	1	85	NZ_RXCM01000014.1	Pseudomonas aeruginosa P2404 (contigIPC1110_14.1)	125985	126069	85	100.000	7.51e-36	0	0	158	TCTCGAGGCGTTCGCGGCGGCCACGGCGCGGTTCGTCGGACAGCCCCTCCGGATGCGTTTCCTACCTTCATCCGAGGAGCGGTAA	TCTCGAGGCGTTCGCGGCGGCCACGGCGCGGTTCGTCGGACAGCCCCTCCGGATGCGTTTCCTACCTTCATCCGAGGAGCGGTAA
1060	1	85	NZ_RXWQ01000026.1	Pseudomonas aeruginosa MRSN11285 (MRSN11285_contig00026)	6698	6614	85	100.000	7.51e-36	0	0	158	TCTCGAGGCGTTCGCGGCGGCCACGGCGCGGTTCGTCGGACAGCCCCTCCGGATGCGTTTCCTACCTTCATCCGAGGAGCGGTAA	TCTCGAGGCGTTCGCGGCGGCCACGGCGCGGTTCGTCGGACAGCCCCTCCGGATGCGTTTCCTACCTTCATCCGAGGAGCGGTAA
1060	1	85	NZ_RXWJ01000104.1	Pseudomonas aeruginosa MRSN12365 (MRSN12365_contig00104)	18674	18758	85	100.000	7.51e-36	0	0	158	TCTCGAGGCGTTCGCGGCGGCCACGGCGCGGTTCGTCGGACAGCCCCTCCGGATGCGTTTCCTACCTTCATCCGAGGAGCGGTAA	TCTCGAGGCGTTCGCGGCGGCCACGGCGCGGTTCGTCGGACAGCCCCTCCGGATGCGTTTCCTACCTTCATCCGAGGAGCGGTAA
1060	1	85	NZ_RXVO01000028.1	Pseudomonas aeruginosa MRSN16744 (MRSN16744_contig00028)	6674	6590	85	100.000	7.51e-36	0	0	158	TCTCGAGGCGTTCGCGGCGGCCACGGCGCGGTTCGTCGGACAGCCCCTCCGGATGCGTTTCCTACCTTCATCCGAGGAGCGGTAA	TCTCGAGGCGTTCGCGGCGGCCACGGCGCGGTTCGTCGGACAGCCCCTCCGGATGCGTTTCCTACCTTCATCCGAGGAGCGGTAA
1060	1	85	NZ_RXUX01000111.1	Pseudomonas aeruginosa MRSN19711 (MRSN19711_contig00111)	6675	6591	85	100.000	7.51e-36	0	0	158	TCTCGAGGCGTTCGCGGCGGCCACGGCGCGGTTCGTCGGACAGCCCCTCCGGATGCGTTTCCTACCTTCATCCGAGGAGCGGTAA	TCTCGAGGCGTTCGCGGCGGCCACGGCGCGGTTCGTCGGACAGCCCCTCCGGATGCGTTTCCTACCTTCATCCGAGGAGCGGTAA
1060	1	85	NZ_RWXB01000096.1	Pseudomonas aeruginosa R3207 (GCID_CRPK_0026_NODE_75.ctg_1)	6615	6531	85	100.000	7.51e-36	0	0	158	TCTCGAGGCGTTCGCGGCGGCCACGGCGCGGTTCGTCGGACAGCCCCTCCGGATGCGTTTCCTACCTTCATCCGAGGAGCGGTAA	TCTCGAGGCGTTCGCGGCGGCCACGGCGCGGTTCGTCGGACAGCCCCTCCGGATGCGTTTCCTACCTTCATCCGAGGAGCGGTAA
1060	1	85	NZ_RWWP01000076.1	Pseudomonas aeruginosa U1849 (GCID_CRPK_0014_NODE_75.ctg_1)	6615	6531	85	100.000	7.51e-36	0	0	158	TCTCGAGGCGTTCGCGGCGGCCACGGCGCGGTTCGTCGGACAGCCCCTCCGGATGCGTTTCCTACCTTCATCCGAGGAGCGGTAA	TCTCGAGGCGTTCGCGGCGGCCACGGCGCGGTTCGTCGGACAGCCCCTCCGGATGCGTTTCCTACCTTCATCCGAGGAGCGGTAA
1060	1	85	NZ_RWWM01000083.1	Pseudomonas aeruginosa U3484 (GCID_CRPK_0011_NODE_72.ctg_1)	6615	6531	85	100.000	7.51e-36	0	0	158	TCTCGAGGCGTTCGCGGCGGCCACGGCGCGGTTCGTCGGACAGCCCCTCCGGATGCGTTTCCTACCTTCATCCGAGGAGCGGTAA	TCTCGAGGCGTTCGCGGCGGCCACGGCGCGGTTCGTCGGACAGCCCCTCCGGATGCGTTTCCTACCTTCATCCGAGGAGCGGTAA
1060	1	85	NZ_QVIQ01000041.1	Pseudomonas aeruginosa PA_HTX1 (contig_41)	6694	6610	85	100.000	7.51e-36	0	0	158	TCTCGAGGCGTTCGCGGCGGCCACGGCGCGGTTCGTCGGACAGCCCCTCCGGATGCGTTTCCTACCTTCATCCGAGGAGCGGTAA	TCTCGAGGCGTTCGCGGCGGCCACGGCGCGGTTCGTCGGACAGCCCCTCCGGATGCGTTTCCTACCTTCATCCGAGGAGCGGTAA
1060	1	85	NZ_QVIR01000017.1	Pseudomonas aeruginosa PA_HTX2 (NODE_17_contig)	6801	6717	85	100.000	7.51e-36	0	0	158	TCTCGAGGCGTTCGCGGCGGCCACGGCGCGGTTCGTCGGACAGCCCCTCCGGATGCGTTTCCTACCTTCATCCGAGGAGCGGTAA	TCTCGAGGCGTTCGCGGCGGCCACGGCGCGGTTCGTCGGACAGCCCCTCCGGATGCGTTTCCTACCTTCATCCGAGGAGCGGTAA
1060	1	85	NZ_NTAR01000016.1	Pseudomonas aeruginosa PA-W20 (contigIPC13_16.1)	128868	128952	85	100.000	7.51e-36	0	0	158	TCTCGAGGCGTTCGCGGCGGCCACGGCGCGGTTCGTCGGACAGCCCCTCCGGATGCGTTTCCTACCTTCATCCGAGGAGCGGTAA	TCTCGAGGCGTTCGCGGCGGCCACGGCGCGGTTCGTCGGACAGCCCCTCCGGATGCGTTTCCTACCTTCATCCGAGGAGCGGTAA
1060	1	85	NZ_NTAU01000016.1	Pseudomonas aeruginosa PA-W17 (contigIPC10_16.1)	125853	125937	85	100.000	7.51e-36	0	0	158	TCTCGAGGCGTTCGCGGCGGCCACGGCGCGGTTCGTCGGACAGCCCCTCCGGATGCGTTTCCTACCTTCATCCGAGGAGCGGTAA	TCTCGAGGCGTTCGCGGCGGCCACGGCGCGGTTCGTCGGACAGCCCCTCCGGATGCGTTTCCTACCTTCATCCGAGGAGCGGTAA
1060	1	85	NZ_NTBB01000002.1	Pseudomonas aeruginosa PA-W7 (contigIPC3_2.1)	534242	534158	85	100.000	7.51e-36	0	0	158	TCTCGAGGCGTTCGCGGCGGCCACGGCGCGGTTCGTCGGACAGCCCCTCCGGATGCGTTTCCTACCTTCATCCGAGGAGCGGTAA	TCTCGAGGCGTTCGCGGCGGCCACGGCGCGGTTCGTCGGACAGCCCCTCCGGATGCGTTTCCTACCTTCATCCGAGGAGCGGTAA
1060	1	85	NZ_NSVU01000011.1	Pseudomonas aeruginosa AMT0005-1 (contigIPC539_11.1)	7167	7083	85	100.000	7.51e-36	0	0	158	TCTCGAGGCGTTCGCGGCGGCCACGGCGCGGTTCGTCGGACAGCCCCTCCGGATGCGTTTCCTACCTTCATCCGAGGAGCGGTAA	TCTCGAGGCGTTCGCGGCGGCCACGGCGCGGTTCGTCGGACAGCCCCTCCGGATGCGTTTCCTACCTTCATCCGAGGAGCGGTAA
1060	1	85	NZ_NSVO01000001.1	Pseudomonas aeruginosa AMT0026-3 (contigIPC555_1.1)	898326	898242	85	100.000	7.51e-36	0	0	158	TCTCGAGGCGTTCGCGGCGGCCACGGCGCGGTTCGTCGGACAGCCCCTCCGGATGCGTTTCCTACCTTCATCCGAGGAGCGGTAA	TCTCGAGGCGTTCGCGGCGGCCACGGCGCGGTTCGTCGGACAGCCCCTCCGGATGCGTTTCCTACCTTCATCCGAGGAGCGGTAA
1060	1	85	NZ_NSUF01000017.1	Pseudomonas aeruginosa IDEXX_Canine4 (contigIPC723_17.1)	7036	6952	85	100.000	7.51e-36	0	0	158	TCTCGAGGCGTTCGCGGCGGCCACGGCGCGGTTCGTCGGACAGCCCCTCCGGATGCGTTTCCTACCTTCATCCGAGGAGCGGTAA	TCTCGAGGCGTTCGCGGCGGCCACGGCGCGGTTCGTCGGACAGCCCCTCCGGATGCGTTTCCTACCTTCATCCGAGGAGCGGTAA
1060	1	85	NZ_NSSL01000017.1	Pseudomonas aeruginosa PMM38 (scaffoldIPC888_17.1)	16157	16073	85	100.000	7.51e-36	0	0	158	TCTCGAGGCGTTCGCGGCGGCCACGGCGCGGTTCGTCGGACAGCCCCTCCGGATGCGTTTCCTACCTTCATCCGAGGAGCGGTAA	TCTCGAGGCGTTCGCGGCGGCCACGGCGCGGTTCGTCGGACAGCCCCTCCGGATGCGTTTCCTACCTTCATCCGAGGAGCGGTAA
1060	1	85	NZ_NSQQ01000032.1	Pseudomonas aeruginosa B2 (contigIPC1040_32.1)	7046	6962	85	100.000	7.51e-36	0	0	158	TCTCGAGGCGTTCGCGGCGGCCACGGCGCGGTTCGTCGGACAGCCCCTCCGGATGCGTTTCCTACCTTCATCCGAGGAGCGGTAA	TCTCGAGGCGTTCGCGGCGGCCACGGCGCGGTTCGTCGGACAGCCCCTCCGGATGCGTTTCCTACCTTCATCCGAGGAGCGGTAA
1060	1	85	NZ_NSRD01000017.1	Pseudomonas aeruginosa DUN-006 (scaffoldIPC1005_17.1)	7044	6960	85	100.000	7.51e-36	0	0	158	TCTCGAGGCGTTCGCGGCGGCCACGGCGCGGTTCGTCGGACAGCCCCTCCGGATGCGTTTCCTACCTTCATCCGAGGAGCGGTAA	TCTCGAGGCGTTCGCGGCGGCCACGGCGCGGTTCGTCGGACAGCCCCTCCGGATGCGTTTCCTACCTTCATCCGAGGAGCGGTAA
1060	1	85	NZ_NSOX01000020.1	Pseudomonas aeruginosa D9 3362 (scaffoldIPC1164_20.1)	7073	6989	85	100.000	7.51e-36	0	0	158	TCTCGAGGCGTTCGCGGCGGCCACGGCGCGGTTCGTCGGACAGCCCCTCCGGATGCGTTTCCTACCTTCATCCGAGGAGCGGTAA	TCTCGAGGCGTTCGCGGCGGCCACGGCGCGGTTCGTCGGACAGCCCCTCCGGATGCGTTTCCTACCTTCATCCGAGGAGCGGTAA
1060	1	85	NZ_NSNR01000020.1	Pseudomonas aeruginosa PA-W4 (contigIPC1282_20.1)	128805	128889	85	100.000	7.51e-36	0	0	158	TCTCGAGGCGTTCGCGGCGGCCACGGCGCGGTTCGTCGGACAGCCCCTCCGGATGCGTTTCCTACCTTCATCCGAGGAGCGGTAA	TCTCGAGGCGTTCGCGGCGGCCACGGCGCGGTTCGTCGGACAGCCCCTCCGGATGCGTTTCCTACCTTCATCCGAGGAGCGGTAA
1060	1	85	NZ_CP033685.1	Pseudomonas aeruginosa H26023 (chromosome)	3213678	3213762	85	100.000	7.51e-36	0	0	158	TCTCGAGGCGTTCGCGGCGGCCACGGCGCGGTTCGTCGGACAGCCCCTCCGGATGCGTTTCCTACCTTCATCCGAGGAGCGGTAA	TCTCGAGGCGTTCGCGGCGGCCACGGCGCGGTTCGTCGGACAGCCCCTCCGGATGCGTTTCCTACCTTCATCCGAGGAGCGGTAA
1060	1	85	NZ_RHDU01000012.1	Pseudomonas aeruginosa PS1 (NODE_12_scaffold)	6852	6768	85	100.000	7.51e-36	0	0	158	TCTCGAGGCGTTCGCGGCGGCCACGGCGCGGTTCGTCGGACAGCCCCTCCGGATGCGTTTCCTACCTTCATCCGAGGAGCGGTAA	TCTCGAGGCGTTCGCGGCGGCCACGGCGCGGTTCGTCGGACAGCCCCTCCGGATGCGTTTCCTACCTTCATCCGAGGAGCGGTAA
1060	1	85	NZ_NRCE01000060.1	Pseudomonas aeruginosa Pa885 (K17_S48_R1__paired__contig_60)	6700	6616	85	100.000	7.51e-36	0	0	158	TCTCGAGGCGTTCGCGGCGGCCACGGCGCGGTTCGTCGGACAGCCCCTCCGGATGCGTTTCCTACCTTCATCCGAGGAGCGGTAA	TCTCGAGGCGTTCGCGGCGGCCACGGCGCGGTTCGTCGGACAGCCCCTCCGGATGCGTTTCCTACCTTCATCCGAGGAGCGGTAA
1060	1	85	NZ_NRCG01000049.1	Pseudomonas aeruginosa Pa1078 (K25_S50_R1__paired__contig_49)	34756	34840	85	100.000	7.51e-36	0	0	158	TCTCGAGGCGTTCGCGGCGGCCACGGCGCGGTTCGTCGGACAGCCCCTCCGGATGCGTTTCCTACCTTCATCCGAGGAGCGGTAA	TCTCGAGGCGTTCGCGGCGGCCACGGCGCGGTTCGTCGGACAGCCCCTCCGGATGCGTTTCCTACCTTCATCCGAGGAGCGGTAA
1060	1	85	NZ_QZYF01000022.1	Pseudomonas aeruginosa HUM-301 (contigPA3_G8_NODE_20_length_125603_cov_38.2774_ID_39)	6615	6531	85	100.000	7.51e-36	0	0	158	TCTCGAGGCGTTCGCGGCGGCCACGGCGCGGTTCGTCGGACAGCCCCTCCGGATGCGTTTCCTACCTTCATCCGAGGAGCGGTAA	TCTCGAGGCGTTCGCGGCGGCCACGGCGCGGTTCGTCGGACAGCCCCTCCGGATGCGTTTCCTACCTTCATCCGAGGAGCGGTAA
1060	1	85	NZ_QZYK01000774.1	Pseudomonas aeruginosa ENV-208 (contigPA2_A2_NODE_18_length_41151_cov_17.2491_ID_35)	6668	6584	85	100.000	7.51e-36	0	0	158	TCTCGAGGCGTTCGCGGCGGCCACGGCGCGGTTCGTCGGACAGCCCCTCCGGATGCGTTTCCTACCTTCATCCGAGGAGCGGTAA	TCTCGAGGCGTTCGCGGCGGCCACGGCGCGGTTCGTCGGACAGCCCCTCCGGATGCGTTTCCTACCTTCATCCGAGGAGCGGTAA
1060	1	85	NZ_QZYG01000020.1	Pseudomonas aeruginosa HUM-247 (NODE_88_contig)	9963	10047	85	100.000	7.51e-36	0	0	158	TCTCGAGGCGTTCGCGGCGGCCACGGCGCGGTTCGTCGGACAGCCCCTCCGGATGCGTTTCCTACCTTCATCCGAGGAGCGGTAA	TCTCGAGGCGTTCGCGGCGGCCACGGCGCGGTTCGTCGGACAGCCCCTCCGGATGCGTTTCCTACCTTCATCCGAGGAGCGGTAA
1060	1	85	NZ_QZYH01000024.1	Pseudomonas aeruginosa HUM-246 (contigPA3_B3_NODE_39_length_66201_cov_33.4158_ID_77)	59587	59671	85	100.000	7.51e-36	0	0	158	TCTCGAGGCGTTCGCGGCGGCCACGGCGCGGTTCGTCGGACAGCCCCTCCGGATGCGTTTCCTACCTTCATCCGAGGAGCGGTAA	TCTCGAGGCGTTCGCGGCGGCCACGGCGCGGTTCGTCGGACAGCCCCTCCGGATGCGTTTCCTACCTTCATCCGAGGAGCGGTAA
1060	1	85	NZ_QZYI01000034.1	Pseudomonas aeruginosa HUM-260 (contigPA3_E4_NODE_54_length_31594_cov_32.9177_ID_107)	6615	6531	85	100.000	7.51e-36	0	0	158	TCTCGAGGCGTTCGCGGCGGCCACGGCGCGGTTCGTCGGACAGCCCCTCCGGATGCGTTTCCTACCTTCATCCGAGGAGCGGTAA	TCTCGAGGCGTTCGCGGCGGCCACGGCGCGGTTCGTCGGACAGCCCCTCCGGATGCGTTTCCTACCTTCATCCGAGGAGCGGTAA
1060	1	85	NZ_QZYJ01000143.1	Pseudomonas aeruginosa HUM-372 (contigPA2_D6_NODE_16_length_67355_cov_20.5927_ID_31)	7793	7709	85	100.000	7.51e-36	0	0	158	TCTCGAGGCGTTCGCGGCGGCCACGGCGCGGTTCGTCGGACAGCCCCTCCGGATGCGTTTCCTACCTTCATCCGAGGAGCGGTAA	TCTCGAGGCGTTCGCGGCGGCCACGGCGCGGTTCGTCGGACAGCCCCTCCGGATGCGTTTCCTACCTTCATCCGAGGAGCGGTAA
1060	1	85	NZ_QZYL01000025.1	Pseudomonas aeruginosa ENV-227 (contigPA2_C2_NODE_2_length_164990_cov_22.8956_ID_3)	118989	119073	85	100.000	7.51e-36	0	0	158	TCTCGAGGCGTTCGCGGCGGCCACGGCGCGGTTCGTCGGACAGCCCCTCCGGATGCGTTTCCTACCTTCATCCGAGGAGCGGTAA	TCTCGAGGCGTTCGCGGCGGCCACGGCGCGGTTCGTCGGACAGCCCCTCCGGATGCGTTTCCTACCTTCATCCGAGGAGCGGTAA
1060	1	85	NZ_QZYM01000122.1	Pseudomonas aeruginosa ENV-209 (contigPA2_B2_NODE_310_length_3422_cov_15.5148_ID_619)	3029	3113	85	100.000	7.51e-36	0	0	158	TCTCGAGGCGTTCGCGGCGGCCACGGCGCGGTTCGTCGGACAGCCCCTCCGGATGCGTTTCCTACCTTCATCCGAGGAGCGGTAA	TCTCGAGGCGTTCGCGGCGGCCACGGCGCGGTTCGTCGGACAGCCCCTCCGGATGCGTTTCCTACCTTCATCCGAGGAGCGGTAA
1060	1	85	NZ_QZYN01000158.1	Pseudomonas aeruginosa HUM-322-D2 (contigPA2_B5_NODE_37_length_41051_cov_16.3318_ID_73)	6615	6531	85	100.000	7.51e-36	0	0	158	TCTCGAGGCGTTCGCGGCGGCCACGGCGCGGTTCGTCGGACAGCCCCTCCGGATGCGTTTCCTACCTTCATCCGAGGAGCGGTAA	TCTCGAGGCGTTCGCGGCGGCCACGGCGCGGTTCGTCGGACAGCCCCTCCGGATGCGTTTCCTACCTTCATCCGAGGAGCGGTAA
1060	1	85	NZ_QZYO01000055.1	Pseudomonas aeruginosa HUM-322-D1 (contigPA3_H10_NODE_87_length_21851_cov_55.0322_ID_173)	17351	17435	85	100.000	7.51e-36	0	0	158	TCTCGAGGCGTTCGCGGCGGCCACGGCGCGGTTCGTCGGACAGCCCCTCCGGATGCGTTTCCTACCTTCATCCGAGGAGCGGTAA	TCTCGAGGCGTTCGCGGCGGCCACGGCGCGGTTCGTCGGACAGCCCCTCCGGATGCGTTTCCTACCTTCATCCGAGGAGCGGTAA
1060	1	85	NZ_NRCB01000004.1	Pseudomonas aeruginosa Pa1076 (K8_S45_R1__paired__contig_4)	125708	125792	85	100.000	7.51e-36	0	0	158	TCTCGAGGCGTTCGCGGCGGCCACGGCGCGGTTCGTCGGACAGCCCCTCCGGATGCGTTTCCTACCTTCATCCGAGGAGCGGTAA	TCTCGAGGCGTTCGCGGCGGCCACGGCGCGGTTCGTCGGACAGCCCCTCCGGATGCGTTTCCTACCTTCATCCGAGGAGCGGTAA
1060	1	85	NZ_NRCH01000006.1	Pseudomonas aeruginosa Pa423 (K70-redeposit_S8_R1__paired__contig_6)	125812	125896	85	100.000	7.51e-36	0	0	158	TCTCGAGGCGTTCGCGGCGGCCACGGCGCGGTTCGTCGGACAGCCCCTCCGGATGCGTTTCCTACCTTCATCCGAGGAGCGGTAA	TCTCGAGGCGTTCGCGGCGGCCACGGCGCGGTTCGTCGGACAGCCCCTCCGGATGCGTTTCCTACCTTCATCCGAGGAGCGGTAA
1060	1	85	NZ_LSQQ01000013.1	Pseudomonas aeruginosa PA_150567 (NODE_19_contig)	119880	119964	85	100.000	7.51e-36	0	0	158	TCTCGAGGCGTTCGCGGCGGCCACGGCGCGGTTCGTCGGACAGCCCCTCCGGATGCGTTTCCTACCTTCATCCGAGGAGCGGTAA	TCTCGAGGCGTTCGCGGCGGCCACGGCGCGGTTCGTCGGACAGCCCCTCCGGATGCGTTTCCTACCTTCATCCGAGGAGCGGTAA
1060	1	85	NZ_LSQP01000002.1	Pseudomonas aeruginosa PA_151908 (NODE_11_contig)	202562	202646	85	100.000	7.51e-36	0	0	158	TCTCGAGGCGTTCGCGGCGGCCACGGCGCGGTTCGTCGGACAGCCCCTCCGGATGCGTTTCCTACCTTCATCCGAGGAGCGGTAA	TCTCGAGGCGTTCGCGGCGGCCACGGCGCGGTTCGTCGGACAGCCCCTCCGGATGCGTTTCCTACCTTCATCCGAGGAGCGGTAA
1060	1	85	NZ_QVEH01000057.1	Pseudomonas aeruginosa PABL002 (NODE_57_contig)	6593	6509	85	100.000	7.51e-36	0	0	158	TCTCGAGGCGTTCGCGGCGGCCACGGCGCGGTTCGTCGGACAGCCCCTCCGGATGCGTTTCCTACCTTCATCCGAGGAGCGGTAA	TCTCGAGGCGTTCGCGGCGGCCACGGCGCGGTTCGTCGGACAGCCCCTCCGGATGCGTTTCCTACCTTCATCCGAGGAGCGGTAA
1060	1	85	NZ_QVDB01000091.1	Pseudomonas aeruginosa PABL041 (NODE_91_contig)	9950	10034	85	100.000	7.51e-36	0	0	158	TCTCGAGGCGTTCGCGGCGGCCACGGCGCGGTTCGTCGGACAGCCCCTCCGGATGCGTTTCCTACCTTCATCCGAGGAGCGGTAA	TCTCGAGGCGTTCGCGGCGGCCACGGCGCGGTTCGTCGGACAGCCCCTCCGGATGCGTTTCCTACCTTCATCCGAGGAGCGGTAA
1060	1	85	NZ_QVBQ01000304.1	Pseudomonas aeruginosa PABL079 (NODE_304_contig)	788	872	85	100.000	7.51e-36	0	0	158	TCTCGAGGCGTTCGCGGCGGCCACGGCGCGGTTCGTCGGACAGCCCCTCCGGATGCGTTTCCTACCTTCATCCGAGGAGCGGTAA	TCTCGAGGCGTTCGCGGCGGCCACGGCGCGGTTCGTCGGACAGCCCCTCCGGATGCGTTTCCTACCTTCATCCGAGGAGCGGTAA
1060	1	85	NZ_QVAP01000107.1	Pseudomonas aeruginosa PABL108 (NODE_107_contig)	6636	6720	85	100.000	7.51e-36	0	0	158	TCTCGAGGCGTTCGCGGCGGCCACGGCGCGGTTCGTCGGACAGCCCCTCCGGATGCGTTTCCTACCTTCATCCGAGGAGCGGTAA	TCTCGAGGCGTTCGCGGCGGCCACGGCGCGGTTCGTCGGACAGCCCCTCCGGATGCGTTTCCTACCTTCATCCGAGGAGCGGTAA
1060	1	85	NZ_JTXG01000146.1	Pseudomonas aeruginosa AZPAE14699 (AZPAE14699_contig_165)	4948	4864	85	100.000	7.51e-36	0	0	158	TCTCGAGGCGTTCGCGGCGGCCACGGCGCGGTTCGTCGGACAGCCCCTCCGGATGCGTTTCCTACCTTCATCCGAGGAGCGGTAA	TCTCGAGGCGTTCGCGGCGGCCACGGCGCGGTTCGTCGGACAGCCCCTCCGGATGCGTTTCCTACCTTCATCCGAGGAGCGGTAA
1060	1	85	NZ_CP008862.1	Pseudomonas aeruginosa M1608 (chromosome)	1129867	1129951	85	100.000	7.51e-36	0	0	158	TCTCGAGGCGTTCGCGGCGGCCACGGCGCGGTTCGTCGGACAGCCCCTCCGGATGCGTTTCCTACCTTCATCCGAGGAGCGGTAA	TCTCGAGGCGTTCGCGGCGGCCACGGCGCGGTTCGTCGGACAGCCCCTCCGGATGCGTTTCCTACCTTCATCCGAGGAGCGGTAA
1060	1	85	NZ_ATAJ01000054.1	Pseudomonas aeruginosa 148 (contig_31)	24862	24946	85	100.000	7.51e-36	0	0	158	TCTCGAGGCGTTCGCGGCGGCCACGGCGCGGTTCGTCGGACAGCCCCTCCGGATGCGTTTCCTACCTTCATCCGAGGAGCGGTAA	TCTCGAGGCGTTCGCGGCGGCCACGGCGCGGTTCGTCGGACAGCCCCTCCGGATGCGTTTCCTACCTTCATCCGAGGAGCGGTAA
1060	1	85	NZ_ASRB01000904.1	Pseudomonas aeruginosa J 1385 (contig904)	2178	2094	85	100.000	7.51e-36	0	0	158	TCTCGAGGCGTTCGCGGCGGCCACGGCGCGGTTCGTCGGACAGCCCCTCCGGATGCGTTTCCTACCTTCATCCGAGGAGCGGTAA	TCTCGAGGCGTTCGCGGCGGCCACGGCGCGGTTCGTCGGACAGCCCCTCCGGATGCGTTTCCTACCTTCATCCGAGGAGCGGTAA
1060	1	85	NZ_ASQZ01000280.1	Pseudomonas aeruginosa J 1532 (contig280)	681	765	85	100.000	7.51e-36	0	0	158	TCTCGAGGCGTTCGCGGCGGCCACGGCGCGGTTCGTCGGACAGCCCCTCCGGATGCGTTTCCTACCTTCATCCGAGGAGCGGTAA	TCTCGAGGCGTTCGCGGCGGCCACGGCGCGGTTCGTCGGACAGCCCCTCCGGATGCGTTTCCTACCTTCATCCGAGGAGCGGTAA
1060	1	85	NZ_NRFQ01000023	Pseudomonas aeruginosa env408 (contig_18)	119171	119255	85	100.000	7.51e-36	0	0	158	TCTCGAGGCGTTCGCGGCGGCCACGGCGCGGTTCGTCGGACAGCCCCTCCGGATGCGTTTCCTACCTTCATCCGAGGAGCGGTAA	TCTCGAGGCGTTCGCGGCGGCCACGGCGCGGTTCGTCGGACAGCCCCTCCGGATGCGTTTCCTACCTTCATCCGAGGAGCGGTAA
1060	1	85	NZ_CP008862	Pseudomonas aeruginosa M1608 (chromosome)	3269086	3269002	85	100.000	7.51e-36	0	0	158	TCTCGAGGCGTTCGCGGCGGCCACGGCGCGGTTCGTCGGACAGCCCCTCCGGATGCGTTTCCTACCTTCATCCGAGGAGCGGTAA	TCTCGAGGCGTTCGCGGCGGCCACGGCGCGGTTCGTCGGACAGCCCCTCCGGATGCGTTTCCTACCTTCATCCGAGGAGCGGTAA
1060	1	85	NZ_NRFS01000035	Pseudomonas aeruginosa env334 (contig_28)	34770	34854	85	100.000	7.51e-36	0	0	158	TCTCGAGGCGTTCGCGGCGGCCACGGCGCGGTTCGTCGGACAGCCCCTCCGGATGCGTTTCCTACCTTCATCCGAGGAGCGGTAA	TCTCGAGGCGTTCGCGGCGGCCACGGCGCGGTTCGTCGGACAGCCCCTCCGGATGCGTTTCCTACCTTCATCCGAGGAGCGGTAA
1060	1	85	NZ_NIOM01000100	Pseudomonas aeruginosa 2320 (contig_16)	6615	6531	85	100.000	7.51e-36	0	0	158	TCTCGAGGCGTTCGCGGCGGCCACGGCGCGGTTCGTCGGACAGCCCCTCCGGATGCGTTTCCTACCTTCATCCGAGGAGCGGTAA	TCTCGAGGCGTTCGCGGCGGCCACGGCGCGGTTCGTCGGACAGCCCCTCCGGATGCGTTTCCTACCTTCATCCGAGGAGCGGTAA
1060	1	85	NZ_NQYZ01000081	Pseudomonas aeruginosa W1j (contig_222)	20562	20646	85	100.000	7.51e-36	0	0	158	TCTCGAGGCGTTCGCGGCGGCCACGGCGCGGTTCGTCGGACAGCCCCTCCGGATGCGTTTCCTACCTTCATCCGAGGAGCGGTAA	TCTCGAGGCGTTCGCGGCGGCCACGGCGCGGTTCGTCGGACAGCCCCTCCGGATGCGTTTCCTACCTTCATCCGAGGAGCGGTAA
1060	1	85	NZ_NKXW01000042	Pseudomonas aeruginosa Pae160 (contig_50)	34743	34827	85	100.000	7.51e-36	0	0	158	TCTCGAGGCGTTCGCGGCGGCCACGGCGCGGTTCGTCGGACAGCCCCTCCGGATGCGTTTCCTACCTTCATCCGAGGAGCGGTAA	TCTCGAGGCGTTCGCGGCGGCCACGGCGCGGTTCGTCGGACAGCCCCTCCGGATGCGTTTCCTACCTTCATCCGAGGAGCGGTAA
1060	1	85	NZ_NINT01000293	Pseudomonas aeruginosa FFUP_PS_37 (Contig_293)	2106	2022	85	100.000	7.51e-36	0	0	158	TCTCGAGGCGTTCGCGGCGGCCACGGCGCGGTTCGTCGGACAGCCCCTCCGGATGCGTTTCCTACCTTCATCCGAGGAGCGGTAA	TCTCGAGGCGTTCGCGGCGGCCACGGCGCGGTTCGTCGGACAGCCCCTCCGGATGCGTTTCCTACCTTCATCCGAGGAGCGGTAA
1060	1	85	NZ_UATX01000001	Pseudomonas aeruginosa NCTC12448 (contig_2)	1545583	1545667	85	100.000	7.51e-36	0	0	158	TCTCGAGGCGTTCGCGGCGGCCACGGCGCGGTTCGTCGGACAGCCCCTCCGGATGCGTTTCCTACCTTCATCCGAGGAGCGGTAA	TCTCGAGGCGTTCGCGGCGGCCACGGCGCGGTTCGTCGGACAGCCCCTCCGGATGCGTTTCCTACCTTCATCCGAGGAGCGGTAA
1060	1	85	NZ_CP022000	Pseudomonas aeruginosa Pa127 (chromosome)	3302240	3302324	85	100.000	7.51e-36	0	0	158	TCTCGAGGCGTTCGCGGCGGCCACGGCGCGGTTCGTCGGACAGCCCCTCCGGATGCGTTTCCTACCTTCATCCGAGGAGCGGTAA	TCTCGAGGCGTTCGCGGCGGCCACGGCGCGGTTCGTCGGACAGCCCCTCCGGATGCGTTTCCTACCTTCATCCGAGGAGCGGTAA
1060	1	85	NZ_NXHS01000073	Pseudomonas aeruginosa 85 (contig_98)	6615	6531	85	100.000	7.51e-36	0	0	158	TCTCGAGGCGTTCGCGGCGGCCACGGCGCGGTTCGTCGGACAGCCCCTCCGGATGCGTTTCCTACCTTCATCCGAGGAGCGGTAA	TCTCGAGGCGTTCGCGGCGGCCACGGCGCGGTTCGTCGGACAGCCCCTCCGGATGCGTTTCCTACCTTCATCCGAGGAGCGGTAA
1060	1	85	NZ_PPSO01000018	Pseudomonas aeruginosa DLL7525 (NODE18)	6640	6556	85	100.000	7.51e-36	0	0	158	TCTCGAGGCGTTCGCGGCGGCCACGGCGCGGTTCGTCGGACAGCCCCTCCGGATGCGTTTCCTACCTTCATCCGAGGAGCGGTAA	TCTCGAGGCGTTCGCGGCGGCCACGGCGCGGTTCGTCGGACAGCCCCTCCGGATGCGTTTCCTACCTTCATCCGAGGAGCGGTAA
1060	1	85	NZ_QBEB01000018	Pseudomonas aeruginosa HIAE_PA21 (contig_20)	6902	6818	85	100.000	7.51e-36	0	0	158	TCTCGAGGCGTTCGCGGCGGCCACGGCGCGGTTCGTCGGACAGCCCCTCCGGATGCGTTTCCTACCTTCATCCGAGGAGCGGTAA	TCTCGAGGCGTTCGCGGCGGCCACGGCGCGGTTCGTCGGACAGCCCCTCCGGATGCGTTTCCTACCTTCATCCGAGGAGCGGTAA
1060	1	85	NZ_NQZF01000021	Pseudomonas aeruginosa U1o-2 (contig_13)	119874	119958	85	100.000	7.51e-36	0	0	158	TCTCGAGGCGTTCGCGGCGGCCACGGCGCGGTTCGTCGGACAGCCCCTCCGGATGCGTTTCCTACCTTCATCCGAGGAGCGGTAA	TCTCGAGGCGTTCGCGGCGGCCACGGCGCGGTTCGTCGGACAGCCCCTCCGGATGCGTTTCCTACCTTCATCCGAGGAGCGGTAA
1060	1	85	NZ_QDGI01000029	Pseudomonas aeruginosa PA175 (contig000029)	6801	6717	85	100.000	7.51e-36	0	0	158	TCTCGAGGCGTTCGCGGCGGCCACGGCGCGGTTCGTCGGACAGCCCCTCCGGATGCGTTTCCTACCTTCATCCGAGGAGCGGTAA	TCTCGAGGCGTTCGCGGCGGCCACGGCGCGGTTCGTCGGACAGCCCCTCCGGATGCGTTTCCTACCTTCATCCGAGGAGCGGTAA
1060	1	85	NZ_NRGD01000018	Pseudomonas aeruginosa env187 (contig_9)	119171	119255	85	100.000	7.51e-36	0	0	158	TCTCGAGGCGTTCGCGGCGGCCACGGCGCGGTTCGTCGGACAGCCCCTCCGGATGCGTTTCCTACCTTCATCCGAGGAGCGGTAA	TCTCGAGGCGTTCGCGGCGGCCACGGCGCGGTTCGTCGGACAGCCCCTCCGGATGCGTTTCCTACCTTCATCCGAGGAGCGGTAA
1060	1	85	NZ_NQZH01000018	Pseudomonas aeruginosa U1i (contig_9)	119171	119255	85	100.000	7.51e-36	0	0	158	TCTCGAGGCGTTCGCGGCGGCCACGGCGCGGTTCGTCGGACAGCCCCTCCGGATGCGTTTCCTACCTTCATCCGAGGAGCGGTAA	TCTCGAGGCGTTCGCGGCGGCCACGGCGCGGTTCGTCGGACAGCCCCTCCGGATGCGTTTCCTACCTTCATCCGAGGAGCGGTAA
1060	1	85	NZ_ATAJ02000031	Pseudomonas aeruginosa 148 (contig_31)	24862	24946	85	100.000	7.51e-36	0	0	158	TCTCGAGGCGTTCGCGGCGGCCACGGCGCGGTTCGTCGGACAGCCCCTCCGGATGCGTTTCCTACCTTCATCCGAGGAGCGGTAA	TCTCGAGGCGTTCGCGGCGGCCACGGCGCGGTTCGTCGGACAGCCCCTCCGGATGCGTTTCCTACCTTCATCCGAGGAGCGGTAA
1060	1	85	NZ_CP019338	Pseudomonas aeruginosa L10 (chromosome)	3161174	3161258	85	100.000	7.51e-36	0	0	158	TCTCGAGGCGTTCGCGGCGGCCACGGCGCGGTTCGTCGGACAGCCCCTCCGGATGCGTTTCCTACCTTCATCCGAGGAGCGGTAA	TCTCGAGGCGTTCGCGGCGGCCACGGCGCGGTTCGTCGGACAGCCCCTCCGGATGCGTTTCCTACCTTCATCCGAGGAGCGGTAA
1060	1	85	NZ_CP021774	Pseudomonas aeruginosa Pa124 (chromosome)	3254194	3254278	85	100.000	7.51e-36	0	0	158	TCTCGAGGCGTTCGCGGCGGCCACGGCGCGGTTCGTCGGACAGCCCCTCCGGATGCGTTTCCTACCTTCATCCGAGGAGCGGTAA	TCTCGAGGCGTTCGCGGCGGCCACGGCGCGGTTCGTCGGACAGCCCCTCCGGATGCGTTTCCTACCTTCATCCGAGGAGCGGTAA
1060	1	85	NZ_NRAE01000052	Pseudomonas aeruginosa env179 (contig_71)	34760	34844	85	100.000	7.51e-36	0	0	158	TCTCGAGGCGTTCGCGGCGGCCACGGCGCGGTTCGTCGGACAGCCCCTCCGGATGCGTTTCCTACCTTCATCCGAGGAGCGGTAA	TCTCGAGGCGTTCGCGGCGGCCACGGCGCGGTTCGTCGGACAGCCCCTCCGGATGCGTTTCCTACCTTCATCCGAGGAGCGGTAA
1060	1	85	NZ_UGUG01000006	Pseudomonas aeruginosa NCTC11449 (contig_2)	92626	92542	85	100.000	7.51e-36	0	0	158	TCTCGAGGCGTTCGCGGCGGCCACGGCGCGGTTCGTCGGACAGCCCCTCCGGATGCGTTTCCTACCTTCATCCGAGGAGCGGTAA	TCTCGAGGCGTTCGCGGCGGCCACGGCGCGGTTCGTCGGACAGCCCCTCCGGATGCGTTTCCTACCTTCATCCGAGGAGCGGTAA
1060	1	85	NZ_FRJP01000147	Pseudomonas aeruginosa isolate 154 (contig_194)	6829	6745	85	100.000	7.51e-36	0	0	158	TCTCGAGGCGTTCGCGGCGGCCACGGCGCGGTTCGTCGGACAGCCCCTCCGGATGCGTTTCCTACCTTCATCCGAGGAGCGGTAA	TCTCGAGGCGTTCGCGGCGGCCACGGCGCGGTTCGTCGGACAGCCCCTCCGGATGCGTTTCCTACCTTCATCCGAGGAGCGGTAA
1060	1	85	NZ_FRJQ01000128	Pseudomonas aeruginosa isolate 160 (contig_153)	6980	7064	85	100.000	7.51e-36	0	0	158	TCTCGAGGCGTTCGCGGCGGCCACGGCGCGGTTCGTCGGACAGCCCCTCCGGATGCGTTTCCTACCTTCATCCGAGGAGCGGTAA	TCTCGAGGCGTTCGCGGCGGCCACGGCGCGGTTCGTCGGACAGCCCCTCCGGATGCGTTTCCTACCTTCATCCGAGGAGCGGTAA
1060	1	85	NZ_FRXH01000115	Pseudomonas aeruginosa isolate S (contig_283)	1505	1589	85	100.000	7.51e-36	0	0	158	TCTCGAGGCGTTCGCGGCGGCCACGGCGCGGTTCGTCGGACAGCCCCTCCGGATGCGTTTCCTACCTTCATCCGAGGAGCGGTAA	TCTCGAGGCGTTCGCGGCGGCCACGGCGCGGTTCGTCGGACAGCCCCTCCGGATGCGTTTCCTACCTTCATCCGAGGAGCGGTAA
1060	1	85	NZ_FRVY01000259	Pseudomonas aeruginosa isolate A (contig_408)	5110	5026	85	100.000	7.51e-36	0	0	158	TCTCGAGGCGTTCGCGGCGGCCACGGCGCGGTTCGTCGGACAGCCCCTCCGGATGCGTTTCCTACCTTCATCCGAGGAGCGGTAA	TCTCGAGGCGTTCGCGGCGGCCACGGCGCGGTTCGTCGGACAGCCCCTCCGGATGCGTTTCCTACCTTCATCCGAGGAGCGGTAA
1060	1	85	NZ_FRWZ01000158	Pseudomonas aeruginosa isolate N (contig_51)	5160	5076	85	100.000	7.51e-36	0	0	158	TCTCGAGGCGTTCGCGGCGGCCACGGCGCGGTTCGTCGGACAGCCCCTCCGGATGCGTTTCCTACCTTCATCCGAGGAGCGGTAA	TCTCGAGGCGTTCGCGGCGGCCACGGCGCGGTTCGTCGGACAGCCCCTCCGGATGCGTTTCCTACCTTCATCCGAGGAGCGGTAA
1060	1	85	NZ_FRQP01000010	Pseudomonas aeruginosa isolate 342 (contig_72)	207233	207317	85	100.000	7.51e-36	0	0	158	TCTCGAGGCGTTCGCGGCGGCCACGGCGCGGTTCGTCGGACAGCCCCTCCGGATGCGTTTCCTACCTTCATCCGAGGAGCGGTAA	TCTCGAGGCGTTCGCGGCGGCCACGGCGCGGTTCGTCGGACAGCCCCTCCGGATGCGTTTCCTACCTTCATCCGAGGAGCGGTAA
1060	1	85	NZ_FRQR01000025	Pseudomonas aeruginosa isolate 344 (contig_54)	122371	122455	85	100.000	7.51e-36	0	0	158	TCTCGAGGCGTTCGCGGCGGCCACGGCGCGGTTCGTCGGACAGCCCCTCCGGATGCGTTTCCTACCTTCATCCGAGGAGCGGTAA	TCTCGAGGCGTTCGCGGCGGCCACGGCGCGGTTCGTCGGACAGCCCCTCCGGATGCGTTTCCTACCTTCATCCGAGGAGCGGTAA
1060	1	85	NZ_FRJU01000105	Pseudomonas aeruginosa isolate 155 (contig_271)	5242	5158	85	100.000	7.51e-36	0	0	158	TCTCGAGGCGTTCGCGGCGGCCACGGCGCGGTTCGTCGGACAGCCCCTCCGGATGCGTTTCCTACCTTCATCCGAGGAGCGGTAA	TCTCGAGGCGTTCGCGGCGGCCACGGCGCGGTTCGTCGGACAGCCCCTCCGGATGCGTTTCCTACCTTCATCCGAGGAGCGGTAA
1060	1	85	NZ_FRUT01000115	Pseudomonas aeruginosa isolate 163.1 (contig_31)	6582	6498	85	100.000	7.51e-36	0	0	158	TCTCGAGGCGTTCGCGGCGGCCACGGCGCGGTTCGTCGGACAGCCCCTCCGGATGCGTTTCCTACCTTCATCCGAGGAGCGGTAA	TCTCGAGGCGTTCGCGGCGGCCACGGCGCGGTTCGTCGGACAGCCCCTCCGGATGCGTTTCCTACCTTCATCCGAGGAGCGGTAA
1060	1	85	NZ_FRXM01000141	Pseudomonas aeruginosa isolate Z (contig_239)	742	826	85	100.000	7.51e-36	0	0	158	TCTCGAGGCGTTCGCGGCGGCCACGGCGCGGTTCGTCGGACAGCCCCTCCGGATGCGTTTCCTACCTTCATCCGAGGAGCGGTAA	TCTCGAGGCGTTCGCGGCGGCCACGGCGCGGTTCGTCGGACAGCCCCTCCGGATGCGTTTCCTACCTTCATCCGAGGAGCGGTAA
1060	1	85	NZ_FRJL01000171	Pseudomonas aeruginosa isolate 152 (contig_162)	6588	6504	85	100.000	7.51e-36	0	0	158	TCTCGAGGCGTTCGCGGCGGCCACGGCGCGGTTCGTCGGACAGCCCCTCCGGATGCGTTTCCTACCTTCATCCGAGGAGCGGTAA	TCTCGAGGCGTTCGCGGCGGCCACGGCGCGGTTCGTCGGACAGCCCCTCCGGATGCGTTTCCTACCTTCATCCGAGGAGCGGTAA
1060	1	85	NZ_FRWE01000029	Pseudomonas aeruginosa isolate J (contig_165)	1117	1201	85	100.000	7.51e-36	0	0	158	TCTCGAGGCGTTCGCGGCGGCCACGGCGCGGTTCGTCGGACAGCCCCTCCGGATGCGTTTCCTACCTTCATCCGAGGAGCGGTAA	TCTCGAGGCGTTCGCGGCGGCCACGGCGCGGTTCGTCGGACAGCCCCTCCGGATGCGTTTCCTACCTTCATCCGAGGAGCGGTAA
1060	1	85	NZ_FRJO01000072	Pseudomonas aeruginosa isolate 157 (contig_111)	6588	6504	85	100.000	7.51e-36	0	0	158	TCTCGAGGCGTTCGCGGCGGCCACGGCGCGGTTCGTCGGACAGCCCCTCCGGATGCGTTTCCTACCTTCATCCGAGGAGCGGTAA	TCTCGAGGCGTTCGCGGCGGCCACGGCGCGGTTCGTCGGACAGCCCCTCCGGATGCGTTTCCTACCTTCATCCGAGGAGCGGTAA
1060	1	85	NZ_FRUU01000004	Pseudomonas aeruginosa isolate 161.1 (contig_30)	6586	6502	85	100.000	7.51e-36	0	0	158	TCTCGAGGCGTTCGCGGCGGCCACGGCGCGGTTCGTCGGACAGCCCCTCCGGATGCGTTTCCTACCTTCATCCGAGGAGCGGTAA	TCTCGAGGCGTTCGCGGCGGCCACGGCGCGGTTCGTCGGACAGCCCCTCCGGATGCGTTTCCTACCTTCATCCGAGGAGCGGTAA
1060	1	85	NZ_FRQQ01000044	Pseudomonas aeruginosa isolate 343 (contig_13)	6600	6516	85	100.000	7.51e-36	0	0	158	TCTCGAGGCGTTCGCGGCGGCCACGGCGCGGTTCGTCGGACAGCCCCTCCGGATGCGTTTCCTACCTTCATCCGAGGAGCGGTAA	TCTCGAGGCGTTCGCGGCGGCCACGGCGCGGTTCGTCGGACAGCCCCTCCGGATGCGTTTCCTACCTTCATCCGAGGAGCGGTAA
1060	1	85	NZ_FRXG01000260	Pseudomonas aeruginosa isolate T (contig_349)	5134	5050	85	100.000	7.51e-36	0	0	158	TCTCGAGGCGTTCGCGGCGGCCACGGCGCGGTTCGTCGGACAGCCCCTCCGGATGCGTTTCCTACCTTCATCCGAGGAGCGGTAA	TCTCGAGGCGTTCGCGGCGGCCACGGCGCGGTTCGTCGGACAGCCCCTCCGGATGCGTTTCCTACCTTCATCCGAGGAGCGGTAA
1060	1	85	NZ_FRWF01000199	Pseudomonas aeruginosa isolate L (contig_83)	755	839	85	100.000	7.51e-36	0	0	158	TCTCGAGGCGTTCGCGGCGGCCACGGCGCGGTTCGTCGGACAGCCCCTCCGGATGCGTTTCCTACCTTCATCCGAGGAGCGGTAA	TCTCGAGGCGTTCGCGGCGGCCACGGCGCGGTTCGTCGGACAGCCCCTCCGGATGCGTTTCCTACCTTCATCCGAGGAGCGGTAA
1060	1	85	NZ_FRXA01000071	Pseudomonas aeruginosa isolate NA31 (contig_120)	738	822	85	100.000	7.51e-36	0	0	158	TCTCGAGGCGTTCGCGGCGGCCACGGCGCGGTTCGTCGGACAGCCCCTCCGGATGCGTTTCCTACCTTCATCCGAGGAGCGGTAA	TCTCGAGGCGTTCGCGGCGGCCACGGCGCGGTTCGTCGGACAGCCCCTCCGGATGCGTTTCCTACCTTCATCCGAGGAGCGGTAA
1060	1	85	NZ_FRTO01000020	Pseudomonas aeruginosa isolate 417 (contig_169)	1509	1593	85	100.000	7.51e-36	0	0	158	TCTCGAGGCGTTCGCGGCGGCCACGGCGCGGTTCGTCGGACAGCCCCTCCGGATGCGTTTCCTACCTTCATCCGAGGAGCGGTAA	TCTCGAGGCGTTCGCGGCGGCCACGGCGCGGTTCGTCGGACAGCCCCTCCGGATGCGTTTCCTACCTTCATCCGAGGAGCGGTAA
1060	1	85	NZ_FRVV01000261	Pseudomonas aeruginosa isolate B (contig_183)	5128	5044	85	100.000	7.51e-36	0	0	158	TCTCGAGGCGTTCGCGGCGGCCACGGCGCGGTTCGTCGGACAGCCCCTCCGGATGCGTTTCCTACCTTCATCCGAGGAGCGGTAA	TCTCGAGGCGTTCGCGGCGGCCACGGCGCGGTTCGTCGGACAGCCCCTCCGGATGCGTTTCCTACCTTCATCCGAGGAGCGGTAA
1060	1	85	NZ_FRJZ01000002	Pseudomonas aeruginosa isolate 163 (contig_68)	6588	6504	85	100.000	7.51e-36	0	0	158	TCTCGAGGCGTTCGCGGCGGCCACGGCGCGGTTCGTCGGACAGCCCCTCCGGATGCGTTTCCTACCTTCATCCGAGGAGCGGTAA	TCTCGAGGCGTTCGCGGCGGCCACGGCGCGGTTCGTCGGACAGCCCCTCCGGATGCGTTTCCTACCTTCATCCGAGGAGCGGTAA
1060	1	85	NZ_FRVX01000082	Pseudomonas aeruginosa isolate C (contig_127)	5155	5071	85	100.000	7.51e-36	0	0	158	TCTCGAGGCGTTCGCGGCGGCCACGGCGCGGTTCGTCGGACAGCCCCTCCGGATGCGTTTCCTACCTTCATCCGAGGAGCGGTAA	TCTCGAGGCGTTCGCGGCGGCCACGGCGCGGTTCGTCGGACAGCCCCTCCGGATGCGTTTCCTACCTTCATCCGAGGAGCGGTAA
1060	1	85	NZ_FRQV01000020	Pseudomonas aeruginosa isolate 348 (contig_47)	6594	6510	85	100.000	7.51e-36	0	0	158	TCTCGAGGCGTTCGCGGCGGCCACGGCGCGGTTCGTCGGACAGCCCCTCCGGATGCGTTTCCTACCTTCATCCGAGGAGCGGTAA	TCTCGAGGCGTTCGCGGCGGCCACGGCGCGGTTCGTCGGACAGCCCCTCCGGATGCGTTTCCTACCTTCATCCGAGGAGCGGTAA
1060	1	85	NZ_FRWW01000196	Pseudomonas aeruginosa isolate M (contig_161)	5245	5161	85	100.000	7.51e-36	0	0	158	TCTCGAGGCGTTCGCGGCGGCCACGGCGCGGTTCGTCGGACAGCCCCTCCGGATGCGTTTCCTACCTTCATCCGAGGAGCGGTAA	TCTCGAGGCGTTCGCGGCGGCCACGGCGCGGTTCGTCGGACAGCCCCTCCGGATGCGTTTCCTACCTTCATCCGAGGAGCGGTAA
1060	1	85	NZ_FRXE01000396	Pseudomonas aeruginosa isolate Q (contig_494)	5119	5035	85	100.000	7.51e-36	0	0	158	TCTCGAGGCGTTCGCGGCGGCCACGGCGCGGTTCGTCGGACAGCCCCTCCGGATGCGTTTCCTACCTTCATCCGAGGAGCGGTAA	TCTCGAGGCGTTCGCGGCGGCCACGGCGCGGTTCGTCGGACAGCCCCTCCGGATGCGTTTCCTACCTTCATCCGAGGAGCGGTAA
1060	1	85	NZ_CP047643.1	Pseudomonas aeruginosa CI27 (chromosome)	3205282	3205366	85	100.000	7.51e-36	0	0	158	TCTCGAGGCGTTCGCGGCGGCCACGGCGCGGTTCGTCGGACAGCCCCTCCGGATGCGTTTCCTACCTTCATCCGAGGAGCGGTAA	TCTCGAGGCGTTCGCGGCGGCCACGGCGCGGTTCGTCGGACAGCCCCTCCGGATGCGTTTCCTACCTTCATCCGAGGAGCGGTAA
1060	1	85	NZ_FRXJ01000168	Pseudomonas aeruginosa isolate X (contig_226)	1506	1590	85	100.000	7.51e-36	0	0	158	TCTCGAGGCGTTCGCGGCGGCCACGGCGCGGTTCGTCGGACAGCCCCTCCGGATGCGTTTCCTACCTTCATCCGAGGAGCGGTAA	TCTCGAGGCGTTCGCGGCGGCCACGGCGCGGTTCGTCGGACAGCCCCTCCGGATGCGTTTCCTACCTTCATCCGAGGAGCGGTAA
1060	1	85	NZ_LR739069.1	Pseudomonas aeruginosa PcyII-40, isolate PcyII-40 (PcyII-40)	3226231	3226315	85	100.000	7.51e-36	0	0	158	TCTCGAGGCGTTCGCGGCGGCCACGGCGCGGTTCGTCGGACAGCCCCTCCGGATGCGTTTCCTACCTTCATCCGAGGAGCGGTAA	TCTCGAGGCGTTCGCGGCGGCCACGGCGCGGTTCGTCGGACAGCCCCTCCGGATGCGTTTCCTACCTTCATCCGAGGAGCGGTAA
1060	1	85	NZ_FRWD01000409	Pseudomonas aeruginosa isolate Ii (contig_28)	980	1064	85	100.000	7.51e-36	0	0	158	TCTCGAGGCGTTCGCGGCGGCCACGGCGCGGTTCGTCGGACAGCCCCTCCGGATGCGTTTCCTACCTTCATCCGAGGAGCGGTAA	TCTCGAGGCGTTCGCGGCGGCCACGGCGCGGTTCGTCGGACAGCCCCTCCGGATGCGTTTCCTACCTTCATCCGAGGAGCGGTAA
1060	1	85	NZ_JANAWV010000015.1	Pseudomonas aeruginosa AS_23 (NODE_15_scaffold)	6615	6531	85	100.000	7.51e-36	0	0	158	TCTCGAGGCGTTCGCGGCGGCCACGGCGCGGTTCGTCGGACAGCCCCTCCGGATGCGTTTCCTACCTTCATCCGAGGAGCGGTAA	TCTCGAGGCGTTCGCGGCGGCCACGGCGCGGTTCGTCGGACAGCCCCTCCGGATGCGTTTCCTACCTTCATCCGAGGAGCGGTAA
1060	1	85	NZ_FRKP01000053	Pseudomonas aeruginosa isolate 172 (contig_67)	6592	6508	85	100.000	7.51e-36	0	0	158	TCTCGAGGCGTTCGCGGCGGCCACGGCGCGGTTCGTCGGACAGCCCCTCCGGATGCGTTTCCTACCTTCATCCGAGGAGCGGTAA	TCTCGAGGCGTTCGCGGCGGCCACGGCGCGGTTCGTCGGACAGCCCCTCCGGATGCGTTTCCTACCTTCATCCGAGGAGCGGTAA
1060	1	85	NZ_JAMKDJ010000053.1	Pseudomonas aeruginosa CCBH29264 (contig53)	6775	6691	85	100.000	7.51e-36	0	0	158	TCTCGAGGCGTTCGCGGCGGCCACGGCGCGGTTCGTCGGACAGCCCCTCCGGATGCGTTTCCTACCTTCATCCGAGGAGCGGTAA	TCTCGAGGCGTTCGCGGCGGCCACGGCGCGGTTCGTCGGACAGCCCCTCCGGATGCGTTTCCTACCTTCATCCGAGGAGCGGTAA
1060	1	85	NZ_FRQS01000032	Pseudomonas aeruginosa isolate 345 (contig_38)	6588	6504	85	100.000	7.51e-36	0	0	158	TCTCGAGGCGTTCGCGGCGGCCACGGCGCGGTTCGTCGGACAGCCCCTCCGGATGCGTTTCCTACCTTCATCCGAGGAGCGGTAA	TCTCGAGGCGTTCGCGGCGGCCACGGCGCGGTTCGTCGGACAGCCCCTCCGGATGCGTTTCCTACCTTCATCCGAGGAGCGGTAA
1060	1	85	NZ_JAMJQE010000054.1	Pseudomonas aeruginosa 17392 (17392_contig_54)	6733	6817	85	100.000	7.51e-36	0	0	158	TCTCGAGGCGTTCGCGGCGGCCACGGCGCGGTTCGTCGGACAGCCCCTCCGGATGCGTTTCCTACCTTCATCCGAGGAGCGGTAA	TCTCGAGGCGTTCGCGGCGGCCACGGCGCGGTTCGTCGGACAGCCCCTCCGGATGCGTTTCCTACCTTCATCCGAGGAGCGGTAA
1060	1	85	NZ_FRWX01000122	Pseudomonas aeruginosa isolate NA10 (contig_268)	5161	5077	85	100.000	7.51e-36	0	0	158	TCTCGAGGCGTTCGCGGCGGCCACGGCGCGGTTCGTCGGACAGCCCCTCCGGATGCGTTTCCTACCTTCATCCGAGGAGCGGTAA	TCTCGAGGCGTTCGCGGCGGCCACGGCGCGGTTCGTCGGACAGCCCCTCCGGATGCGTTTCCTACCTTCATCCGAGGAGCGGTAA
1060	1	85	NZ_JAMJQC010000010.1	Pseudomonas aeruginosa 17469 (17469_contig_10)	6694	6610	85	100.000	7.51e-36	0	0	158	TCTCGAGGCGTTCGCGGCGGCCACGGCGCGGTTCGTCGGACAGCCCCTCCGGATGCGTTTCCTACCTTCATCCGAGGAGCGGTAA	TCTCGAGGCGTTCGCGGCGGCCACGGCGCGGTTCGTCGGACAGCCCCTCCGGATGCGTTTCCTACCTTCATCCGAGGAGCGGTAA
1060	1	85	NZ_FRVZ01000351	Pseudomonas aeruginosa isolate D (contig_399)	5122	5038	85	100.000	7.51e-36	0	0	158	TCTCGAGGCGTTCGCGGCGGCCACGGCGCGGTTCGTCGGACAGCCCCTCCGGATGCGTTTCCTACCTTCATCCGAGGAGCGGTAA	TCTCGAGGCGTTCGCGGCGGCCACGGCGCGGTTCGTCGGACAGCCCCTCCGGATGCGTTTCCTACCTTCATCCGAGGAGCGGTAA
1060	1	85	NZ_JALLCK010000045.1	Pseudomonas aeruginosa CCBH29235 (contig45)	6775	6691	85	100.000	7.51e-36	0	0	158	TCTCGAGGCGTTCGCGGCGGCCACGGCGCGGTTCGTCGGACAGCCCCTCCGGATGCGTTTCCTACCTTCATCCGAGGAGCGGTAA	TCTCGAGGCGTTCGCGGCGGCCACGGCGCGGTTCGTCGGACAGCCCCTCCGGATGCGTTTCCTACCTTCATCCGAGGAGCGGTAA
1060	1	85	NZ_FRXB01000080	Pseudomonas aeruginosa isolate NA11 (contig_168)	1512	1596	85	100.000	7.51e-36	0	0	158	TCTCGAGGCGTTCGCGGCGGCCACGGCGCGGTTCGTCGGACAGCCCCTCCGGATGCGTTTCCTACCTTCATCCGAGGAGCGGTAA	TCTCGAGGCGTTCGCGGCGGCCACGGCGCGGTTCGTCGGACAGCCCCTCCGGATGCGTTTCCTACCTTCATCCGAGGAGCGGTAA
1060	1	85	NZ_CP093032.1	Pseudomonas aeruginosa H02 (CP093032.1)	3360585	3360669	85	100.000	7.51e-36	0	0	158	TCTCGAGGCGTTCGCGGCGGCCACGGCGCGGTTCGTCGGACAGCCCCTCCGGATGCGTTTCCTACCTTCATCCGAGGAGCGGTAA	TCTCGAGGCGTTCGCGGCGGCCACGGCGCGGTTCGTCGGACAGCCCCTCCGGATGCGTTTCCTACCTTCATCCGAGGAGCGGTAA
1060	1	85	NZ_FRKN01000031	Pseudomonas aeruginosa isolate 171 (contig_32)	6586	6502	85	100.000	7.51e-36	0	0	158	TCTCGAGGCGTTCGCGGCGGCCACGGCGCGGTTCGTCGGACAGCCCCTCCGGATGCGTTTCCTACCTTCATCCGAGGAGCGGTAA	TCTCGAGGCGTTCGCGGCGGCCACGGCGCGGTTCGTCGGACAGCCCCTCCGGATGCGTTTCCTACCTTCATCCGAGGAGCGGTAA
1060	1	85	NZ_JAIWSC010000022.1	Pseudomonas aeruginosa P3-S11 (NODE_22_contig)	6902	6818	85	100.000	7.51e-36	0	0	158	TCTCGAGGCGTTCGCGGCGGCCACGGCGCGGTTCGTCGGACAGCCCCTCCGGATGCGTTTCCTACCTTCATCCGAGGAGCGGTAA	TCTCGAGGCGTTCGCGGCGGCCACGGCGCGGTTCGTCGGACAGCCCCTCCGGATGCGTTTCCTACCTTCATCCGAGGAGCGGTAA
1060	1	85	NZ_FRJR01000126	Pseudomonas aeruginosa isolate 161 (contig_44)	1375	1459	85	100.000	7.51e-36	0	0	158	TCTCGAGGCGTTCGCGGCGGCCACGGCGCGGTTCGTCGGACAGCCCCTCCGGATGCGTTTCCTACCTTCATCCGAGGAGCGGTAA	TCTCGAGGCGTTCGCGGCGGCCACGGCGCGGTTCGTCGGACAGCCCCTCCGGATGCGTTTCCTACCTTCATCCGAGGAGCGGTAA
1060	1	85	NZ_JAIWSB010000019.1	Pseudomonas aeruginosa P3-S12 (NODE_19_contig)	6902	6818	85	100.000	7.51e-36	0	0	158	TCTCGAGGCGTTCGCGGCGGCCACGGCGCGGTTCGTCGGACAGCCCCTCCGGATGCGTTTCCTACCTTCATCCGAGGAGCGGTAA	TCTCGAGGCGTTCGCGGCGGCCACGGCGCGGTTCGTCGGACAGCCCCTCCGGATGCGTTTCCTACCTTCATCCGAGGAGCGGTAA
1060	1	85	NZ_FRKK01000007	Pseudomonas aeruginosa isolate 169 (contig_80)	6592	6508	85	100.000	7.51e-36	0	0	158	TCTCGAGGCGTTCGCGGCGGCCACGGCGCGGTTCGTCGGACAGCCCCTCCGGATGCGTTTCCTACCTTCATCCGAGGAGCGGTAA	TCTCGAGGCGTTCGCGGCGGCCACGGCGCGGTTCGTCGGACAGCCCCTCCGGATGCGTTTCCTACCTTCATCCGAGGAGCGGTAA
1060	1	85	NZ_JAIWRY010000020.1	Pseudomonas aeruginosa P3-S6 (NODE_20_contig)	6902	6818	85	100.000	7.51e-36	0	0	158	TCTCGAGGCGTTCGCGGCGGCCACGGCGCGGTTCGTCGGACAGCCCCTCCGGATGCGTTTCCTACCTTCATCCGAGGAGCGGTAA	TCTCGAGGCGTTCGCGGCGGCCACGGCGCGGTTCGTCGGACAGCCCCTCCGGATGCGTTTCCTACCTTCATCCGAGGAGCGGTAA
1060	1	85	NZ_FRWB01000224	Pseudomonas aeruginosa isolate F (contig_288)	738	822	85	100.000	7.51e-36	0	0	158	TCTCGAGGCGTTCGCGGCGGCCACGGCGCGGTTCGTCGGACAGCCCCTCCGGATGCGTTTCCTACCTTCATCCGAGGAGCGGTAA	TCTCGAGGCGTTCGCGGCGGCCACGGCGCGGTTCGTCGGACAGCCCCTCCGGATGCGTTTCCTACCTTCATCCGAGGAGCGGTAA
1060	1	85	NZ_JAIWRW010000022.1	Pseudomonas aeruginosa P3-S8 (NODE_22_contig)	6902	6818	85	100.000	7.51e-36	0	0	158	TCTCGAGGCGTTCGCGGCGGCCACGGCGCGGTTCGTCGGACAGCCCCTCCGGATGCGTTTCCTACCTTCATCCGAGGAGCGGTAA	TCTCGAGGCGTTCGCGGCGGCCACGGCGCGGTTCGTCGGACAGCCCCTCCGGATGCGTTTCCTACCTTCATCCGAGGAGCGGTAA
1060	1	85	NZ_FRJN01000070	Pseudomonas aeruginosa isolate 158 (contig_119)	6590	6506	85	100.000	7.51e-36	0	0	158	TCTCGAGGCGTTCGCGGCGGCCACGGCGCGGTTCGTCGGACAGCCCCTCCGGATGCGTTTCCTACCTTCATCCGAGGAGCGGTAA	TCTCGAGGCGTTCGCGGCGGCCACGGCGCGGTTCGTCGGACAGCCCCTCCGGATGCGTTTCCTACCTTCATCCGAGGAGCGGTAA
1060	1	85	NZ_JAKMGZ010000018.1	Pseudomonas aeruginosa Pae462-Lar (NODE_18_contig)	6615	6531	85	100.000	7.51e-36	0	0	158	TCTCGAGGCGTTCGCGGCGGCCACGGCGCGGTTCGTCGGACAGCCCCTCCGGATGCGTTTCCTACCTTCATCCGAGGAGCGGTAA	TCTCGAGGCGTTCGCGGCGGCCACGGCGCGGTTCGTCGGACAGCCCCTCCGGATGCGTTTCCTACCTTCATCCGAGGAGCGGTAA
1060	1	85	NZ_FRXF01000264	Pseudomonas aeruginosa isolate R (contig_317)	976	1060	85	100.000	7.51e-36	0	0	158	TCTCGAGGCGTTCGCGGCGGCCACGGCGCGGTTCGTCGGACAGCCCCTCCGGATGCGTTTCCTACCTTCATCCGAGGAGCGGTAA	TCTCGAGGCGTTCGCGGCGGCCACGGCGCGGTTCGTCGGACAGCCCCTCCGGATGCGTTTCCTACCTTCATCCGAGGAGCGGTAA
1060	1	85	NZ_JAKLAZ010000021.1	Pseudomonas aeruginosa PAR2746 (scaffoldind10_PA_21)	119171	119255	85	100.000	7.51e-36	0	0	158	TCTCGAGGCGTTCGCGGCGGCCACGGCGCGGTTCGTCGGACAGCCCCTCCGGATGCGTTTCCTACCTTCATCCGAGGAGCGGTAA	TCTCGAGGCGTTCGCGGCGGCCACGGCGCGGTTCGTCGGACAGCCCCTCCGGATGCGTTTCCTACCTTCATCCGAGGAGCGGTAA
1060	1	85	NZ_FRWG01000282	Pseudomonas aeruginosa isolate K (contig_56)	767	851	85	100.000	7.51e-36	0	0	158	TCTCGAGGCGTTCGCGGCGGCCACGGCGCGGTTCGTCGGACAGCCCCTCCGGATGCGTTTCCTACCTTCATCCGAGGAGCGGTAA	TCTCGAGGCGTTCGCGGCGGCCACGGCGCGGTTCGTCGGACAGCCCCTCCGGATGCGTTTCCTACCTTCATCCGAGGAGCGGTAA
1060	1	85	NZ_JAKLOX010000040.1	Pseudomonas aeruginosa Pae-29785 (NODE_87_contig)	34619	34703	85	100.000	7.51e-36	0	0	158	TCTCGAGGCGTTCGCGGCGGCCACGGCGCGGTTCGTCGGACAGCCCCTCCGGATGCGTTTCCTACCTTCATCCGAGGAGCGGTAA	TCTCGAGGCGTTCGCGGCGGCCACGGCGCGGTTCGTCGGACAGCCCCTCCGGATGCGTTTCCTACCTTCATCCGAGGAGCGGTAA
1060	1	85	NZ_FRXK01000109	Pseudomonas aeruginosa isolate V (contig_274)	5241	5157	85	100.000	7.51e-36	0	0	158	TCTCGAGGCGTTCGCGGCGGCCACGGCGCGGTTCGTCGGACAGCCCCTCCGGATGCGTTTCCTACCTTCATCCGAGGAGCGGTAA	TCTCGAGGCGTTCGCGGCGGCCACGGCGCGGTTCGTCGGACAGCCCCTCCGGATGCGTTTCCTACCTTCATCCGAGGAGCGGTAA
1060	1	85	NZ_JAKKRD010000028.1	Pseudomonas aeruginosa WW108 (PseuAeruWasteW122721_contig_28)	6801	6717	85	100.000	7.51e-36	0	0	158	TCTCGAGGCGTTCGCGGCGGCCACGGCGCGGTTCGTCGGACAGCCCCTCCGGATGCGTTTCCTACCTTCATCCGAGGAGCGGTAA	TCTCGAGGCGTTCGCGGCGGCCACGGCGCGGTTCGTCGGACAGCCCCTCCGGATGCGTTTCCTACCTTCATCCGAGGAGCGGTAA
1060	1	85	NZ_FRJS01000136	Pseudomonas aeruginosa isolate 153 (contig_205)	6825	6741	85	100.000	7.51e-36	0	0	158	TCTCGAGGCGTTCGCGGCGGCCACGGCGCGGTTCGTCGGACAGCCCCTCCGGATGCGTTTCCTACCTTCATCCGAGGAGCGGTAA	TCTCGAGGCGTTCGCGGCGGCCACGGCGCGGTTCGTCGGACAGCCCCTCCGGATGCGTTTCCTACCTTCATCCGAGGAGCGGTAA
1060	1	85	NZ_JAJJII010000039.1	Pseudomonas aeruginosa HS110 (NODE_47_contig)	182649	182733	85	100.000	7.51e-36	0	0	158	TCTCGAGGCGTTCGCGGCGGCCACGGCGCGGTTCGTCGGACAGCCCCTCCGGATGCGTTTCCTACCTTCATCCGAGGAGCGGTAA	TCTCGAGGCGTTCGCGGCGGCCACGGCGCGGTTCGTCGGACAGCCCCTCCGGATGCGTTTCCTACCTTCATCCGAGGAGCGGTAA
1060	1	85	NZ_FRJT01000099	Pseudomonas aeruginosa isolate 159 (contig_33)	6586	6502	85	100.000	7.51e-36	0	0	158	TCTCGAGGCGTTCGCGGCGGCCACGGCGCGGTTCGTCGGACAGCCCCTCCGGATGCGTTTCCTACCTTCATCCGAGGAGCGGTAA	TCTCGAGGCGTTCGCGGCGGCCACGGCGCGGTTCGTCGGACAGCCCCTCCGGATGCGTTTCCTACCTTCATCCGAGGAGCGGTAA
1060	1	85	NZ_JAJJIF010000050.1	Pseudomonas aeruginosa HS90 (NODE_67_contig)	6618	6534	85	100.000	7.51e-36	0	0	158	TCTCGAGGCGTTCGCGGCGGCCACGGCGCGGTTCGTCGGACAGCCCCTCCGGATGCGTTTCCTACCTTCATCCGAGGAGCGGTAA	TCTCGAGGCGTTCGCGGCGGCCACGGCGCGGTTCGTCGGACAGCCCCTCCGGATGCGTTTCCTACCTTCATCCGAGGAGCGGTAA
1060	1	85	NZ_FRXL01000181	Pseudomonas aeruginosa isolate Y (contig_217)	738	822	85	100.000	7.51e-36	0	0	158	TCTCGAGGCGTTCGCGGCGGCCACGGCGCGGTTCGTCGGACAGCCCCTCCGGATGCGTTTCCTACCTTCATCCGAGGAGCGGTAA	TCTCGAGGCGTTCGCGGCGGCCACGGCGCGGTTCGTCGGACAGCCCCTCCGGATGCGTTTCCTACCTTCATCCGAGGAGCGGTAA
1060	1	85	NZ_JAIGYX010000116.1	Pseudomonas aeruginosa 8064_S8 (contig8064-S8-MH-C116)	6896	6812	85	100.000	7.51e-36	0	0	158	TCTCGAGGCGTTCGCGGCGGCCACGGCGCGGTTCGTCGGACAGCCCCTCCGGATGCGTTTCCTACCTTCATCCGAGGAGCGGTAA	TCTCGAGGCGTTCGCGGCGGCCACGGCGCGGTTCGTCGGACAGCCCCTCCGGATGCGTTTCCTACCTTCATCCGAGGAGCGGTAA
1060	1	85	NZ_MWIE01000004	Pseudomonas aeruginosa COPD2a (Contig4)	6593	6509	85	100.000	7.51e-36	0	0	158	TCTCGAGGCGTTCGCGGCGGCCACGGCGCGGTTCGTCGGACAGCCCCTCCGGATGCGTTTCCTACCTTCATCCGAGGAGCGGTAA	TCTCGAGGCGTTCGCGGCGGCCACGGCGCGGTTCGTCGGACAGCCCCTCCGGATGCGTTTCCTACCTTCATCCGAGGAGCGGTAA
1060	1	85	NZ_JAHDTC010000043.1	Pseudomonas aeruginosa 12294 (NODE_43_contig)	34176	34260	85	100.000	7.51e-36	0	0	158	TCTCGAGGCGTTCGCGGCGGCCACGGCGCGGTTCGTCGGACAGCCCCTCCGGATGCGTTTCCTACCTTCATCCGAGGAGCGGTAA	TCTCGAGGCGTTCGCGGCGGCCACGGCGCGGTTCGTCGGACAGCCCCTCCGGATGCGTTTCCTACCTTCATCCGAGGAGCGGTAA
1060	1	85	NZ_FRWA01000223	Pseudomonas aeruginosa isolate H (contig_202)	5156	5072	85	100.000	7.51e-36	0	0	158	TCTCGAGGCGTTCGCGGCGGCCACGGCGCGGTTCGTCGGACAGCCCCTCCGGATGCGTTTCCTACCTTCATCCGAGGAGCGGTAA	TCTCGAGGCGTTCGCGGCGGCCACGGCGCGGTTCGTCGGACAGCCCCTCCGGATGCGTTTCCTACCTTCATCCGAGGAGCGGTAA
1060	1	85	NZ_JAIQLC010000012.1	Pseudomonas aeruginosa ZYPA08 (NODE_12_contig)	6886	6802	85	100.000	7.51e-36	0	0	158	TCTCGAGGCGTTCGCGGCGGCCACGGCGCGGTTCGTCGGACAGCCCCTCCGGATGCGTTTCCTACCTTCATCCGAGGAGCGGTAA	TCTCGAGGCGTTCGCGGCGGCCACGGCGCGGTTCGTCGGACAGCCCCTCCGGATGCGTTTCCTACCTTCATCCGAGGAGCGGTAA
1060	1	85	NZ_FRQM01000070	Pseudomonas aeruginosa isolate 338 (contig_49)	6592	6508	85	100.000	7.51e-36	0	0	158	TCTCGAGGCGTTCGCGGCGGCCACGGCGCGGTTCGTCGGACAGCCCCTCCGGATGCGTTTCCTACCTTCATCCGAGGAGCGGTAA	TCTCGAGGCGTTCGCGGCGGCCACGGCGCGGTTCGTCGGACAGCCCCTCCGGATGCGTTTCCTACCTTCATCCGAGGAGCGGTAA
1060	1	85	NZ_JAIQJV010000020.1	Pseudomonas aeruginosa ZYPA41 (NODE_20_contig)	119155	119239	85	100.000	7.51e-36	0	0	158	TCTCGAGGCGTTCGCGGCGGCCACGGCGCGGTTCGTCGGACAGCCCCTCCGGATGCGTTTCCTACCTTCATCCGAGGAGCGGTAA	TCTCGAGGCGTTCGCGGCGGCCACGGCGCGGTTCGTCGGACAGCCCCTCCGGATGCGTTTCCTACCTTCATCCGAGGAGCGGTAA
1060	1	85	NZ_FRUS01000121	Pseudomonas aeruginosa isolate 149.1 (contig_175)	5328	5244	85	100.000	7.51e-36	0	0	158	TCTCGAGGCGTTCGCGGCGGCCACGGCGCGGTTCGTCGGACAGCCCCTCCGGATGCGTTTCCTACCTTCATCCGAGGAGCGGTAA	TCTCGAGGCGTTCGCGGCGGCCACGGCGCGGTTCGTCGGACAGCCCCTCCGGATGCGTTTCCTACCTTCATCCGAGGAGCGGTAA
1060	1	85	NZ_JABNNA010000011.1	Pseudomonas aeruginosa KE9524 (NODE_11_contig)	6902	6818	85	100.000	7.51e-36	0	0	158	TCTCGAGGCGTTCGCGGCGGCCACGGCGCGGTTCGTCGGACAGCCCCTCCGGATGCGTTTCCTACCTTCATCCGAGGAGCGGTAA	TCTCGAGGCGTTCGCGGCGGCCACGGCGCGGTTCGTCGGACAGCCCCTCCGGATGCGTTTCCTACCTTCATCCGAGGAGCGGTAA
1060	1	85	NZ_FRXD01000041	Pseudomonas aeruginosa isolate P (contig_163)	1504	1588	85	100.000	7.51e-36	0	0	158	TCTCGAGGCGTTCGCGGCGGCCACGGCGCGGTTCGTCGGACAGCCCCTCCGGATGCGTTTCCTACCTTCATCCGAGGAGCGGTAA	TCTCGAGGCGTTCGCGGCGGCCACGGCGCGGTTCGTCGGACAGCCCCTCCGGATGCGTTTCCTACCTTCATCCGAGGAGCGGTAA
1060	1	85	NZ_JABNNB010000011.1	Pseudomonas aeruginosa KE9592 (NODE_11_contig)	6902	6818	85	100.000	7.51e-36	0	0	158	TCTCGAGGCGTTCGCGGCGGCCACGGCGCGGTTCGTCGGACAGCCCCTCCGGATGCGTTTCCTACCTTCATCCGAGGAGCGGTAA	TCTCGAGGCGTTCGCGGCGGCCACGGCGCGGTTCGTCGGACAGCCCCTCCGGATGCGTTTCCTACCTTCATCCGAGGAGCGGTAA
1060	1	85	NZ_FRKF01000068	Pseudomonas aeruginosa isolate 167 (contig_27)	6586	6502	85	100.000	7.51e-36	0	0	158	TCTCGAGGCGTTCGCGGCGGCCACGGCGCGGTTCGTCGGACAGCCCCTCCGGATGCGTTTCCTACCTTCATCCGAGGAGCGGTAA	TCTCGAGGCGTTCGCGGCGGCCACGGCGCGGTTCGTCGGACAGCCCCTCCGGATGCGTTTCCTACCTTCATCCGAGGAGCGGTAA
1060	1	85	NZ_JAFFGW010000043.1	Pseudomonas aeruginosa EM 2972704 (contig43_pilon_pilon_pilon_pilon)	18693	18777	85	100.000	7.51e-36	0	0	158	TCTCGAGGCGTTCGCGGCGGCCACGGCGCGGTTCGTCGGACAGCCCCTCCGGATGCGTTTCCTACCTTCATCCGAGGAGCGGTAA	TCTCGAGGCGTTCGCGGCGGCCACGGCGCGGTTCGTCGGACAGCCCCTCCGGATGCGTTTCCTACCTTCATCCGAGGAGCGGTAA
1060	1	85	NZ_FRJM01000039	Pseudomonas aeruginosa isolate 156 (contig_69)	1386	1470	85	100.000	7.51e-36	0	0	158	TCTCGAGGCGTTCGCGGCGGCCACGGCGCGGTTCGTCGGACAGCCCCTCCGGATGCGTTTCCTACCTTCATCCGAGGAGCGGTAA	TCTCGAGGCGTTCGCGGCGGCCACGGCGCGGTTCGTCGGACAGCCCCTCCGGATGCGTTTCCTACCTTCATCCGAGGAGCGGTAA
1060	1	85	NZ_JAHYSI010000004.1	Pseudomonas aeruginosa B1106261 (contig00004)	474690	474606	85	100.000	7.51e-36	0	0	158	TCTCGAGGCGTTCGCGGCGGCCACGGCGCGGTTCGTCGGACAGCCCCTCCGGATGCGTTTCCTACCTTCATCCGAGGAGCGGTAA	TCTCGAGGCGTTCGCGGCGGCCACGGCGCGGTTCGTCGGACAGCCCCTCCGGATGCGTTTCCTACCTTCATCCGAGGAGCGGTAA
1060	1	85	NZ_FRTJ01000090	Pseudomonas aeruginosa isolate 416 (contig_125)	6726	6642	85	100.000	7.51e-36	0	0	158	TCTCGAGGCGTTCGCGGCGGCCACGGCGCGGTTCGTCGGACAGCCCCTCCGGATGCGTTTCCTACCTTCATCCGAGGAGCGGTAA	TCTCGAGGCGTTCGCGGCGGCCACGGCGCGGTTCGTCGGACAGCCCCTCCGGATGCGTTTCCTACCTTCATCCGAGGAGCGGTAA
1060	1	85	NZ_JAHVMX010000018.1	Pseudomonas aeruginosa HPAS4 (NODE_18_scaffold)	6615	6531	85	100.000	7.51e-36	0	0	158	TCTCGAGGCGTTCGCGGCGGCCACGGCGCGGTTCGTCGGACAGCCCCTCCGGATGCGTTTCCTACCTTCATCCGAGGAGCGGTAA	TCTCGAGGCGTTCGCGGCGGCCACGGCGCGGTTCGTCGGACAGCCCCTCCGGATGCGTTTCCTACCTTCATCCGAGGAGCGGTAA
1060	1	85	NZ_FRWC01000339	Pseudomonas aeruginosa isolate E (contig_243)	1489	1573	85	100.000	7.51e-36	0	0	158	TCTCGAGGCGTTCGCGGCGGCCACGGCGCGGTTCGTCGGACAGCCCCTCCGGATGCGTTTCCTACCTTCATCCGAGGAGCGGTAA	TCTCGAGGCGTTCGCGGCGGCCACGGCGCGGTTCGTCGGACAGCCCCTCCGGATGCGTTTCCTACCTTCATCCGAGGAGCGGTAA
1060	1	85	NZ_JAHVND010000008.1	Pseudomonas aeruginosa HPAS10 (NODE_8_scaffold)	6615	6531	85	100.000	7.51e-36	0	0	158	TCTCGAGGCGTTCGCGGCGGCCACGGCGCGGTTCGTCGGACAGCCCCTCCGGATGCGTTTCCTACCTTCATCCGAGGAGCGGTAA	TCTCGAGGCGTTCGCGGCGGCCACGGCGCGGTTCGTCGGACAGCCCCTCCGGATGCGTTTCCTACCTTCATCCGAGGAGCGGTAA
1060	1	85	NZ_FRJG01000068	Pseudomonas aeruginosa isolate 149 (contig_102)	6584	6500	85	100.000	7.51e-36	0	0	158	TCTCGAGGCGTTCGCGGCGGCCACGGCGCGGTTCGTCGGACAGCCCCTCCGGATGCGTTTCCTACCTTCATCCGAGGAGCGGTAA	TCTCGAGGCGTTCGCGGCGGCCACGGCGCGGTTCGTCGGACAGCCCCTCCGGATGCGTTTCCTACCTTCATCCGAGGAGCGGTAA
1060	1	85	NZ_JAHVNG010000017.1	Pseudomonas aeruginosa HPAS13 (NODE_17_scaffold)	6615	6531	85	100.000	7.51e-36	0	0	158	TCTCGAGGCGTTCGCGGCGGCCACGGCGCGGTTCGTCGGACAGCCCCTCCGGATGCGTTTCCTACCTTCATCCGAGGAGCGGTAA	TCTCGAGGCGTTCGCGGCGGCCACGGCGCGGTTCGTCGGACAGCCCCTCCGGATGCGTTTCCTACCTTCATCCGAGGAGCGGTAA
1060	1	85	NZ_FRVW01000090	Pseudomonas aeruginosa isolate G (contig_98)	6984	7068	85	100.000	7.51e-36	0	0	158	TCTCGAGGCGTTCGCGGCGGCCACGGCGCGGTTCGTCGGACAGCCCCTCCGGATGCGTTTCCTACCTTCATCCGAGGAGCGGTAA	TCTCGAGGCGTTCGCGGCGGCCACGGCGCGGTTCGTCGGACAGCCCCTCCGGATGCGTTTCCTACCTTCATCCGAGGAGCGGTAA
1060	1	85	NZ_JAHRDX010000017.1	Pseudomonas aeruginosa NCTR 501 (PseudoAeru501RETrim1K-060121_contig_17)	119971	120055	85	100.000	7.51e-36	0	0	158	TCTCGAGGCGTTCGCGGCGGCCACGGCGCGGTTCGTCGGACAGCCCCTCCGGATGCGTTTCCTACCTTCATCCGAGGAGCGGTAA	TCTCGAGGCGTTCGCGGCGGCCACGGCGCGGTTCGTCGGACAGCCCCTCCGGATGCGTTTCCTACCTTCATCCGAGGAGCGGTAA
1060	1	85	NZ_FRKQ01000148	Pseudomonas aeruginosa isolate 170 (contig_129)	6580	6496	85	100.000	7.51e-36	0	0	158	TCTCGAGGCGTTCGCGGCGGCCACGGCGCGGTTCGTCGGACAGCCCCTCCGGATGCGTTTCCTACCTTCATCCGAGGAGCGGTAA	TCTCGAGGCGTTCGCGGCGGCCACGGCGCGGTTCGTCGGACAGCCCCTCCGGATGCGTTTCCTACCTTCATCCGAGGAGCGGTAA
1060	1	85	NZ_JAHLTG010000014.1	Pseudomonas aeruginosa 2021EL-00149 (NODE_14_contig)	98267	98183	85	100.000	7.51e-36	0	0	158	TCTCGAGGCGTTCGCGGCGGCCACGGCGCGGTTCGTCGGACAGCCCCTCCGGATGCGTTTCCTACCTTCATCCGAGGAGCGGTAA	TCTCGAGGCGTTCGCGGCGGCCACGGCGCGGTTCGTCGGACAGCCCCTCCGGATGCGTTTCCTACCTTCATCCGAGGAGCGGTAA
1060	1	85	NZ_FRJY01000016	Pseudomonas aeruginosa isolate 162 (contig_37)	6586	6502	85	100.000	7.51e-36	0	0	158	TCTCGAGGCGTTCGCGGCGGCCACGGCGCGGTTCGTCGGACAGCCCCTCCGGATGCGTTTCCTACCTTCATCCGAGGAGCGGTAA	TCTCGAGGCGTTCGCGGCGGCCACGGCGCGGTTCGTCGGACAGCCCCTCCGGATGCGTTTCCTACCTTCATCCGAGGAGCGGTAA
1060	1	85	NZ_CP075176.1	Pseudomonas aeruginosa PA790 (chromosome)	3159099	3159183	85	100.000	7.51e-36	0	0	158	TCTCGAGGCGTTCGCGGCGGCCACGGCGCGGTTCGTCGGACAGCCCCTCCGGATGCGTTTCCTACCTTCATCCGAGGAGCGGTAA	TCTCGAGGCGTTCGCGGCGGCCACGGCGCGGTTCGTCGGACAGCCCCTCCGGATGCGTTTCCTACCTTCATCCGAGGAGCGGTAA
1060	1	85	NZ_FRXC01000248	Pseudomonas aeruginosa isolate O (contig_105)	5123	5039	85	100.000	7.51e-36	0	0	158	TCTCGAGGCGTTCGCGGCGGCCACGGCGCGGTTCGTCGGACAGCCCCTCCGGATGCGTTTCCTACCTTCATCCGAGGAGCGGTAA	TCTCGAGGCGTTCGCGGCGGCCACGGCGCGGTTCGTCGGACAGCCCCTCCGGATGCGTTTCCTACCTTCATCCGAGGAGCGGTAA
1060	1	85	NZ_JAFCAB010000015.1	Pseudomonas aeruginosa PA17-33 (NODE_15_contig)	133197	133281	85	100.000	7.51e-36	0	0	158	TCTCGAGGCGTTCGCGGCGGCCACGGCGCGGTTCGTCGGACAGCCCCTCCGGATGCGTTTCCTACCTTCATCCGAGGAGCGGTAA	TCTCGAGGCGTTCGCGGCGGCCACGGCGCGGTTCGTCGGACAGCCCCTCCGGATGCGTTTCCTACCTTCATCCGAGGAGCGGTAA
1060	1	85	NZ_MPVE01000165	Pseudomonas aeruginosa CL232 (contig_165)	6851	6767	85	100.000	7.51e-36	0	0	158	TCTCGAGGCGTTCGCGGCGGCCACGGCGCGGTTCGTCGGACAGCCCCTCCGGATGCGTTTCCTACCTTCATCCGAGGAGCGGTAA	TCTCGAGGCGTTCGCGGCGGCCACGGCGCGGTTCGTCGGACAGCCCCTCCGGATGCGTTTCCTACCTTCATCCGAGGAGCGGTAA
1060	1	85	NZ_JACWGX010000003.1	Pseudomonas aeruginosa ZBX-P14 (contig000001F-arrow)	1124670	1124754	85	100.000	7.51e-36	0	0	158	TCTCGAGGCGTTCGCGGCGGCCACGGCGCGGTTCGTCGGACAGCCCCTCCGGATGCGTTTCCTACCTTCATCCGAGGAGCGGTAA	TCTCGAGGCGTTCGCGGCGGCCACGGCGCGGTTCGTCGGACAGCCCCTCCGGATGCGTTTCCTACCTTCATCCGAGGAGCGGTAA
1060	1	85	NZ_FRJJ01000151	Pseudomonas aeruginosa isolate 151 (contig_185)	6592	6508	85	100.000	7.51e-36	0	0	158	TCTCGAGGCGTTCGCGGCGGCCACGGCGCGGTTCGTCGGACAGCCCCTCCGGATGCGTTTCCTACCTTCATCCGAGGAGCGGTAA	TCTCGAGGCGTTCGCGGCGGCCACGGCGCGGTTCGTCGGACAGCCCCTCCGGATGCGTTTCCTACCTTCATCCGAGGAGCGGTAA
1060	1	85	NZ_JACWGZ010000003.1	Pseudomonas aeruginosa ZBX-P9 (contig000001F-arrow)	1731447	1731531	85	100.000	7.51e-36	0	0	158	TCTCGAGGCGTTCGCGGCGGCCACGGCGCGGTTCGTCGGACAGCCCCTCCGGATGCGTTTCCTACCTTCATCCGAGGAGCGGTAA	TCTCGAGGCGTTCGCGGCGGCCACGGCGCGGTTCGTCGGACAGCCCCTCCGGATGCGTTTCCTACCTTCATCCGAGGAGCGGTAA
1060	1	85	NZ_FRQT01000007	Pseudomonas aeruginosa isolate 346 (contig_85)	6598	6514	85	100.000	7.51e-36	0	0	158	TCTCGAGGCGTTCGCGGCGGCCACGGCGCGGTTCGTCGGACAGCCCCTCCGGATGCGTTTCCTACCTTCATCCGAGGAGCGGTAA	TCTCGAGGCGTTCGCGGCGGCCACGGCGCGGTTCGTCGGACAGCCCCTCCGGATGCGTTTCCTACCTTCATCCGAGGAGCGGTAA
1060	1	85	NZ_JACWGO010000001.1	Pseudomonas aeruginosa ZBX-P24 (contig000000F-arrow)	262879	262795	85	100.000	7.51e-36	0	0	158	TCTCGAGGCGTTCGCGGCGGCCACGGCGCGGTTCGTCGGACAGCCCCTCCGGATGCGTTTCCTACCTTCATCCGAGGAGCGGTAA	TCTCGAGGCGTTCGCGGCGGCCACGGCGCGGTTCGTCGGACAGCCCCTCCGGATGCGTTTCCTACCTTCATCCGAGGAGCGGTAA
1060	1	85	NZ_FRXI01000124	Pseudomonas aeruginosa isolate U (contig_127)	1507	1591	85	100.000	7.51e-36	0	0	158	TCTCGAGGCGTTCGCGGCGGCCACGGCGCGGTTCGTCGGACAGCCCCTCCGGATGCGTTTCCTACCTTCATCCGAGGAGCGGTAA	TCTCGAGGCGTTCGCGGCGGCCACGGCGCGGTTCGTCGGACAGCCCCTCCGGATGCGTTTCCTACCTTCATCCGAGGAGCGGTAA
1060	1	85	NZ_JAFFOA010000068.1	Pseudomonas aeruginosa PAH5 (NODE_68_contig)	10588	10504	85	100.000	7.51e-36	0	0	158	TCTCGAGGCGTTCGCGGCGGCCACGGCGCGGTTCGTCGGACAGCCCCTCCGGATGCGTTTCCTACCTTCATCCGAGGAGCGGTAA	TCTCGAGGCGTTCGCGGCGGCCACGGCGCGGTTCGTCGGACAGCCCCTCCGGATGCGTTTCCTACCTTCATCCGAGGAGCGGTAA
1060	1	85	NZ_FRTM01000341	Pseudomonas aeruginosa isolate 415 (contig_469)	969	1053	85	100.000	7.51e-36	0	0	158	TCTCGAGGCGTTCGCGGCGGCCACGGCGCGGTTCGTCGGACAGCCCCTCCGGATGCGTTTCCTACCTTCATCCGAGGAGCGGTAA	TCTCGAGGCGTTCGCGGCGGCCACGGCGCGGTTCGTCGGACAGCCCCTCCGGATGCGTTTCCTACCTTCATCCGAGGAGCGGTAA
1060	1	85	NZ_JAFKQW010000048.1	Pseudomonas aeruginosa 15965 (scaffold48.1)	7033	6949	85	100.000	7.51e-36	0	0	158	TCTCGAGGCGTTCGCGGCGGCCACGGCGCGGTTCGTCGGACAGCCCCTCCGGATGCGTTTCCTACCTTCATCCGAGGAGCGGTAA	TCTCGAGGCGTTCGCGGCGGCCACGGCGCGGTTCGTCGGACAGCCCCTCCGGATGCGTTTCCTACCTTCATCCGAGGAGCGGTAA
1060	1	85	NZ_FRKG01000014	Pseudomonas aeruginosa isolate 168 (contig_27)	1800	1716	85	100.000	7.51e-36	0	0	158	TCTCGAGGCGTTCGCGGCGGCCACGGCGCGGTTCGTCGGACAGCCCCTCCGGATGCGTTTCCTACCTTCATCCGAGGAGCGGTAA	TCTCGAGGCGTTCGCGGCGGCCACGGCGCGGTTCGTCGGACAGCCCCTCCGGATGCGTTTCCTACCTTCATCCGAGGAGCGGTAA
1060	1	85	NZ_JABDVH010000207.1	Pseudomonas aeruginosa H52 (contigN_207_length_6839)	1486	1570	85	100.000	7.51e-36	0	0	158	TCTCGAGGCGTTCGCGGCGGCCACGGCGCGGTTCGTCGGACAGCCCCTCCGGATGCGTTTCCTACCTTCATCCGAGGAGCGGTAA	TCTCGAGGCGTTCGCGGCGGCCACGGCGCGGTTCGTCGGACAGCCCCTCCGGATGCGTTTCCTACCTTCATCCGAGGAGCGGTAA
1060	1	85	NZ_FRKA01000083	Pseudomonas aeruginosa isolate 164 (contig_105)	6582	6498	85	100.000	7.51e-36	0	0	158	TCTCGAGGCGTTCGCGGCGGCCACGGCGCGGTTCGTCGGACAGCCCCTCCGGATGCGTTTCCTACCTTCATCCGAGGAGCGGTAA	TCTCGAGGCGTTCGCGGCGGCCACGGCGCGGTTCGTCGGACAGCCCCTCCGGATGCGTTTCCTACCTTCATCCGAGGAGCGGTAA
1060	1	85	NZ_JABDUR010000350.1	Pseudomonas aeruginosa 4-125 (contigMEDMOODE_350)	673	757	85	100.000	7.51e-36	0	0	158	TCTCGAGGCGTTCGCGGCGGCCACGGCGCGGTTCGTCGGACAGCCCCTCCGGATGCGTTTCCTACCTTCATCCGAGGAGCGGTAA	TCTCGAGGCGTTCGCGGCGGCCACGGCGCGGTTCGTCGGACAGCCCCTCCGGATGCGTTTCCTACCTTCATCCGAGGAGCGGTAA
1060	1	85	NZ_FRJI01000112	Pseudomonas aeruginosa isolate 150 (contig_133)	6825	6741	85	100.000	7.51e-36	0	0	158	TCTCGAGGCGTTCGCGGCGGCCACGGCGCGGTTCGTCGGACAGCCCCTCCGGATGCGTTTCCTACCTTCATCCGAGGAGCGGTAA	TCTCGAGGCGTTCGCGGCGGCCACGGCGCGGTTCGTCGGACAGCCCCTCCGGATGCGTTTCCTACCTTCATCCGAGGAGCGGTAA
1060	1	85	NZ_JABDUD010000144.1	Pseudomonas aeruginosa 6-38 (contigDAFGIIAP_144)	5285	5201	85	100.000	7.51e-36	0	0	158	TCTCGAGGCGTTCGCGGCGGCCACGGCGCGGTTCGTCGGACAGCCCCTCCGGATGCGTTTCCTACCTTCATCCGAGGAGCGGTAA	TCTCGAGGCGTTCGCGGCGGCCACGGCGCGGTTCGTCGGACAGCCCCTCCGGATGCGTTTCCTACCTTCATCCGAGGAGCGGTAA
1060	1	85	NZ_FRQU01000030	Pseudomonas aeruginosa isolate 347 (contig_35)	6592	6508	85	100.000	7.51e-36	0	0	158	TCTCGAGGCGTTCGCGGCGGCCACGGCGCGGTTCGTCGGACAGCCCCTCCGGATGCGTTTCCTACCTTCATCCGAGGAGCGGTAA	TCTCGAGGCGTTCGCGGCGGCCACGGCGCGGTTCGTCGGACAGCCCCTCCGGATGCGTTTCCTACCTTCATCCGAGGAGCGGTAA
1060	1	85	NZ_JACFYT010000441.1	Pseudomonas aeruginosa PA14-UM (contigPA14-UM_441)	1424	1340	85	100.000	7.51e-36	0	0	158	TCTCGAGGCGTTCGCGGCGGCCACGGCGCGGTTCGTCGGACAGCCCCTCCGGATGCGTTTCCTACCTTCATCCGAGGAGCGGTAA	TCTCGAGGCGTTCGCGGCGGCCACGGCGCGGTTCGTCGGACAGCCCCTCCGGATGCGTTTCCTACCTTCATCCGAGGAGCGGTAA
1060	1	85	NZ_LT608330	Pseudomonas aeruginosa isolate PA14Or_reads (chromosome)	3103888	3103972	85	100.000	7.51e-36	0	0	158	TCTCGAGGCGTTCGCGGCGGCCACGGCGCGGTTCGTCGGACAGCCCCTCCGGATGCGTTTCCTACCTTCATCCGAGGAGCGGTAA	TCTCGAGGCGTTCGCGGCGGCCACGGCGCGGTTCGTCGGACAGCCCCTCCGGATGCGTTTCCTACCTTCATCCGAGGAGCGGTAA
1060	1	85	NZ_JACEVD010000022.1	Pseudomonas aeruginosa PAL1.16 (NODE_22_contig)	119171	119255	85	100.000	7.51e-36	0	0	158	TCTCGAGGCGTTCGCGGCGGCCACGGCGCGGTTCGTCGGACAGCCCCTCCGGATGCGTTTCCTACCTTCATCCGAGGAGCGGTAA	TCTCGAGGCGTTCGCGGCGGCCACGGCGCGGTTCGTCGGACAGCCCCTCCGGATGCGTTTCCTACCTTCATCCGAGGAGCGGTAA
1060	1	85	NZ_CVON01000077	Pseudomonas aeruginosa isolate PA14 (contig_77)	6593	6509	85	100.000	7.51e-36	0	0	158	TCTCGAGGCGTTCGCGGCGGCCACGGCGCGGTTCGTCGGACAGCCCCTCCGGATGCGTTTCCTACCTTCATCCGAGGAGCGGTAA	TCTCGAGGCGTTCGCGGCGGCCACGGCGCGGTTCGTCGGACAGCCCCTCCGGATGCGTTTCCTACCTTCATCCGAGGAGCGGTAA
1060	1	85	NZ_JACEUZ010000019.1	Pseudomonas aeruginosa PAL1.59 (NODE_19_contig)	6803	6719	85	100.000	7.51e-36	0	0	158	TCTCGAGGCGTTCGCGGCGGCCACGGCGCGGTTCGTCGGACAGCCCCTCCGGATGCGTTTCCTACCTTCATCCGAGGAGCGGTAA	TCTCGAGGCGTTCGCGGCGGCCACGGCGCGGTTCGTCGGACAGCCCCTCCGGATGCGTTTCCTACCTTCATCCGAGGAGCGGTAA
1060	1	85	NZ_LLRC01000030	Pseudomonas aeruginosa WH-SGI-V-07631 (contig36)	9925	10009	85	100.000	7.51e-36	0	0	158	TCTCGAGGCGTTCGCGGCGGCCACGGCGCGGTTCGTCGGACAGCCCCTCCGGATGCGTTTCCTACCTTCATCCGAGGAGCGGTAA	TCTCGAGGCGTTCGCGGCGGCCACGGCGCGGTTCGTCGGACAGCCCCTCCGGATGCGTTTCCTACCTTCATCCGAGGAGCGGTAA
1060	1	85	NZ_JACEQU010000020.1	Pseudomonas aeruginosa PAL1.2 (NODE_20_contig)	119874	119958	85	100.000	7.51e-36	0	0	158	TCTCGAGGCGTTCGCGGCGGCCACGGCGCGGTTCGTCGGACAGCCCCTCCGGATGCGTTTCCTACCTTCATCCGAGGAGCGGTAA	TCTCGAGGCGTTCGCGGCGGCCACGGCGCGGTTCGTCGGACAGCCCCTCCGGATGCGTTTCCTACCTTCATCCGAGGAGCGGTAA
1060	1	85	NZ_CP008863	Pseudomonas aeruginosa isolate M37351 (chromosome)	44408	44492	85	100.000	7.51e-36	0	0	158	TCTCGAGGCGTTCGCGGCGGCCACGGCGCGGTTCGTCGGACAGCCCCTCCGGATGCGTTTCCTACCTTCATCCGAGGAGCGGTAA	TCTCGAGGCGTTCGCGGCGGCCACGGCGCGGTTCGTCGGACAGCCCCTCCGGATGCGTTTCCTACCTTCATCCGAGGAGCGGTAA
1060	1	85	NZ_JACEQP010000019.1	Pseudomonas aeruginosa PAL1.7 (NODE_19_contig)	132395	132479	85	100.000	7.51e-36	0	0	158	TCTCGAGGCGTTCGCGGCGGCCACGGCGCGGTTCGTCGGACAGCCCCTCCGGATGCGTTTCCTACCTTCATCCGAGGAGCGGTAA	TCTCGAGGCGTTCGCGGCGGCCACGGCGCGGTTCGTCGGACAGCCCCTCCGGATGCGTTTCCTACCTTCATCCGAGGAGCGGTAA
1060	1	85	NZ_LLSS01000101	Pseudomonas aeruginosa WH-SGI-V-07698 (contig19)	119271	119355	85	100.000	7.51e-36	0	0	158	TCTCGAGGCGTTCGCGGCGGCCACGGCGCGGTTCGTCGGACAGCCCCTCCGGATGCGTTTCCTACCTTCATCCGAGGAGCGGTAA	TCTCGAGGCGTTCGCGGCGGCCACGGCGCGGTTCGTCGGACAGCCCCTCCGGATGCGTTTCCTACCTTCATCCGAGGAGCGGTAA
1060	1	85	NZ_JACEQA010000021.1	Pseudomonas aeruginosa PAL1.25 (NODE_21_contig)	119171	119255	85	100.000	7.51e-36	0	0	158	TCTCGAGGCGTTCGCGGCGGCCACGGCGCGGTTCGTCGGACAGCCCCTCCGGATGCGTTTCCTACCTTCATCCGAGGAGCGGTAA	TCTCGAGGCGTTCGCGGCGGCCACGGCGCGGTTCGTCGGACAGCCCCTCCGGATGCGTTTCCTACCTTCATCCGAGGAGCGGTAA
1060	1	85	NZ_LLQN01000008	Pseudomonas aeruginosa WH-SGI-V-07507 (contig16)	129008	129092	85	100.000	7.51e-36	0	0	158	TCTCGAGGCGTTCGCGGCGGCCACGGCGCGGTTCGTCGGACAGCCCCTCCGGATGCGTTTCCTACCTTCATCCGAGGAGCGGTAA	TCTCGAGGCGTTCGCGGCGGCCACGGCGCGGTTCGTCGGACAGCCCCTCCGGATGCGTTTCCTACCTTCATCCGAGGAGCGGTAA
1060	1	85	NZ_JACEPV010000018.1	Pseudomonas aeruginosa PAL1.30 (NODE_18_contig)	6801	6717	85	100.000	7.51e-36	0	0	158	TCTCGAGGCGTTCGCGGCGGCCACGGCGCGGTTCGTCGGACAGCCCCTCCGGATGCGTTTCCTACCTTCATCCGAGGAGCGGTAA	TCTCGAGGCGTTCGCGGCGGCCACGGCGCGGTTCGTCGGACAGCCCCTCCGGATGCGTTTCCTACCTTCATCCGAGGAGCGGTAA
1060	1	85	NZ_LLRM01000061	Pseudomonas aeruginosa WH-SGI-V-07641 (contig18)	119058	119142	85	100.000	7.51e-36	0	0	158	TCTCGAGGCGTTCGCGGCGGCCACGGCGCGGTTCGTCGGACAGCCCCTCCGGATGCGTTTCCTACCTTCATCCGAGGAGCGGTAA	TCTCGAGGCGTTCGCGGCGGCCACGGCGCGGTTCGTCGGACAGCCCCTCCGGATGCGTTTCCTACCTTCATCCGAGGAGCGGTAA
1060	1	85	NZ_JACEPI010000036.1	Pseudomonas aeruginosa PAL1.46 (NODE_36_contig)	6902	6818	85	100.000	7.51e-36	0	0	158	TCTCGAGGCGTTCGCGGCGGCCACGGCGCGGTTCGTCGGACAGCCCCTCCGGATGCGTTTCCTACCTTCATCCGAGGAGCGGTAA	TCTCGAGGCGTTCGCGGCGGCCACGGCGCGGTTCGTCGGACAGCCCCTCCGGATGCGTTTCCTACCTTCATCCGAGGAGCGGTAA
1060	1	85	NZ_LLOV01000022	Pseudomonas aeruginosa WH-SGI-V-07408 (contig18)	6954	6870	85	100.000	7.51e-36	0	0	158	TCTCGAGGCGTTCGCGGCGGCCACGGCGCGGTTCGTCGGACAGCCCCTCCGGATGCGTTTCCTACCTTCATCCGAGGAGCGGTAA	TCTCGAGGCGTTCGCGGCGGCCACGGCGCGGTTCGTCGGACAGCCCCTCCGGATGCGTTTCCTACCTTCATCCGAGGAGCGGTAA
1060	1	85	NZ_JACEPC010000019.1	Pseudomonas aeruginosa PAL1.52 (NODE_19_contig)	119171	119255	85	100.000	7.51e-36	0	0	158	TCTCGAGGCGTTCGCGGCGGCCACGGCGCGGTTCGTCGGACAGCCCCTCCGGATGCGTTTCCTACCTTCATCCGAGGAGCGGTAA	TCTCGAGGCGTTCGCGGCGGCCACGGCGCGGTTCGTCGGACAGCCCCTCCGGATGCGTTTCCTACCTTCATCCGAGGAGCGGTAA
1060	1	85	NZ_LLOU01000009	Pseudomonas aeruginosa WH-SGI-V-07407 (contig17)	119151	119235	85	100.000	7.51e-36	0	0	158	TCTCGAGGCGTTCGCGGCGGCCACGGCGCGGTTCGTCGGACAGCCCCTCCGGATGCGTTTCCTACCTTCATCCGAGGAGCGGTAA	TCTCGAGGCGTTCGCGGCGGCCACGGCGCGGTTCGTCGGACAGCCCCTCCGGATGCGTTTCCTACCTTCATCCGAGGAGCGGTAA
1060	1	85	NZ_JACEOT010000021.1	Pseudomonas aeruginosa PAL1.62 (NODE_21_contig)	119171	119255	85	100.000	7.51e-36	0	0	158	TCTCGAGGCGTTCGCGGCGGCCACGGCGCGGTTCGTCGGACAGCCCCTCCGGATGCGTTTCCTACCTTCATCCGAGGAGCGGTAA	TCTCGAGGCGTTCGCGGCGGCCACGGCGCGGTTCGTCGGACAGCCCCTCCGGATGCGTTTCCTACCTTCATCCGAGGAGCGGTAA
1060	1	85	NZ_LJZM01000029	Pseudomonas aeruginosa ATCC 43731 (scaffold_123)	1516	1600	85	100.000	7.51e-36	0	0	158	TCTCGAGGCGTTCGCGGCGGCCACGGCGCGGTTCGTCGGACAGCCCCTCCGGATGCGTTTCCTACCTTCATCCGAGGAGCGGTAA	TCTCGAGGCGTTCGCGGCGGCCACGGCGCGGTTCGTCGGACAGCCCCTCCGGATGCGTTTCCTACCTTCATCCGAGGAGCGGTAA
1060	1	85	NZ_JABUGR010000020.1	Pseudomonas aeruginosa HEGP08 (ctg_HEGP08_20)	125775	125859	85	100.000	7.51e-36	0	0	158	TCTCGAGGCGTTCGCGGCGGCCACGGCGCGGTTCGTCGGACAGCCCCTCCGGATGCGTTTCCTACCTTCATCCGAGGAGCGGTAA	TCTCGAGGCGTTCGCGGCGGCCACGGCGCGGTTCGTCGGACAGCCCCTCCGGATGCGTTTCCTACCTTCATCCGAGGAGCGGTAA
1060	1	85	NZ_LJZD01000017	Pseudomonas aeruginosa ATCC 33357 (scaffold_112)	1520	1604	85	100.000	7.51e-36	0	0	158	TCTCGAGGCGTTCGCGGCGGCCACGGCGCGGTTCGTCGGACAGCCCCTCCGGATGCGTTTCCTACCTTCATCCGAGGAGCGGTAA	TCTCGAGGCGTTCGCGGCGGCCACGGCGCGGTTCGTCGGACAGCCCCTCCGGATGCGTTTCCTACCTTCATCCGAGGAGCGGTAA
1060	1	85	NZ_CP053917.1	Pseudomonas aeruginosa PSE6684 (CP053917.1)	6507483	6507399	85	100.000	7.51e-36	0	0	158	TCTCGAGGCGTTCGCGGCGGCCACGGCGCGGTTCGTCGGACAGCCCCTCCGGATGCGTTTCCTACCTTCATCCGAGGAGCGGTAA	TCTCGAGGCGTTCGCGGCGGCCACGGCGCGGTTCGTCGGACAGCCCCTCCGGATGCGTTTCCTACCTTCATCCGAGGAGCGGTAA
1060	1	85	NZ_CTCO01000037	Pseudomonas aeruginosa isolate 15.211Bb (contig_37)	6593	6509	85	100.000	7.51e-36	0	0	158	TCTCGAGGCGTTCGCGGCGGCCACGGCGCGGTTCGTCGGACAGCCCCTCCGGATGCGTTTCCTACCTTCATCCGAGGAGCGGTAA	TCTCGAGGCGTTCGCGGCGGCCACGGCGCGGTTCGTCGGACAGCCCCTCCGGATGCGTTTCCTACCTTCATCCGAGGAGCGGTAA
1060	1	85	NZ_JABLUD010000029.1	Pseudomonas aeruginosa PASP453 (NODE_29_contig)	66424	66508	85	100.000	7.51e-36	0	0	158	TCTCGAGGCGTTCGCGGCGGCCACGGCGCGGTTCGTCGGACAGCCCCTCCGGATGCGTTTCCTACCTTCATCCGAGGAGCGGTAA	TCTCGAGGCGTTCGCGGCGGCCACGGCGCGGTTCGTCGGACAGCCCCTCCGGATGCGTTTCCTACCTTCATCCGAGGAGCGGTAA
1060	1	85	NZ_CTCN01000020	Pseudomonas aeruginosa isolate 15.111c (contig_20)	6593	6509	85	100.000	7.51e-36	0	0	158	TCTCGAGGCGTTCGCGGCGGCCACGGCGCGGTTCGTCGGACAGCCCCTCCGGATGCGTTTCCTACCTTCATCCGAGGAGCGGTAA	TCTCGAGGCGTTCGCGGCGGCCACGGCGCGGTTCGTCGGACAGCCCCTCCGGATGCGTTTCCTACCTTCATCCGAGGAGCGGTAA
1060	1	85	NZ_JABLTX010000037.1	Pseudomonas aeruginosa PASP527 (NODE_37_contig)	59724	59808	85	100.000	7.51e-36	0	0	158	TCTCGAGGCGTTCGCGGCGGCCACGGCGCGGTTCGTCGGACAGCCCCTCCGGATGCGTTTCCTACCTTCATCCGAGGAGCGGTAA	TCTCGAGGCGTTCGCGGCGGCCACGGCGCGGTTCGTCGGACAGCCCCTCCGGATGCGTTTCCTACCTTCATCCGAGGAGCGGTAA
1060	1	85	NZ_CUWW01000039	Pseudomonas aeruginosa isolate 15% 2 (contig_39)	6593	6509	85	100.000	7.51e-36	0	0	158	TCTCGAGGCGTTCGCGGCGGCCACGGCGCGGTTCGTCGGACAGCCCCTCCGGATGCGTTTCCTACCTTCATCCGAGGAGCGGTAA	TCTCGAGGCGTTCGCGGCGGCCACGGCGCGGTTCGTCGGACAGCCCCTCCGGATGCGTTTCCTACCTTCATCCGAGGAGCGGTAA
1060	1	85	NZ_SWGK01000127.1	Pseudomonas aeruginosa C2-54 (contig_86_2)	3561	3477	85	100.000	7.51e-36	0	0	158	TCTCGAGGCGTTCGCGGCGGCCACGGCGCGGTTCGTCGGACAGCCCCTCCGGATGCGTTTCCTACCTTCATCCGAGGAGCGGTAA	TCTCGAGGCGTTCGCGGCGGCCACGGCGCGGTTCGTCGGACAGCCCCTCCGGATGCGTTTCCTACCTTCATCCGAGGAGCGGTAA
1060	1	85	NZ_CUWV01000026	Pseudomonas aeruginosa isolate 12.5% 3 (contig_26)	6593	6509	85	100.000	7.51e-36	0	0	158	TCTCGAGGCGTTCGCGGCGGCCACGGCGCGGTTCGTCGGACAGCCCCTCCGGATGCGTTTCCTACCTTCATCCGAGGAGCGGTAA	TCTCGAGGCGTTCGCGGCGGCCACGGCGCGGTTCGTCGGACAGCCCCTCCGGATGCGTTTCCTACCTTCATCCGAGGAGCGGTAA
1060	1	85	NZ_QVEH02000057.1	Pseudomonas aeruginosa PABL002 (NODE_57_contig)	6593	6509	85	100.000	7.51e-36	0	0	158	TCTCGAGGCGTTCGCGGCGGCCACGGCGCGGTTCGTCGGACAGCCCCTCCGGATGCGTTTCCTACCTTCATCCGAGGAGCGGTAA	TCTCGAGGCGTTCGCGGCGGCCACGGCGCGGTTCGTCGGACAGCCCCTCCGGATGCGTTTCCTACCTTCATCCGAGGAGCGGTAA
1060	1	85	NZ_CTCM01000008	Pseudomonas aeruginosa isolate 10% 6 (contig_8)	6593	6509	85	100.000	7.51e-36	0	0	158	TCTCGAGGCGTTCGCGGCGGCCACGGCGCGGTTCGTCGGACAGCCCCTCCGGATGCGTTTCCTACCTTCATCCGAGGAGCGGTAA	TCTCGAGGCGTTCGCGGCGGCCACGGCGCGGTTCGTCGGACAGCCCCTCCGGATGCGTTTCCTACCTTCATCCGAGGAGCGGTAA
1060	1	85	NZ_QVDB02000091.1	Pseudomonas aeruginosa PABL041 (NODE_91_contig)	9950	10034	85	100.000	7.51e-36	0	0	158	TCTCGAGGCGTTCGCGGCGGCCACGGCGCGGTTCGTCGGACAGCCCCTCCGGATGCGTTTCCTACCTTCATCCGAGGAGCGGTAA	TCTCGAGGCGTTCGCGGCGGCCACGGCGCGGTTCGTCGGACAGCCCCTCCGGATGCGTTTCCTACCTTCATCCGAGGAGCGGTAA
1060	1	85	NZ_CTCL01000006	Pseudomonas aeruginosa isolate 2.5% 7 (contig_6)	9987	10071	85	100.000	7.51e-36	0	0	158	TCTCGAGGCGTTCGCGGCGGCCACGGCGCGGTTCGTCGGACAGCCCCTCCGGATGCGTTTCCTACCTTCATCCGAGGAGCGGTAA	TCTCGAGGCGTTCGCGGCGGCCACGGCGCGGTTCGTCGGACAGCCCCTCCGGATGCGTTTCCTACCTTCATCCGAGGAGCGGTAA
1060	1	85	NZ_QVBQ02000304.1	Pseudomonas aeruginosa PABL079 (NODE_304_contig)	788	872	85	100.000	7.51e-36	0	0	158	TCTCGAGGCGTTCGCGGCGGCCACGGCGCGGTTCGTCGGACAGCCCCTCCGGATGCGTTTCCTACCTTCATCCGAGGAGCGGTAA	TCTCGAGGCGTTCGCGGCGGCCACGGCGCGGTTCGTCGGACAGCCCCTCCGGATGCGTTTCCTACCTTCATCCGAGGAGCGGTAA
1060	1	85	NZ_CTCK01000041	Pseudomonas aeruginosa isolate TSB 8 (contig_41)	6593	6509	85	100.000	7.51e-36	0	0	158	TCTCGAGGCGTTCGCGGCGGCCACGGCGCGGTTCGTCGGACAGCCCCTCCGGATGCGTTTCCTACCTTCATCCGAGGAGCGGTAA	TCTCGAGGCGTTCGCGGCGGCCACGGCGCGGTTCGTCGGACAGCCCCTCCGGATGCGTTTCCTACCTTCATCCGAGGAGCGGTAA
1060	1	85	NZ_QVAP02000107.1	Pseudomonas aeruginosa PABL108 (NODE_107_contig)	6636	6720	85	100.000	7.51e-36	0	0	158	TCTCGAGGCGTTCGCGGCGGCCACGGCGCGGTTCGTCGGACAGCCCCTCCGGATGCGTTTCCTACCTTCATCCGAGGAGCGGTAA	TCTCGAGGCGTTCGCGGCGGCCACGGCGCGGTTCGTCGGACAGCCCCTCCGGATGCGTTTCCTACCTTCATCCGAGGAGCGGTAA
1060	1	85	NZ_CUXU01000025	Pseudomonas aeruginosa isolate 2.5% 5 (contig_25)	6593	6509	85	100.000	7.51e-36	0	0	158	TCTCGAGGCGTTCGCGGCGGCCACGGCGCGGTTCGTCGGACAGCCCCTCCGGATGCGTTTCCTACCTTCATCCGAGGAGCGGTAA	TCTCGAGGCGTTCGCGGCGGCCACGGCGCGGTTCGTCGGACAGCCCCTCCGGATGCGTTTCCTACCTTCATCCGAGGAGCGGTAA
1060	1	85	NZ_JALISO010000096.1	Pseudomonas aeruginosa C2 (NODE_20_scaffold)	6593	6509	85	100.000	7.51e-36	0	0	158	TCTCGAGGCGTTCGCGGCGGCCACGGCGCGGTTCGTCGGACAGCCCCTCCGGATGCGTTTCCTACCTTCATCCGAGGAGCGGTAA	TCTCGAGGCGTTCGCGGCGGCCACGGCGCGGTTCGTCGGACAGCCCCTCCGGATGCGTTTCCTACCTTCATCCGAGGAGCGGTAA
1060	1	85	NZ_CTFD01000041	Pseudomonas aeruginosa isolate RW200 (contig_41)	6593	6509	85	100.000	7.51e-36	0	0	158	TCTCGAGGCGTTCGCGGCGGCCACGGCGCGGTTCGTCGGACAGCCCCTCCGGATGCGTTTCCTACCTTCATCCGAGGAGCGGTAA	TCTCGAGGCGTTCGCGGCGGCCACGGCGCGGTTCGTCGGACAGCCCCTCCGGATGCGTTTCCTACCTTCATCCGAGGAGCGGTAA
1060	1	85	NZ_JALIUO010000097.1	Pseudomonas aeruginosa C76 (NODE_21_scaffold)	122240	122324	85	100.000	7.51e-36	0	0	158	TCTCGAGGCGTTCGCGGCGGCCACGGCGCGGTTCGTCGGACAGCCCCTCCGGATGCGTTTCCTACCTTCATCCGAGGAGCGGTAA	TCTCGAGGCGTTCGCGGCGGCCACGGCGCGGTTCGTCGGACAGCCCCTCCGGATGCGTTTCCTACCTTCATCCGAGGAGCGGTAA
1060	1	85	NZ_CTFC01000047	Pseudomonas aeruginosa isolate RW168 (contig_47)	6593	6509	85	100.000	7.51e-36	0	0	158	TCTCGAGGCGTTCGCGGCGGCCACGGCGCGGTTCGTCGGACAGCCCCTCCGGATGCGTTTCCTACCTTCATCCGAGGAGCGGTAA	TCTCGAGGCGTTCGCGGCGGCCACGGCGCGGTTCGTCGGACAGCCCCTCCGGATGCGTTTCCTACCTTCATCCGAGGAGCGGTAA
1060	1	85	NZ_JALIVF010000062.1	Pseudomonas aeruginosa C95 (NODE_20_scaffold)	6593	6509	85	100.000	7.51e-36	0	0	158	TCTCGAGGCGTTCGCGGCGGCCACGGCGCGGTTCGTCGGACAGCCCCTCCGGATGCGTTTCCTACCTTCATCCGAGGAGCGGTAA	TCTCGAGGCGTTCGCGGCGGCCACGGCGCGGTTCGTCGGACAGCCCCTCCGGATGCGTTTCCTACCTTCATCCGAGGAGCGGTAA
1060	1	85	NZ_CUXS01000077	Pseudomonas aeruginosa isolate RW109 (contig_77)	6593	6509	85	100.000	7.51e-36	0	0	158	TCTCGAGGCGTTCGCGGCGGCCACGGCGCGGTTCGTCGGACAGCCCCTCCGGATGCGTTTCCTACCTTCATCCGAGGAGCGGTAA	TCTCGAGGCGTTCGCGGCGGCCACGGCGCGGTTCGTCGGACAGCCCCTCCGGATGCGTTTCCTACCTTCATCCGAGGAGCGGTAA
1060	1	85	NZ_JALIVR010000030.1	Pseudomonas aeruginosa C107 (NODE_19_scaffold)	6593	6509	85	100.000	7.51e-36	0	0	158	TCTCGAGGCGTTCGCGGCGGCCACGGCGCGGTTCGTCGGACAGCCCCTCCGGATGCGTTTCCTACCTTCATCCGAGGAGCGGTAA	TCTCGAGGCGTTCGCGGCGGCCACGGCGCGGTTCGTCGGACAGCCCCTCCGGATGCGTTTCCTACCTTCATCCGAGGAGCGGTAA
1060	1	85	NZ_CUXT01000039	Pseudomonas aeruginosa isolate TSB Bead Pool 2 (contig_39)	6593	6509	85	100.000	7.51e-36	0	0	158	TCTCGAGGCGTTCGCGGCGGCCACGGCGCGGTTCGTCGGACAGCCCCTCCGGATGCGTTTCCTACCTTCATCCGAGGAGCGGTAA	TCTCGAGGCGTTCGCGGCGGCCACGGCGCGGTTCGTCGGACAGCCCCTCCGGATGCGTTTCCTACCTTCATCCGAGGAGCGGTAA
1060	1	85	NZ_JALIWM010000036.1	Pseudomonas aeruginosa C134 (NODE_19_scaffold)	6593	6509	85	100.000	7.51e-36	0	0	158	TCTCGAGGCGTTCGCGGCGGCCACGGCGCGGTTCGTCGGACAGCCCCTCCGGATGCGTTTCCTACCTTCATCCGAGGAGCGGTAA	TCTCGAGGCGTTCGCGGCGGCCACGGCGCGGTTCGTCGGACAGCCCCTCCGGATGCGTTTCCTACCTTCATCCGAGGAGCGGTAA
1060	1	85	NZ_CTFB01000015	Pseudomonas aeruginosa isolate 15.311Ba (contig_15)	6593	6509	85	100.000	7.51e-36	0	0	158	TCTCGAGGCGTTCGCGGCGGCCACGGCGCGGTTCGTCGGACAGCCCCTCCGGATGCGTTTCCTACCTTCATCCGAGGAGCGGTAA	TCTCGAGGCGTTCGCGGCGGCCACGGCGCGGTTCGTCGGACAGCCCCTCCGGATGCGTTTCCTACCTTCATCCGAGGAGCGGTAA
1060	1	85	NZ_JALISG010000116.1	Pseudomonas aeruginosa B16 (NODE_18_scaffold)	6593	6509	85	100.000	7.51e-36	0	0	158	TCTCGAGGCGTTCGCGGCGGCCACGGCGCGGTTCGTCGGACAGCCCCTCCGGATGCGTTTCCTACCTTCATCCGAGGAGCGGTAA	TCTCGAGGCGTTCGCGGCGGCCACGGCGCGGTTCGTCGGACAGCCCCTCCGGATGCGTTTCCTACCTTCATCCGAGGAGCGGTAA
1060	1	85	NZ_CTEW01000053	Pseudomonas aeruginosa isolate 15.211 Gb (contig_53)	6593	6509	85	100.000	7.51e-36	0	0	158	TCTCGAGGCGTTCGCGGCGGCCACGGCGCGGTTCGTCGGACAGCCCCTCCGGATGCGTTTCCTACCTTCATCCGAGGAGCGGTAA	TCTCGAGGCGTTCGCGGCGGCCACGGCGCGGTTCGTCGGACAGCCCCTCCGGATGCGTTTCCTACCTTCATCCGAGGAGCGGTAA
1060	1	85	NZ_JALITJ010000020.1	Pseudomonas aeruginosa C25 (NODE_20_scaffold)	6593	6509	85	100.000	7.51e-36	0	0	158	TCTCGAGGCGTTCGCGGCGGCCACGGCGCGGTTCGTCGGACAGCCCCTCCGGATGCGTTTCCTACCTTCATCCGAGGAGCGGTAA	TCTCGAGGCGTTCGCGGCGGCCACGGCGCGGTTCGTCGGACAGCCCCTCCGGATGCGTTTCCTACCTTCATCCGAGGAGCGGTAA
1060	1	85	NZ_CTEU01000018	Pseudomonas aeruginosa isolate 15% 7 (contig_18)	6593	6509	85	100.000	7.51e-36	0	0	158	TCTCGAGGCGTTCGCGGCGGCCACGGCGCGGTTCGTCGGACAGCCCCTCCGGATGCGTTTCCTACCTTCATCCGAGGAGCGGTAA	TCTCGAGGCGTTCGCGGCGGCCACGGCGCGGTTCGTCGGACAGCCCCTCCGGATGCGTTTCCTACCTTCATCCGAGGAGCGGTAA
1060	1	85	NZ_JALITP010000111.1	Pseudomonas aeruginosa C36 (NODE_19_scaffold)	6593	6509	85	100.000	7.51e-36	0	0	158	TCTCGAGGCGTTCGCGGCGGCCACGGCGCGGTTCGTCGGACAGCCCCTCCGGATGCGTTTCCTACCTTCATCCGAGGAGCGGTAA	TCTCGAGGCGTTCGCGGCGGCCACGGCGCGGTTCGTCGGACAGCCCCTCCGGATGCGTTTCCTACCTTCATCCGAGGAGCGGTAA
1060	1	85	NZ_CUXR01000049	Pseudomonas aeruginosa isolate 12.5% 8 (contig_49)	6593	6509	85	100.000	7.51e-36	0	0	158	TCTCGAGGCGTTCGCGGCGGCCACGGCGCGGTTCGTCGGACAGCCCCTCCGGATGCGTTTCCTACCTTCATCCGAGGAGCGGTAA	TCTCGAGGCGTTCGCGGCGGCCACGGCGCGGTTCGTCGGACAGCCCCTCCGGATGCGTTTCCTACCTTCATCCGAGGAGCGGTAA
1060	1	85	NZ_JALITQ010000082.1	Pseudomonas aeruginosa C42 (NODE_14_scaffold)	6618	6534	85	100.000	7.51e-36	0	0	158	TCTCGAGGCGTTCGCGGCGGCCACGGCGCGGTTCGTCGGACAGCCCCTCCGGATGCGTTTCCTACCTTCATCCGAGGAGCGGTAA	TCTCGAGGCGTTCGCGGCGGCCACGGCGCGGTTCGTCGGACAGCCCCTCCGGATGCGTTTCCTACCTTCATCCGAGGAGCGGTAA
1060	1	85	NZ_CUXQ01000050	Pseudomonas aeruginosa isolate 12.5% 1.2 (contig_50)	6593	6509	85	100.000	7.51e-36	0	0	158	TCTCGAGGCGTTCGCGGCGGCCACGGCGCGGTTCGTCGGACAGCCCCTCCGGATGCGTTTCCTACCTTCATCCGAGGAGCGGTAA	TCTCGAGGCGTTCGCGGCGGCCACGGCGCGGTTCGTCGGACAGCCCCTCCGGATGCGTTTCCTACCTTCATCCGAGGAGCGGTAA
1060	1	85	NZ_JALIVC010000093.1	Pseudomonas aeruginosa C91 (NODE_20_scaffold)	6593	6509	85	100.000	7.51e-36	0	0	158	TCTCGAGGCGTTCGCGGCGGCCACGGCGCGGTTCGTCGGACAGCCCCTCCGGATGCGTTTCCTACCTTCATCCGAGGAGCGGTAA	TCTCGAGGCGTTCGCGGCGGCCACGGCGCGGTTCGTCGGACAGCCCCTCCGGATGCGTTTCCTACCTTCATCCGAGGAGCGGTAA
1060	1	85	NZ_CTET01000039	Pseudomonas aeruginosa isolate 10% 3 (contig_39)	6593	6509	85	100.000	7.51e-36	0	0	158	TCTCGAGGCGTTCGCGGCGGCCACGGCGCGGTTCGTCGGACAGCCCCTCCGGATGCGTTTCCTACCTTCATCCGAGGAGCGGTAA	TCTCGAGGCGTTCGCGGCGGCCACGGCGCGGTTCGTCGGACAGCCCCTCCGGATGCGTTTCCTACCTTCATCCGAGGAGCGGTAA
1060	1	85	NZ_JALIVG010000012.1	Pseudomonas aeruginosa C96 (NODE_21_scaffold)	6593	6509	85	100.000	7.51e-36	0	0	158	TCTCGAGGCGTTCGCGGCGGCCACGGCGCGGTTCGTCGGACAGCCCCTCCGGATGCGTTTCCTACCTTCATCCGAGGAGCGGTAA	TCTCGAGGCGTTCGCGGCGGCCACGGCGCGGTTCGTCGGACAGCCCCTCCGGATGCGTTTCCTACCTTCATCCGAGGAGCGGTAA
1060	1	85	NZ_CUXP01000055	Pseudomonas aeruginosa isolate 2.5% 4 (contig_55)	6593	6509	85	100.000	7.51e-36	0	0	158	TCTCGAGGCGTTCGCGGCGGCCACGGCGCGGTTCGTCGGACAGCCCCTCCGGATGCGTTTCCTACCTTCATCCGAGGAGCGGTAA	TCTCGAGGCGTTCGCGGCGGCCACGGCGCGGTTCGTCGGACAGCCCCTCCGGATGCGTTTCCTACCTTCATCCGAGGAGCGGTAA
1060	1	85	NZ_JALIVH010000138.1	Pseudomonas aeruginosa C97 (NODE_44_scaffold)	12469	12553	85	100.000	7.51e-36	0	0	158	TCTCGAGGCGTTCGCGGCGGCCACGGCGCGGTTCGTCGGACAGCCCCTCCGGATGCGTTTCCTACCTTCATCCGAGGAGCGGTAA	TCTCGAGGCGTTCGCGGCGGCCACGGCGCGGTTCGTCGGACAGCCCCTCCGGATGCGTTTCCTACCTTCATCCGAGGAGCGGTAA
1060	1	85	NZ_CTES01000041	Pseudomonas aeruginosa isolate TSB 5 (contig_41)	6593	6509	85	100.000	7.51e-36	0	0	158	TCTCGAGGCGTTCGCGGCGGCCACGGCGCGGTTCGTCGGACAGCCCCTCCGGATGCGTTTCCTACCTTCATCCGAGGAGCGGTAA	TCTCGAGGCGTTCGCGGCGGCCACGGCGCGGTTCGTCGGACAGCCCCTCCGGATGCGTTTCCTACCTTCATCCGAGGAGCGGTAA
1060	1	85	NZ_JALIVJ010000024.1	Pseudomonas aeruginosa C99 (NODE_21_scaffold)	6593	6509	85	100.000	7.51e-36	0	0	158	TCTCGAGGCGTTCGCGGCGGCCACGGCGCGGTTCGTCGGACAGCCCCTCCGGATGCGTTTCCTACCTTCATCCGAGGAGCGGTAA	TCTCGAGGCGTTCGCGGCGGCCACGGCGCGGTTCGTCGGACAGCCCCTCCGGATGCGTTTCCTACCTTCATCCGAGGAGCGGTAA
1060	1	85	NZ_CTDV01000029	Pseudomonas aeruginosa isolate RW199 (contig_29)	6593	6509	85	100.000	7.51e-36	0	0	158	TCTCGAGGCGTTCGCGGCGGCCACGGCGCGGTTCGTCGGACAGCCCCTCCGGATGCGTTTCCTACCTTCATCCGAGGAGCGGTAA	TCTCGAGGCGTTCGCGGCGGCCACGGCGCGGTTCGTCGGACAGCCCCTCCGGATGCGTTTCCTACCTTCATCCGAGGAGCGGTAA
1060	1	85	NZ_JALIVI010000136.1	Pseudomonas aeruginosa C98 (NODE_17_scaffold)	6593	6509	85	100.000	7.51e-36	0	0	158	TCTCGAGGCGTTCGCGGCGGCCACGGCGCGGTTCGTCGGACAGCCCCTCCGGATGCGTTTCCTACCTTCATCCGAGGAGCGGTAA	TCTCGAGGCGTTCGCGGCGGCCACGGCGCGGTTCGTCGGACAGCCCCTCCGGATGCGTTTCCTACCTTCATCCGAGGAGCGGTAA
1060	1	85	NZ_CTDU01000052	Pseudomonas aeruginosa isolate ATCC 9027 (contig_52)	6593	6509	85	100.000	7.51e-36	0	0	158	TCTCGAGGCGTTCGCGGCGGCCACGGCGCGGTTCGTCGGACAGCCCCTCCGGATGCGTTTCCTACCTTCATCCGAGGAGCGGTAA	TCTCGAGGCGTTCGCGGCGGCCACGGCGCGGTTCGTCGGACAGCCCCTCCGGATGCGTTTCCTACCTTCATCCGAGGAGCGGTAA
1060	1	85	NZ_JALIWK010000003.1	Pseudomonas aeruginosa C131 (NODE_20_scaffold)	6593	6509	85	100.000	7.51e-36	0	0	158	TCTCGAGGCGTTCGCGGCGGCCACGGCGCGGTTCGTCGGACAGCCCCTCCGGATGCGTTTCCTACCTTCATCCGAGGAGCGGTAA	TCTCGAGGCGTTCGCGGCGGCCACGGCGCGGTTCGTCGGACAGCCCCTCCGGATGCGTTTCCTACCTTCATCCGAGGAGCGGTAA
1060	1	85	NZ_CTDW01000057	Pseudomonas aeruginosa isolate RW99 (contig_57)	6593	6509	85	100.000	7.51e-36	0	0	158	TCTCGAGGCGTTCGCGGCGGCCACGGCGCGGTTCGTCGGACAGCCCCTCCGGATGCGTTTCCTACCTTCATCCGAGGAGCGGTAA	TCTCGAGGCGTTCGCGGCGGCCACGGCGCGGTTCGTCGGACAGCCCCTCCGGATGCGTTTCCTACCTTCATCCGAGGAGCGGTAA
1060	1	85	NZ_JALIWL010000076.1	Pseudomonas aeruginosa C133 (NODE_19_scaffold)	6593	6509	85	100.000	7.51e-36	0	0	158	TCTCGAGGCGTTCGCGGCGGCCACGGCGCGGTTCGTCGGACAGCCCCTCCGGATGCGTTTCCTACCTTCATCCGAGGAGCGGTAA	TCTCGAGGCGTTCGCGGCGGCCACGGCGCGGTTCGTCGGACAGCCCCTCCGGATGCGTTTCCTACCTTCATCCGAGGAGCGGTAA
1060	1	85	NZ_CTDT01000076	Pseudomonas aeruginosa isolate TSB Bead Pool 1 (contig_76)	6593	6509	85	100.000	7.51e-36	0	0	158	TCTCGAGGCGTTCGCGGCGGCCACGGCGCGGTTCGTCGGACAGCCCCTCCGGATGCGTTTCCTACCTTCATCCGAGGAGCGGTAA	TCTCGAGGCGTTCGCGGCGGCCACGGCGCGGTTCGTCGGACAGCCCCTCCGGATGCGTTTCCTACCTTCATCCGAGGAGCGGTAA
1060	1	85	NZ_JALIWS010000010.1	Pseudomonas aeruginosa C144 (NODE_22_scaffold)	6593	6509	85	100.000	7.51e-36	0	0	158	TCTCGAGGCGTTCGCGGCGGCCACGGCGCGGTTCGTCGGACAGCCCCTCCGGATGCGTTTCCTACCTTCATCCGAGGAGCGGTAA	TCTCGAGGCGTTCGCGGCGGCCACGGCGCGGTTCGTCGGACAGCCCCTCCGGATGCGTTTCCTACCTTCATCCGAGGAGCGGTAA
1060	1	85	NZ_CTDR01000051	Pseudomonas aeruginosa isolate 15% 6 (contig_51)	6593	6509	85	100.000	7.51e-36	0	0	158	TCTCGAGGCGTTCGCGGCGGCCACGGCGCGGTTCGTCGGACAGCCCCTCCGGATGCGTTTCCTACCTTCATCCGAGGAGCGGTAA	TCTCGAGGCGTTCGCGGCGGCCACGGCGCGGTTCGTCGGACAGCCCCTCCGGATGCGTTTCCTACCTTCATCCGAGGAGCGGTAA
1060	1	85	NZ_JALIWT010000093.1	Pseudomonas aeruginosa C145 (NODE_19_scaffold)	6593	6509	85	100.000	7.51e-36	0	0	158	TCTCGAGGCGTTCGCGGCGGCCACGGCGCGGTTCGTCGGACAGCCCCTCCGGATGCGTTTCCTACCTTCATCCGAGGAGCGGTAA	TCTCGAGGCGTTCGCGGCGGCCACGGCGCGGTTCGTCGGACAGCCCCTCCGGATGCGTTTCCTACCTTCATCCGAGGAGCGGTAA
1060	1	85	NZ_CTDQ01000027	Pseudomonas aeruginosa isolate 12.5% 7 (contig_27)	6593	6509	85	100.000	7.51e-36	0	0	158	TCTCGAGGCGTTCGCGGCGGCCACGGCGCGGTTCGTCGGACAGCCCCTCCGGATGCGTTTCCTACCTTCATCCGAGGAGCGGTAA	TCTCGAGGCGTTCGCGGCGGCCACGGCGCGGTTCGTCGGACAGCCCCTCCGGATGCGTTTCCTACCTTCATCCGAGGAGCGGTAA
1060	1	85	NZ_JALIWY010000047.1	Pseudomonas aeruginosa C150 (NODE_19_scaffold)	6593	6509	85	100.000	7.51e-36	0	0	158	TCTCGAGGCGTTCGCGGCGGCCACGGCGCGGTTCGTCGGACAGCCCCTCCGGATGCGTTTCCTACCTTCATCCGAGGAGCGGTAA	TCTCGAGGCGTTCGCGGCGGCCACGGCGCGGTTCGTCGGACAGCCCCTCCGGATGCGTTTCCTACCTTCATCCGAGGAGCGGTAA
1060	1	85	NZ_CTDO01000044	Pseudomonas aeruginosa isolate 12.5% 1.1 (contig_44)	6593	6509	85	100.000	7.51e-36	0	0	158	TCTCGAGGCGTTCGCGGCGGCCACGGCGCGGTTCGTCGGACAGCCCCTCCGGATGCGTTTCCTACCTTCATCCGAGGAGCGGTAA	TCTCGAGGCGTTCGCGGCGGCCACGGCGCGGTTCGTCGGACAGCCCCTCCGGATGCGTTTCCTACCTTCATCCGAGGAGCGGTAA
1060	1	85	NZ_JAHTCK010000039.1	Pseudomonas aeruginosa PA-NM-075 (NODE_39_contig)	34639	34723	85	100.000	7.51e-36	0	0	158	TCTCGAGGCGTTCGCGGCGGCCACGGCGCGGTTCGTCGGACAGCCCCTCCGGATGCGTTTCCTACCTTCATCCGAGGAGCGGTAA	TCTCGAGGCGTTCGCGGCGGCCACGGCGCGGTTCGTCGGACAGCCCCTCCGGATGCGTTTCCTACCTTCATCCGAGGAGCGGTAA
1060	1	85	NZ_CTDB01000041	Pseudomonas aeruginosa isolate 15.321Bb (contig_41)	6593	6509	85	100.000	7.51e-36	0	0	158	TCTCGAGGCGTTCGCGGCGGCCACGGCGCGGTTCGTCGGACAGCCCCTCCGGATGCGTTTCCTACCTTCATCCGAGGAGCGGTAA	TCTCGAGGCGTTCGCGGCGGCCACGGCGCGGTTCGTCGGACAGCCCCTCCGGATGCGTTTCCTACCTTCATCCGAGGAGCGGTAA
1060	1	85	NZ_JAHTCC010000046.1	Pseudomonas aeruginosa PA-NM-049 (NODE_46_contig)	6615	6531	85	100.000	7.51e-36	0	0	158	TCTCGAGGCGTTCGCGGCGGCCACGGCGCGGTTCGTCGGACAGCCCCTCCGGATGCGTTTCCTACCTTCATCCGAGGAGCGGTAA	TCTCGAGGCGTTCGCGGCGGCCACGGCGCGGTTCGTCGGACAGCCCCTCCGGATGCGTTTCCTACCTTCATCCGAGGAGCGGTAA
1060	1	85	NZ_CUXJ01000047	Pseudomonas aeruginosa isolate 15.221Ba (contig_47)	6593	6509	85	100.000	7.51e-36	0	0	158	TCTCGAGGCGTTCGCGGCGGCCACGGCGCGGTTCGTCGGACAGCCCCTCCGGATGCGTTTCCTACCTTCATCCGAGGAGCGGTAA	TCTCGAGGCGTTCGCGGCGGCCACGGCGCGGTTCGTCGGACAGCCCCTCCGGATGCGTTTCCTACCTTCATCCGAGGAGCGGTAA
1060	1	85	NZ_JAHTGB010000017.1	Pseudomonas aeruginosa PS2024 (NODE_17_contig)	6615	6531	85	100.000	7.51e-36	0	0	158	TCTCGAGGCGTTCGCGGCGGCCACGGCGCGGTTCGTCGGACAGCCCCTCCGGATGCGTTTCCTACCTTCATCCGAGGAGCGGTAA	TCTCGAGGCGTTCGCGGCGGCCACGGCGCGGTTCGTCGGACAGCCCCTCCGGATGCGTTTCCTACCTTCATCCGAGGAGCGGTAA
1060	1	85	NZ_CUXG01000073	Pseudomonas aeruginosa isolate 15.121b (contig_73)	6593	6509	85	100.000	7.51e-36	0	0	158	TCTCGAGGCGTTCGCGGCGGCCACGGCGCGGTTCGTCGGACAGCCCCTCCGGATGCGTTTCCTACCTTCATCCGAGGAGCGGTAA	TCTCGAGGCGTTCGCGGCGGCCACGGCGCGGTTCGTCGGACAGCCCCTCCGGATGCGTTTCCTACCTTCATCCGAGGAGCGGTAA
1060	1	85	NZ_JAHTGF010000048.1	Pseudomonas aeruginosa PS2029 (NODE_48_contig)	24980	25064	85	100.000	7.51e-36	0	0	158	TCTCGAGGCGTTCGCGGCGGCCACGGCGCGGTTCGTCGGACAGCCCCTCCGGATGCGTTTCCTACCTTCATCCGAGGAGCGGTAA	TCTCGAGGCGTTCGCGGCGGCCACGGCGCGGTTCGTCGGACAGCCCCTCCGGATGCGTTTCCTACCTTCATCCGAGGAGCGGTAA
1060	1	85	NZ_CUXH01000040	Pseudomonas aeruginosa isolate 15% 4 (contig_40)	6593	6509	85	100.000	7.51e-36	0	0	158	TCTCGAGGCGTTCGCGGCGGCCACGGCGCGGTTCGTCGGACAGCCCCTCCGGATGCGTTTCCTACCTTCATCCGAGGAGCGGTAA	TCTCGAGGCGTTCGCGGCGGCCACGGCGCGGTTCGTCGGACAGCCCCTCCGGATGCGTTTCCTACCTTCATCCGAGGAGCGGTAA
1060	1	85	NZ_JADSSR010000021.1	Pseudomonas aeruginosa PSA00023 (contig00021)	119171	119255	85	100.000	7.51e-36	0	0	158	TCTCGAGGCGTTCGCGGCGGCCACGGCGCGGTTCGTCGGACAGCCCCTCCGGATGCGTTTCCTACCTTCATCCGAGGAGCGGTAA	TCTCGAGGCGTTCGCGGCGGCCACGGCGCGGTTCGTCGGACAGCCCCTCCGGATGCGTTTCCTACCTTCATCCGAGGAGCGGTAA
1060	1	85	NZ_CTDA01000050	Pseudomonas aeruginosa isolate 12.5% 5 (contig_50)	6593	6509	85	100.000	7.51e-36	0	0	158	TCTCGAGGCGTTCGCGGCGGCCACGGCGCGGTTCGTCGGACAGCCCCTCCGGATGCGTTTCCTACCTTCATCCGAGGAGCGGTAA	TCTCGAGGCGTTCGCGGCGGCCACGGCGCGGTTCGTCGGACAGCCCCTCCGGATGCGTTTCCTACCTTCATCCGAGGAGCGGTAA
1060	1	85	NZ_JADSSF010000001.1	Pseudomonas aeruginosa PSA00038 (contig1)	2997619	2997535	85	100.000	7.51e-36	0	0	158	TCTCGAGGCGTTCGCGGCGGCCACGGCGCGGTTCGTCGGACAGCCCCTCCGGATGCGTTTCCTACCTTCATCCGAGGAGCGGTAA	TCTCGAGGCGTTCGCGGCGGCCACGGCGCGGTTCGTCGGACAGCCCCTCCGGATGCGTTTCCTACCTTCATCCGAGGAGCGGTAA
1060	1	85	NZ_CTCY01000040	Pseudomonas aeruginosa isolate 10% 8 (contig_40)	6593	6509	85	100.000	7.51e-36	0	0	158	TCTCGAGGCGTTCGCGGCGGCCACGGCGCGGTTCGTCGGACAGCCCCTCCGGATGCGTTTCCTACCTTCATCCGAGGAGCGGTAA	TCTCGAGGCGTTCGCGGCGGCCACGGCGCGGTTCGTCGGACAGCCCCTCCGGATGCGTTTCCTACCTTCATCCGAGGAGCGGTAA
1060	1	85	NZ_JADSRS010000015.1	Pseudomonas aeruginosa PSA00054 (contig00015)	6801	6717	85	100.000	7.51e-36	0	0	158	TCTCGAGGCGTTCGCGGCGGCCACGGCGCGGTTCGTCGGACAGCCCCTCCGGATGCGTTTCCTACCTTCATCCGAGGAGCGGTAA	TCTCGAGGCGTTCGCGGCGGCCACGGCGCGGTTCGTCGGACAGCCCCTCCGGATGCGTTTCCTACCTTCATCCGAGGAGCGGTAA
1060	1	85	NZ_CUXF01000036	Pseudomonas aeruginosa isolate 2.5% 9 (contig_36)	6593	6509	85	100.000	7.51e-36	0	0	158	TCTCGAGGCGTTCGCGGCGGCCACGGCGCGGTTCGTCGGACAGCCCCTCCGGATGCGTTTCCTACCTTCATCCGAGGAGCGGTAA	TCTCGAGGCGTTCGCGGCGGCCACGGCGCGGTTCGTCGGACAGCCCCTCCGGATGCGTTTCCTACCTTCATCCGAGGAGCGGTAA
1060	1	85	NZ_JADSPU010000028.1	Pseudomonas aeruginosa PSA00108 (contig00028)	66565	66649	85	100.000	7.51e-36	0	0	158	TCTCGAGGCGTTCGCGGCGGCCACGGCGCGGTTCGTCGGACAGCCCCTCCGGATGCGTTTCCTACCTTCATCCGAGGAGCGGTAA	TCTCGAGGCGTTCGCGGCGGCCACGGCGCGGTTCGTCGGACAGCCCCTCCGGATGCGTTTCCTACCTTCATCCGAGGAGCGGTAA
1060	1	85	NZ_CTCZ01000035	Pseudomonas aeruginosa isolate 2.5% 1 (contig_35)	9937	10021	85	100.000	7.51e-36	0	0	158	TCTCGAGGCGTTCGCGGCGGCCACGGCGCGGTTCGTCGGACAGCCCCTCCGGATGCGTTTCCTACCTTCATCCGAGGAGCGGTAA	TCTCGAGGCGTTCGCGGCGGCCACGGCGCGGTTCGTCGGACAGCCCCTCCGGATGCGTTTCCTACCTTCATCCGAGGAGCGGTAA
1060	1	85	NZ_JADSPW010000039.1	Pseudomonas aeruginosa PSA00106 (PSA00106_contig00039)	24859	24943	85	100.000	7.51e-36	0	0	158	TCTCGAGGCGTTCGCGGCGGCCACGGCGCGGTTCGTCGGACAGCCCCTCCGGATGCGTTTCCTACCTTCATCCGAGGAGCGGTAA	TCTCGAGGCGTTCGCGGCGGCCACGGCGCGGTTCGTCGGACAGCCCCTCCGGATGCGTTTCCTACCTTCATCCGAGGAGCGGTAA
1060	1	85	NZ_CTCX01000019	Pseudomonas aeruginosa isolate TSB 2 (contig_19)	118842	118926	85	100.000	7.51e-36	0	0	158	TCTCGAGGCGTTCGCGGCGGCCACGGCGCGGTTCGTCGGACAGCCCCTCCGGATGCGTTTCCTACCTTCATCCGAGGAGCGGTAA	TCTCGAGGCGTTCGCGGCGGCCACGGCGCGGTTCGTCGGACAGCCCCTCCGGATGCGTTTCCTACCTTCATCCGAGGAGCGGTAA
1060	1	85	NZ_JADSPT010000015.1	Pseudomonas aeruginosa PSA00109 (contig00015)	130668	130752	85	100.000	7.51e-36	0	0	158	TCTCGAGGCGTTCGCGGCGGCCACGGCGCGGTTCGTCGGACAGCCCCTCCGGATGCGTTTCCTACCTTCATCCGAGGAGCGGTAA	TCTCGAGGCGTTCGCGGCGGCCACGGCGCGGTTCGTCGGACAGCCCCTCCGGATGCGTTTCCTACCTTCATCCGAGGAGCGGTAA
1060	1	85	NZ_CTCW01000017	Pseudomonas aeruginosa isolate RW192 (contig_17)	6593	6509	85	100.000	7.51e-36	0	0	158	TCTCGAGGCGTTCGCGGCGGCCACGGCGCGGTTCGTCGGACAGCCCCTCCGGATGCGTTTCCTACCTTCATCCGAGGAGCGGTAA	TCTCGAGGCGTTCGCGGCGGCCACGGCGCGGTTCGTCGGACAGCCCCTCCGGATGCGTTTCCTACCTTCATCCGAGGAGCGGTAA
1060	1	85	NZ_JADSZL010000068.1	Pseudomonas aeruginosa PSA00128 (contigPSA00128_c0068)	10452	10368	85	100.000	7.51e-36	0	0	158	TCTCGAGGCGTTCGCGGCGGCCACGGCGCGGTTCGTCGGACAGCCCCTCCGGATGCGTTTCCTACCTTCATCCGAGGAGCGGTAA	TCTCGAGGCGTTCGCGGCGGCCACGGCGCGGTTCGTCGGACAGCCCCTCCGGATGCGTTTCCTACCTTCATCCGAGGAGCGGTAA
1060	1	85	NZ_CTCV01000018	Pseudomonas aeruginosa isolate RW138 (contig_18)	6593	6509	85	100.000	7.51e-36	0	0	158	TCTCGAGGCGTTCGCGGCGGCCACGGCGCGGTTCGTCGGACAGCCCCTCCGGATGCGTTTCCTACCTTCATCCGAGGAGCGGTAA	TCTCGAGGCGTTCGCGGCGGCCACGGCGCGGTTCGTCGGACAGCCCCTCCGGATGCGTTTCCTACCTTCATCCGAGGAGCGGTAA
1060	1	85	NZ_JADSPA010000019.1	Pseudomonas aeruginosa PSA00132 (PSA00132_contig00019)	7090	7006	85	100.000	7.51e-36	0	0	158	TCTCGAGGCGTTCGCGGCGGCCACGGCGCGGTTCGTCGGACAGCCCCTCCGGATGCGTTTCCTACCTTCATCCGAGGAGCGGTAA	TCTCGAGGCGTTCGCGGCGGCCACGGCGCGGTTCGTCGGACAGCCCCTCCGGATGCGTTTCCTACCTTCATCCGAGGAGCGGTAA
1060	1	85	NZ_CTCU01000043	Pseudomonas aeruginosa isolate RW18 (contig_43)	6593	6509	85	100.000	7.51e-36	0	0	158	TCTCGAGGCGTTCGCGGCGGCCACGGCGCGGTTCGTCGGACAGCCCCTCCGGATGCGTTTCCTACCTTCATCCGAGGAGCGGTAA	TCTCGAGGCGTTCGCGGCGGCCACGGCGCGGTTCGTCGGACAGCCCCTCCGGATGCGTTTCCTACCTTCATCCGAGGAGCGGTAA
1060	1	85	NZ_JADSOY010000015.1	Pseudomonas aeruginosa PSA00135 (contig00015)	48361	48277	85	100.000	7.51e-36	0	0	158	TCTCGAGGCGTTCGCGGCGGCCACGGCGCGGTTCGTCGGACAGCCCCTCCGGATGCGTTTCCTACCTTCATCCGAGGAGCGGTAA	TCTCGAGGCGTTCGCGGCGGCCACGGCGCGGTTCGTCGGACAGCCCCTCCGGATGCGTTTCCTACCTTCATCCGAGGAGCGGTAA
1060	1	85	NZ_CUXE01000059	Pseudomonas aeruginosa isolate 15.321Ba (contig_59)	6593	6509	85	100.000	7.51e-36	0	0	158	TCTCGAGGCGTTCGCGGCGGCCACGGCGCGGTTCGTCGGACAGCCCCTCCGGATGCGTTTCCTACCTTCATCCGAGGAGCGGTAA	TCTCGAGGCGTTCGCGGCGGCCACGGCGCGGTTCGTCGGACAGCCCCTCCGGATGCGTTTCCTACCTTCATCCGAGGAGCGGTAA
1060	1	85	NZ_JADSYZ010000054.1	Pseudomonas aeruginosa PSA00149 (contigPSA00149_c0054)	825	909	85	100.000	7.51e-36	0	0	158	TCTCGAGGCGTTCGCGGCGGCCACGGCGCGGTTCGTCGGACAGCCCCTCCGGATGCGTTTCCTACCTTCATCCGAGGAGCGGTAA	TCTCGAGGCGTTCGCGGCGGCCACGGCGCGGTTCGTCGGACAGCCCCTCCGGATGCGTTTCCTACCTTCATCCGAGGAGCGGTAA
1060	1	85	NZ_CTCT01000036	Pseudomonas aeruginosa isolate 15.221Ga (contig_36)	6593	6509	85	100.000	7.51e-36	0	0	158	TCTCGAGGCGTTCGCGGCGGCCACGGCGCGGTTCGTCGGACAGCCCCTCCGGATGCGTTTCCTACCTTCATCCGAGGAGCGGTAA	TCTCGAGGCGTTCGCGGCGGCCACGGCGCGGTTCGTCGGACAGCCCCTCCGGATGCGTTTCCTACCTTCATCCGAGGAGCGGTAA
1060	1	85	NZ_JADSYV010000067.1	Pseudomonas aeruginosa PSA00156 (contigPSA00156_c0067)	6747	6663	85	100.000	7.51e-36	0	0	158	TCTCGAGGCGTTCGCGGCGGCCACGGCGCGGTTCGTCGGACAGCCCCTCCGGATGCGTTTCCTACCTTCATCCGAGGAGCGGTAA	TCTCGAGGCGTTCGCGGCGGCCACGGCGCGGTTCGTCGGACAGCCCCTCCGGATGCGTTTCCTACCTTCATCCGAGGAGCGGTAA
1060	1	85	NZ_CUXC01000027	Pseudomonas aeruginosa isolate 15.121a (contig_27)	6565	6481	85	100.000	7.51e-36	0	0	158	TCTCGAGGCGTTCGCGGCGGCCACGGCGCGGTTCGTCGGACAGCCCCTCCGGATGCGTTTCCTACCTTCATCCGAGGAGCGGTAA	TCTCGAGGCGTTCGCGGCGGCCACGGCGCGGTTCGTCGGACAGCCCCTCCGGATGCGTTTCCTACCTTCATCCGAGGAGCGGTAA
1060	1	85	NZ_JADSOR010000084.1	Pseudomonas aeruginosa PSA00159 (contig00084)	18746	18830	85	100.000	7.51e-36	0	0	158	TCTCGAGGCGTTCGCGGCGGCCACGGCGCGGTTCGTCGGACAGCCCCTCCGGATGCGTTTCCTACCTTCATCCGAGGAGCGGTAA	TCTCGAGGCGTTCGCGGCGGCCACGGCGCGGTTCGTCGGACAGCCCCTCCGGATGCGTTTCCTACCTTCATCCGAGGAGCGGTAA
1060	1	85	NZ_CUXD01000023	Pseudomonas aeruginosa isolate 15% 3 (contig_23)	6593	6509	85	100.000	7.51e-36	0	0	158	TCTCGAGGCGTTCGCGGCGGCCACGGCGCGGTTCGTCGGACAGCCCCTCCGGATGCGTTTCCTACCTTCATCCGAGGAGCGGTAA	TCTCGAGGCGTTCGCGGCGGCCACGGCGCGGTTCGTCGGACAGCCCCTCCGGATGCGTTTCCTACCTTCATCCGAGGAGCGGTAA
1060	1	85	NZ_JADSYM010000078.1	Pseudomonas aeruginosa PSA00172 (contigPSA00172_c0078)	6902	6818	85	100.000	7.51e-36	0	0	158	TCTCGAGGCGTTCGCGGCGGCCACGGCGCGGTTCGTCGGACAGCCCCTCCGGATGCGTTTCCTACCTTCATCCGAGGAGCGGTAA	TCTCGAGGCGTTCGCGGCGGCCACGGCGCGGTTCGTCGGACAGCCCCTCCGGATGCGTTTCCTACCTTCATCCGAGGAGCGGTAA
1060	1	85	NZ_CTCS01000052	Pseudomonas aeruginosa isolate 12.5% 4 (contig_52)	6565	6481	85	100.000	7.51e-36	0	0	158	TCTCGAGGCGTTCGCGGCGGCCACGGCGCGGTTCGTCGGACAGCCCCTCCGGATGCGTTTCCTACCTTCATCCGAGGAGCGGTAA	TCTCGAGGCGTTCGCGGCGGCCACGGCGCGGTTCGTCGGACAGCCCCTCCGGATGCGTTTCCTACCTTCATCCGAGGAGCGGTAA
1060	1	85	NZ_JADSOL010000013.1	Pseudomonas aeruginosa PSA00175 (contig00013)	130536	130620	85	100.000	7.51e-36	0	0	158	TCTCGAGGCGTTCGCGGCGGCCACGGCGCGGTTCGTCGGACAGCCCCTCCGGATGCGTTTCCTACCTTCATCCGAGGAGCGGTAA	TCTCGAGGCGTTCGCGGCGGCCACGGCGCGGTTCGTCGGACAGCCCCTCCGGATGCGTTTCCTACCTTCATCCGAGGAGCGGTAA
1060	1	85	NZ_CTCR01000055	Pseudomonas aeruginosa isolate 10% 7 (contig_55)	6593	6509	85	100.000	7.51e-36	0	0	158	TCTCGAGGCGTTCGCGGCGGCCACGGCGCGGTTCGTCGGACAGCCCCTCCGGATGCGTTTCCTACCTTCATCCGAGGAGCGGTAA	TCTCGAGGCGTTCGCGGCGGCCACGGCGCGGTTCGTCGGACAGCCCCTCCGGATGCGTTTCCTACCTTCATCCGAGGAGCGGTAA
1060	1	85	NZ_JADSOJ010000001.1	Pseudomonas aeruginosa PSA00179 (contig00001)	119171	119255	85	100.000	7.51e-36	0	0	158	TCTCGAGGCGTTCGCGGCGGCCACGGCGCGGTTCGTCGGACAGCCCCTCCGGATGCGTTTCCTACCTTCATCCGAGGAGCGGTAA	TCTCGAGGCGTTCGCGGCGGCCACGGCGCGGTTCGTCGGACAGCCCCTCCGGATGCGTTTCCTACCTTCATCCGAGGAGCGGTAA
1060	1	85	NZ_CUXB01000018	Pseudomonas aeruginosa isolate 2.5% 8 (contig_18)	6593	6509	85	100.000	7.51e-36	0	0	158	TCTCGAGGCGTTCGCGGCGGCCACGGCGCGGTTCGTCGGACAGCCCCTCCGGATGCGTTTCCTACCTTCATCCGAGGAGCGGTAA	TCTCGAGGCGTTCGCGGCGGCCACGGCGCGGTTCGTCGGACAGCCCCTCCGGATGCGTTTCCTACCTTCATCCGAGGAGCGGTAA
1060	1	85	NZ_JADSYI010000057.1	Pseudomonas aeruginosa PSA00177 (contigPSA00177_c0057)	40502	40418	85	100.000	7.51e-36	0	0	158	TCTCGAGGCGTTCGCGGCGGCCACGGCGCGGTTCGTCGGACAGCCCCTCCGGATGCGTTTCCTACCTTCATCCGAGGAGCGGTAA	TCTCGAGGCGTTCGCGGCGGCCACGGCGCGGTTCGTCGGACAGCCCCTCCGGATGCGTTTCCTACCTTCATCCGAGGAGCGGTAA
1060	1	85	NZ_CUXA01000031	Pseudomonas aeruginosa isolate TSB 9 (contig_31)	6593	6509	85	100.000	7.51e-36	0	0	158	TCTCGAGGCGTTCGCGGCGGCCACGGCGCGGTTCGTCGGACAGCCCCTCCGGATGCGTTTCCTACCTTCATCCGAGGAGCGGTAA	TCTCGAGGCGTTCGCGGCGGCCACGGCGCGGTTCGTCGGACAGCCCCTCCGGATGCGTTTCCTACCTTCATCCGAGGAGCGGTAA
1060	1	85	NZ_JADSOA010000023.1	Pseudomonas aeruginosa PSA00214 (contig00023)	78877	78793	85	100.000	7.51e-36	0	0	158	TCTCGAGGCGTTCGCGGCGGCCACGGCGCGGTTCGTCGGACAGCCCCTCCGGATGCGTTTCCTACCTTCATCCGAGGAGCGGTAA	TCTCGAGGCGTTCGCGGCGGCCACGGCGCGGTTCGTCGGACAGCCCCTCCGGATGCGTTTCCTACCTTCATCCGAGGAGCGGTAA
1060	1	85	NZ_CUWX01000076	Pseudomonas aeruginosa isolate RW131 (contig_76)	118842	118926	85	100.000	7.51e-36	0	0	158	TCTCGAGGCGTTCGCGGCGGCCACGGCGCGGTTCGTCGGACAGCCCCTCCGGATGCGTTTCCTACCTTCATCCGAGGAGCGGTAA	TCTCGAGGCGTTCGCGGCGGCCACGGCGCGGTTCGTCGGACAGCCCCTCCGGATGCGTTTCCTACCTTCATCCGAGGAGCGGTAA
1060	1	85	NZ_JADSXF010000020.1	Pseudomonas aeruginosa PSA00217 (contigPSA00217_c0020)	119171	119255	85	100.000	7.51e-36	0	0	158	TCTCGAGGCGTTCGCGGCGGCCACGGCGCGGTTCGTCGGACAGCCCCTCCGGATGCGTTTCCTACCTTCATCCGAGGAGCGGTAA	TCTCGAGGCGTTCGCGGCGGCCACGGCGCGGTTCGTCGGACAGCCCCTCCGGATGCGTTTCCTACCTTCATCCGAGGAGCGGTAA
1060	1	85	NZ_CUWY01000038	Pseudomonas aeruginosa isolate ATCC 12903 (contig_38)	6593	6509	85	100.000	7.51e-36	0	0	158	TCTCGAGGCGTTCGCGGCGGCCACGGCGCGGTTCGTCGGACAGCCCCTCCGGATGCGTTTCCTACCTTCATCCGAGGAGCGGTAA	TCTCGAGGCGTTCGCGGCGGCCACGGCGCGGTTCGTCGGACAGCCCCTCCGGATGCGTTTCCTACCTTCATCCGAGGAGCGGTAA
1060	1	85	NZ_JADSXG010000016.1	Pseudomonas aeruginosa PSA00216 (contigPSA00216_c0016)	71808	71724	85	100.000	7.51e-36	0	0	158	TCTCGAGGCGTTCGCGGCGGCCACGGCGCGGTTCGTCGGACAGCCCCTCCGGATGCGTTTCCTACCTTCATCCGAGGAGCGGTAA	TCTCGAGGCGTTCGCGGCGGCCACGGCGCGGTTCGTCGGACAGCCCCTCCGGATGCGTTTCCTACCTTCATCCGAGGAGCGGTAA
1060	1	85	NZ_CTCP01000049	Pseudomonas aeruginosa isolate 15.321Gb (contig_49)	6593	6509	85	100.000	7.51e-36	0	0	158	TCTCGAGGCGTTCGCGGCGGCCACGGCGCGGTTCGTCGGACAGCCCCTCCGGATGCGTTTCCTACCTTCATCCGAGGAGCGGTAA	TCTCGAGGCGTTCGCGGCGGCCACGGCGCGGTTCGTCGGACAGCCCCTCCGGATGCGTTTCCTACCTTCATCCGAGGAGCGGTAA
1060	1	85	NZ_JADSXC010000106.1	Pseudomonas aeruginosa PSA00222 (contigPSA00222_c0106)	5081	4997	85	100.000	7.51e-36	0	0	158	TCTCGAGGCGTTCGCGGCGGCCACGGCGCGGTTCGTCGGACAGCCCCTCCGGATGCGTTTCCTACCTTCATCCGAGGAGCGGTAA	TCTCGAGGCGTTCGCGGCGGCCACGGCGCGGTTCGTCGGACAGCCCCTCCGGATGCGTTTCCTACCTTCATCCGAGGAGCGGTAA
1060	1	85	NZ_CTDS01000027	Pseudomonas aeruginosa isolate 15.311Gb (contig_27)	6593	6509	85	100.000	7.51e-36	0	0	158	TCTCGAGGCGTTCGCGGCGGCCACGGCGCGGTTCGTCGGACAGCCCCTCCGGATGCGTTTCCTACCTTCATCCGAGGAGCGGTAA	TCTCGAGGCGTTCGCGGCGGCCACGGCGCGGTTCGTCGGACAGCCCCTCCGGATGCGTTTCCTACCTTCATCCGAGGAGCGGTAA
1060	1	85	NZ_JADSXB010000157.1	Pseudomonas aeruginosa PSA00224 (contigPSA00224_c0157)	6902	6818	85	100.000	7.51e-36	0	0	158	TCTCGAGGCGTTCGCGGCGGCCACGGCGCGGTTCGTCGGACAGCCCCTCCGGATGCGTTTCCTACCTTCATCCGAGGAGCGGTAA	TCTCGAGGCGTTCGCGGCGGCCACGGCGCGGTTCGTCGGACAGCCCCTCCGGATGCGTTTCCTACCTTCATCCGAGGAGCGGTAA
1060	1	85	NZ_CUXO01000056	Pseudomonas aeruginosa isolate 15.211Ga (contig_56)	6593	6509	85	100.000	7.51e-36	0	0	158	TCTCGAGGCGTTCGCGGCGGCCACGGCGCGGTTCGTCGGACAGCCCCTCCGGATGCGTTTCCTACCTTCATCCGAGGAGCGGTAA	TCTCGAGGCGTTCGCGGCGGCCACGGCGCGGTTCGTCGGACAGCCCCTCCGGATGCGTTTCCTACCTTCATCCGAGGAGCGGTAA
1060	1	85	NZ_JADSNR010000020.1	Pseudomonas aeruginosa PSA00247 (contig00020)	832	916	85	100.000	7.51e-36	0	0	158	TCTCGAGGCGTTCGCGGCGGCCACGGCGCGGTTCGTCGGACAGCCCCTCCGGATGCGTTTCCTACCTTCATCCGAGGAGCGGTAA	TCTCGAGGCGTTCGCGGCGGCCACGGCGCGGTTCGTCGGACAGCCCCTCCGGATGCGTTTCCTACCTTCATCCGAGGAGCGGTAA
1060	1	85	NZ_CTDP01000051	Pseudomonas aeruginosa isolate 10% 2 (contig_51)	6593	6509	85	100.000	7.51e-36	0	0	158	TCTCGAGGCGTTCGCGGCGGCCACGGCGCGGTTCGTCGGACAGCCCCTCCGGATGCGTTTCCTACCTTCATCCGAGGAGCGGTAA	TCTCGAGGCGTTCGCGGCGGCCACGGCGCGGTTCGTCGGACAGCCCCTCCGGATGCGTTTCCTACCTTCATCCGAGGAGCGGTAA
1060	1	85	NZ_JADSNL010000002.1	Pseudomonas aeruginosa PSA00264 (contig00002)	88433	88349	85	100.000	7.51e-36	0	0	158	TCTCGAGGCGTTCGCGGCGGCCACGGCGCGGTTCGTCGGACAGCCCCTCCGGATGCGTTTCCTACCTTCATCCGAGGAGCGGTAA	TCTCGAGGCGTTCGCGGCGGCCACGGCGCGGTTCGTCGGACAGCCCCTCCGGATGCGTTTCCTACCTTCATCCGAGGAGCGGTAA
1060	1	85	NZ_CUXN01000024	Pseudomonas aeruginosa isolate TSB 4 (contig_24)	6593	6509	85	100.000	7.51e-36	0	0	158	TCTCGAGGCGTTCGCGGCGGCCACGGCGCGGTTCGTCGGACAGCCCCTCCGGATGCGTTTCCTACCTTCATCCGAGGAGCGGTAA	TCTCGAGGCGTTCGCGGCGGCCACGGCGCGGTTCGTCGGACAGCCCCTCCGGATGCGTTTCCTACCTTCATCCGAGGAGCGGTAA
1060	1	85	NZ_JADSVX010000108.1	Pseudomonas aeruginosa PSA00272 (contigPSA00272_c0108)	6902	6818	85	100.000	7.51e-36	0	0	158	TCTCGAGGCGTTCGCGGCGGCCACGGCGCGGTTCGTCGGACAGCCCCTCCGGATGCGTTTCCTACCTTCATCCGAGGAGCGGTAA	TCTCGAGGCGTTCGCGGCGGCCACGGCGCGGTTCGTCGGACAGCCCCTCCGGATGCGTTTCCTACCTTCATCCGAGGAGCGGTAA
1060	1	85	NZ_CUXM01000012	Pseudomonas aeruginosa isolate 2.5% 3 (contig_12)	6565	6481	85	100.000	7.51e-36	0	0	158	TCTCGAGGCGTTCGCGGCGGCCACGGCGCGGTTCGTCGGACAGCCCCTCCGGATGCGTTTCCTACCTTCATCCGAGGAGCGGTAA	TCTCGAGGCGTTCGCGGCGGCCACGGCGCGGTTCGTCGGACAGCCCCTCCGGATGCGTTTCCTACCTTCATCCGAGGAGCGGTAA
1060	1	85	NZ_JADSVR010000019.1	Pseudomonas aeruginosa PSA00282 (contigPSA00282_c0019)	6803	6719	85	100.000	7.51e-36	0	0	158	TCTCGAGGCGTTCGCGGCGGCCACGGCGCGGTTCGTCGGACAGCCCCTCCGGATGCGTTTCCTACCTTCATCCGAGGAGCGGTAA	TCTCGAGGCGTTCGCGGCGGCCACGGCGCGGTTCGTCGGACAGCCCCTCCGGATGCGTTTCCTACCTTCATCCGAGGAGCGGTAA
1060	1	85	NZ_CTDN01000020	Pseudomonas aeruginosa isolate ATCC 15442 (contig_20)	6593	6509	85	100.000	7.51e-36	0	0	158	TCTCGAGGCGTTCGCGGCGGCCACGGCGCGGTTCGTCGGACAGCCCCTCCGGATGCGTTTCCTACCTTCATCCGAGGAGCGGTAA	TCTCGAGGCGTTCGCGGCGGCCACGGCGCGGTTCGTCGGACAGCCCCTCCGGATGCGTTTCCTACCTTCATCCGAGGAGCGGTAA
1060	1	85	NZ_JADSVS010000103.1	Pseudomonas aeruginosa PSA00281 (contigPSA00281_c0103)	822	906	85	100.000	7.51e-36	0	0	158	TCTCGAGGCGTTCGCGGCGGCCACGGCGCGGTTCGTCGGACAGCCCCTCCGGATGCGTTTCCTACCTTCATCCGAGGAGCGGTAA	TCTCGAGGCGTTCGCGGCGGCCACGGCGCGGTTCGTCGGACAGCCCCTCCGGATGCGTTTCCTACCTTCATCCGAGGAGCGGTAA
1060	1	85	NZ_CUXL01000027	Pseudomonas aeruginosa isolate RW149 (contig_27)	6593	6509	85	100.000	7.51e-36	0	0	158	TCTCGAGGCGTTCGCGGCGGCCACGGCGCGGTTCGTCGGACAGCCCCTCCGGATGCGTTTCCTACCTTCATCCGAGGAGCGGTAA	TCTCGAGGCGTTCGCGGCGGCCACGGCGCGGTTCGTCGGACAGCCCCTCCGGATGCGTTTCCTACCTTCATCCGAGGAGCGGTAA
1060	1	85	NZ_JADSMU010000042.1	Pseudomonas aeruginosa PSA00309 (contigPSA00309_c0042)	40358	40274	85	100.000	7.51e-36	0	0	158	TCTCGAGGCGTTCGCGGCGGCCACGGCGCGGTTCGTCGGACAGCCCCTCCGGATGCGTTTCCTACCTTCATCCGAGGAGCGGTAA	TCTCGAGGCGTTCGCGGCGGCCACGGCGCGGTTCGTCGGACAGCCCCTCCGGATGCGTTTCCTACCTTCATCCGAGGAGCGGTAA
1060	1	85	NZ_CTDM01000074	Pseudomonas aeruginosa isolate RW30 (contig_74)	6593	6509	85	100.000	7.51e-36	0	0	158	TCTCGAGGCGTTCGCGGCGGCCACGGCGCGGTTCGTCGGACAGCCCCTCCGGATGCGTTTCCTACCTTCATCCGAGGAGCGGTAA	TCTCGAGGCGTTCGCGGCGGCCACGGCGCGGTTCGTCGGACAGCCCCTCCGGATGCGTTTCCTACCTTCATCCGAGGAGCGGTAA
1060	1	85	NZ_JADSUZ010000021.1	Pseudomonas aeruginosa PSA00319 (contigPSA00319_c0021)	119171	119255	85	100.000	7.51e-36	0	0	158	TCTCGAGGCGTTCGCGGCGGCCACGGCGCGGTTCGTCGGACAGCCCCTCCGGATGCGTTTCCTACCTTCATCCGAGGAGCGGTAA	TCTCGAGGCGTTCGCGGCGGCCACGGCGCGGTTCGTCGGACAGCCCCTCCGGATGCGTTTCCTACCTTCATCCGAGGAGCGGTAA
1060	1	85	NZ_CTDL01000059	Pseudomonas aeruginosa isolate TSB Pool (contig_59)	6593	6509	85	100.000	7.51e-36	0	0	158	TCTCGAGGCGTTCGCGGCGGCCACGGCGCGGTTCGTCGGACAGCCCCTCCGGATGCGTTTCCTACCTTCATCCGAGGAGCGGTAA	TCTCGAGGCGTTCGCGGCGGCCACGGCGCGGTTCGTCGGACAGCCCCTCCGGATGCGTTTCCTACCTTCATCCGAGGAGCGGTAA
1060	1	85	NZ_JADSMM010000022.1	Pseudomonas aeruginosa PSA00323 (contig00022)	119171	119255	85	100.000	7.51e-36	0	0	158	TCTCGAGGCGTTCGCGGCGGCCACGGCGCGGTTCGTCGGACAGCCCCTCCGGATGCGTTTCCTACCTTCATCCGAGGAGCGGTAA	TCTCGAGGCGTTCGCGGCGGCCACGGCGCGGTTCGTCGGACAGCCCCTCCGGATGCGTTTCCTACCTTCATCCGAGGAGCGGTAA
1060	1	85	NZ_CUXK01000033	Pseudomonas aeruginosa isolate 15.311Ga (contig_33)	6593	6509	85	100.000	7.51e-36	0	0	158	TCTCGAGGCGTTCGCGGCGGCCACGGCGCGGTTCGTCGGACAGCCCCTCCGGATGCGTTTCCTACCTTCATCCGAGGAGCGGTAA	TCTCGAGGCGTTCGCGGCGGCCACGGCGCGGTTCGTCGGACAGCCCCTCCGGATGCGTTTCCTACCTTCATCCGAGGAGCGGTAA
1060	1	85	NZ_JADSMF010000021.1	Pseudomonas aeruginosa PSA00335 (contig00021)	119171	119255	85	100.000	7.51e-36	0	0	158	TCTCGAGGCGTTCGCGGCGGCCACGGCGCGGTTCGTCGGACAGCCCCTCCGGATGCGTTTCCTACCTTCATCCGAGGAGCGGTAA	TCTCGAGGCGTTCGCGGCGGCCACGGCGCGGTTCGTCGGACAGCCCCTCCGGATGCGTTTCCTACCTTCATCCGAGGAGCGGTAA
1060	1	85	NZ_CUXI01000005	Pseudomonas aeruginosa isolate 15.121c (contig_5)	6593	6509	85	100.000	7.51e-36	0	0	158	TCTCGAGGCGTTCGCGGCGGCCACGGCGCGGTTCGTCGGACAGCCCCTCCGGATGCGTTTCCTACCTTCATCCGAGGAGCGGTAA	TCTCGAGGCGTTCGCGGCGGCCACGGCGCGGTTCGTCGGACAGCCCCTCCGGATGCGTTTCCTACCTTCATCCGAGGAGCGGTAA
1060	1	85	NZ_JAAOGV010000213.1	Pseudomonas aeruginosa CEC36 (contigCEC36_213)	5093	5009	85	100.000	7.51e-36	0	0	158	TCTCGAGGCGTTCGCGGCGGCCACGGCGCGGTTCGTCGGACAGCCCCTCCGGATGCGTTTCCTACCTTCATCCGAGGAGCGGTAA	TCTCGAGGCGTTCGCGGCGGCCACGGCGCGGTTCGTCGGACAGCCCCTCCGGATGCGTTTCCTACCTTCATCCGAGGAGCGGTAA
1060	1	85	NZ_CTDJ01000029	Pseudomonas aeruginosa isolate 15% 5 (contig_29)	6593	6509	85	100.000	7.51e-36	0	0	158	TCTCGAGGCGTTCGCGGCGGCCACGGCGCGGTTCGTCGGACAGCCCCTCCGGATGCGTTTCCTACCTTCATCCGAGGAGCGGTAA	TCTCGAGGCGTTCGCGGCGGCCACGGCGCGGTTCGTCGGACAGCCCCTCCGGATGCGTTTCCTACCTTCATCCGAGGAGCGGTAA
1060	1	85	NZ_SDVG01000118.1	Pseudomonas aeruginosa M64 (NODE_119_scaffold)	1489	1573	85	98.824	3.49e-34	0	1	152	TCTCGAGGCGTTCGCGGCGGCCACGGCGCGGTTCGTCGGACAGCCCCTCCGGATGCGTTTCCTACCTTCATCCGAGGAGCGGTAA	TCTCGAGGCGTTCGCGGCGGCCACGACGCGGTTCGTCGGACAGCCCCTCCGGATGCGTTTCCTACCTTCATCCGAGGAGCGGTAA
1060	1	85	NZ_SDVF01000092.1	Pseudomonas aeruginosa M65 (NODE_92_scaffold)	5243	5159	85	98.824	3.49e-34	0	1	152	TCTCGAGGCGTTCGCGGCGGCCACGGCGCGGTTCGTCGGACAGCCCCTCCGGATGCGTTTCCTACCTTCATCCGAGGAGCGGTAA	TCTCGAGGCGTTCGCGGCGGCCACGACGCGGTTCGTCGGACAGCCCCTCCGGATGCGTTTCCTACCTTCATCCGAGGAGCGGTAA
1060	1	85	NZ_SDVE01000057.1	Pseudomonas aeruginosa M67 (NODE_57_scaffold)	12273	12357	85	98.824	3.49e-34	0	1	152	TCTCGAGGCGTTCGCGGCGGCCACGGCGCGGTTCGTCGGACAGCCCCTCCGGATGCGTTTCCTACCTTCATCCGAGGAGCGGTAA	TCTCGAGGCGTTCGCGGCGGCCACGACGCGGTTCGTCGGACAGCCCCTCCGGATGCGTTTCCTACCTTCATCCGAGGAGCGGTAA
1060	1	85	NZ_SDVP01000052.1	Pseudomonas aeruginosa M66 (NODE_52_scaffold)	12252	12336	85	98.824	3.49e-34	0	1	152	TCTCGAGGCGTTCGCGGCGGCCACGGCGCGGTTCGTCGGACAGCCCCTCCGGATGCGTTTCCTACCTTCATCCGAGGAGCGGTAA	TCTCGAGGCGTTCGCGGCGGCCACGACGCGGTTCGTCGGACAGCCCCTCCGGATGCGTTTCCTACCTTCATCCGAGGAGCGGTAA
1060	1	85	NZ_SDVH01000044.1	Pseudomonas aeruginosa M63 (NODE_44_scaffold)	6824	6740	85	98.824	3.49e-34	0	1	152	TCTCGAGGCGTTCGCGGCGGCCACGGCGCGGTTCGTCGGACAGCCCCTCCGGATGCGTTTCCTACCTTCATCCGAGGAGCGGTAA	TCTCGAGGCGTTCGCGGCGGCCACGACGCGGTTCGTCGGACAGCCCCTCCGGATGCGTTTCCTACCTTCATCCGAGGAGCGGTAA
1060	3	85	NZ_SDVK01000065.1	Pseudomonas aeruginosa M60 (NODE_129_scaffold)	1469	1552	84	98.810	4.52e-33	1	0	148	TCGAGGCGTTCGCGGCGGCCACGGC-GCGGTTCGTCGGACAGCCCCTCCGGATGCGTTTCCTACCTTCATCCGAGGAGCGGTAA	TCGAGGCGTTCGCGGCGGCCACGGCGGCGGTTCGTCGGACAGCCCCTCCGGATGCGTTTCCTACCTTCATCCGAGGAGCGGTAA
1060	3	85	NZ_SDVI01000097.1	Pseudomonas aeruginosa M62 (NODE_97_scaffold)	3567	3650	84	98.810	4.52e-33	1	0	148	TCGAGGCGTTCGCGGCGGCCACGGC-GCGGTTCGTCGGACAGCCCCTCCGGATGCGTTTCCTACCTTCATCCGAGGAGCGGTAA	TCGAGGCGTTCGCGGCGGCCACGGCGGCGGTTCGTCGGACAGCCCCTCCGGATGCGTTTCCTACCTTCATCCGAGGAGCGGTAA
1060	3	85	NZ_SDVM01000085.1	Pseudomonas aeruginosa M54 (NODE_85_scaffold)	5262	5179	84	98.810	4.52e-33	1	0	148	TCGAGGCGTTCGCGGCGGCCACGGCG-CGGTTCGTCGGACAGCCCCTCCGGATGCGTTTCCTACCTTCATCCGAGGAGCGGTAA	TCGAGGCGTTCGCGGCGGCCACGGCGGCGGTTCGTCGGACAGCCCCTCCGGATGCGTTTCCTACCTTCATCCGAGGAGCGGTAA
1060	3	85	NZ_SDVL01000098.1	Pseudomonas aeruginosa M55 (NODE_98_scaffold)	5291	5208	84	98.810	4.52e-33	1	0	148	TCGAGGCGTTCGCGGCGGCCACGGCG-CGGTTCGTCGGACAGCCCCTCCGGATGCGTTTCCTACCTTCATCCGAGGAGCGGTAA	TCGAGGCGTTCGCGGCGGCCACGGCGGCGGTTCGTCGGACAGCCCCTCCGGATGCGTTTCCTACCTTCATCCGAGGAGCGGTAA
1060	3	85	NZ_SDVT01000066.1	Pseudomonas aeruginosa M56 (NODE_66_scaffold)	9896	9979	84	98.810	4.52e-33	1	0	148	TCGAGGCGTTCGCGGCGGCCACGGC-GCGGTTCGTCGGACAGCCCCTCCGGATGCGTTTCCTACCTTCATCCGAGGAGCGGTAA	TCGAGGCGTTCGCGGCGGCCACGGCGGCGGTTCGTCGGACAGCCCCTCCGGATGCGTTTCCTACCTTCATCCGAGGAGCGGTAA
1060	3	85	NZ_SDVS01000086.1	Pseudomonas aeruginosa M57 (NODE_86_scaffold)	5388	5305	84	98.810	4.52e-33	1	0	148	TCGAGGCGTTCGCGGCGGCCACGGCG-CGGTTCGTCGGACAGCCCCTCCGGATGCGTTTCCTACCTTCATCCGAGGAGCGGTAA	TCGAGGCGTTCGCGGCGGCCACGGCGGCGGTTCGTCGGACAGCCCCTCCGGATGCGTTTCCTACCTTCATCCGAGGAGCGGTAA
1060	3	85	NZ_SDVR01000049.1	Pseudomonas aeruginosa M58 (NODE_49_scaffold)	6674	6591	84	98.810	4.52e-33	1	0	148	TCGAGGCGTTCGCGGCGGCCACGGCG-CGGTTCGTCGGACAGCCCCTCCGGATGCGTTTCCTACCTTCATCCGAGGAGCGGTAA	TCGAGGCGTTCGCGGCGGCCACGGCGGCGGTTCGTCGGACAGCCCCTCCGGATGCGTTTCCTACCTTCATCCGAGGAGCGGTAA
1060	3	85	NZ_SDVJ01000076.1	Pseudomonas aeruginosa M61 (NODE_76_scaffold)	9954	10037	84	98.810	4.52e-33	1	0	148	TCGAGGCGTTCGCGGCGGCCACGGC-GCGGTTCGTCGGACAGCCCCTCCGGATGCGTTTCCTACCTTCATCCGAGGAGCGGTAA	TCGAGGCGTTCGCGGCGGCCACGGCGGCGGTTCGTCGGACAGCCCCTCCGGATGCGTTTCCTACCTTCATCCGAGGAGCGGTAA
1060	3	85	NZ_SDVQ01000053.1	Pseudomonas aeruginosa M59 (NODE_127_scaffold)	9969	10052	84	98.810	4.52e-33	1	0	148	TCGAGGCGTTCGCGGCGGCCACGGC-GCGGTTCGTCGGACAGCCCCTCCGGATGCGTTTCCTACCTTCATCCGAGGAGCGGTAA	TCGAGGCGTTCGCGGCGGCCACGGCGGCGGTTCGTCGGACAGCCCCTCCGGATGCGTTTCCTACCTTCATCCGAGGAGCGGTAA
1060	3	85	NZ_SBJX01000034.1	Pseudomonas aeruginosa Pae66 (contig34)	34720	34803	84	98.810	4.52e-33	1	0	148	TCGAGGCGTTCGCGGCGGCCACGGC-GCGGTTCGTCGGACAGCCCCTCCGGATGCGTTTCCTACCTTCATCCGAGGAGCGGTAA	TCGAGGCGTTCGCGGCGGCCACGGCGGCGGTTCGTCGGACAGCCCCTCCGGATGCGTTTCCTACCTTCATCCGAGGAGCGGTAA
1060	3	85	NZ_SBKC01000089.1	Pseudomonas aeruginosa Pae113 (contig89)	6696	6613	84	98.810	4.52e-33	1	0	148	TCGAGGCGTTCGCGGCGGCCACGGCG-CGGTTCGTCGGACAGCCCCTCCGGATGCGTTTCCTACCTTCATCCGAGGAGCGGTAA	TCGAGGCGTTCGCGGCGGCCACGGCGGCGGTTCGTCGGACAGCCCCTCCGGATGCGTTTCCTACCTTCATCCGAGGAGCGGTAA
1060	3	85	NZ_RXCZ01000018.1	Pseudomonas aeruginosa Jp1170 (contigIPC759_18.1)	6835	6752	84	98.810	4.52e-33	1	0	148	TCGAGGCGTTCGCGGCGGCCACGGCG-CGGTTCGTCGGACAGCCCCTCCGGATGCGTTTCCTACCTTCATCCGAGGAGCGGTAA	TCGAGGCGTTCGCGGCGGCCACGGCGGCGGTTCGTCGGACAGCCCCTCCGGATGCGTTTCCTACCTTCATCCGAGGAGCGGTAA
1060	3	85	NZ_RXCX01000019.1	Pseudomonas aeruginosa Jp1206 (contigIPC761_19.1)	6835	6752	84	98.810	4.52e-33	1	0	148	TCGAGGCGTTCGCGGCGGCCACGGCG-CGGTTCGTCGGACAGCCCCTCCGGATGCGTTTCCTACCTTCATCCGAGGAGCGGTAA	TCGAGGCGTTCGCGGCGGCCACGGCGGCGGTTCGTCGGACAGCCCCTCCGGATGCGTTTCCTACCTTCATCCGAGGAGCGGTAA
1060	3	85	NZ_RXDZ01000025.1	Pseudomonas aeruginosa AUS511 (contigIPC448_25.1)	7041	6958	84	98.810	4.52e-33	1	0	148	TCGAGGCGTTCGCGGCGGCCACGGCG-CGGTTCGTCGGACAGCCCCTCCGGATGCGTTTCCTACCTTCATCCGAGGAGCGGTAA	TCGAGGCGTTCGCGGCGGCCACGGCGGCGGTTCGTCGGACAGCCCCTCCGGATGCGTTTCCTACCTTCATCCGAGGAGCGGTAA
1060	3	85	NZ_RXDY01000013.1	Pseudomonas aeruginosa AUS512 (contigIPC449_13.1)	7072	6989	84	98.810	4.52e-33	1	0	148	TCGAGGCGTTCGCGGCGGCCACGGCG-CGGTTCGTCGGACAGCCCCTCCGGATGCGTTTCCTACCTTCATCCGAGGAGCGGTAA	TCGAGGCGTTCGCGGCGGCCACGGCGGCGGTTCGTCGGACAGCCCCTCCGGATGCGTTTCCTACCTTCATCCGAGGAGCGGTAA
1060	3	85	NZ_RXCY01000003.1	Pseudomonas aeruginosa Jp1200 (contigIPC760_3.1)	122746	122829	84	98.810	4.52e-33	1	0	148	TCGAGGCGTTCGCGGCGGCCACGGC-GCGGTTCGTCGGACAGCCCCTCCGGATGCGTTTCCTACCTTCATCCGAGGAGCGGTAA	TCGAGGCGTTCGCGGCGGCCACGGCGGCGGTTCGTCGGACAGCCCCTCCGGATGCGTTTCCTACCTTCATCCGAGGAGCGGTAA
1060	3	85	NZ_RXDA01000003.1	Pseudomonas aeruginosa Jp1155 (contigIPC758_3.1)	122745	122828	84	98.810	4.52e-33	1	0	148	TCGAGGCGTTCGCGGCGGCCACGGC-GCGGTTCGTCGGACAGCCCCTCCGGATGCGTTTCCTACCTTCATCCGAGGAGCGGTAA	TCGAGGCGTTCGCGGCGGCCACGGCGGCGGTTCGTCGGACAGCCCCTCCGGATGCGTTTCCTACCTTCATCCGAGGAGCGGTAA
1060	3	85	NZ_RXBO01000009.1	Pseudomonas aeruginosa JYH29 (contigIPC1240_9.1)	218962	219045	84	98.810	4.52e-33	1	0	148	TCGAGGCGTTCGCGGCGGCCACGGC-GCGGTTCGTCGGACAGCCCCTCCGGATGCGTTTCCTACCTTCATCCGAGGAGCGGTAA	TCGAGGCGTTCGCGGCGGCCACGGCGGCGGTTCGTCGGACAGCCCCTCCGGATGCGTTTCCTACCTTCATCCGAGGAGCGGTAA
1060	3	85	NZ_RXUD01000094.1	Pseudomonas aeruginosa MRSN358800 (MRSN358800_contig00094)	24767	24850	84	98.810	4.52e-33	1	0	148	TCGAGGCGTTCGCGGCGGCCACGGC-GCGGTTCGTCGGACAGCCCCTCCGGATGCGTTTCCTACCTTCATCCGAGGAGCGGTAA	TCGAGGCGTTCGCGGCGGCCACGGCGGCGGTTCGTCGGACAGCCCCTCCGGATGCGTTTCCTACCTTCATCCGAGGAGCGGTAA
1060	3	85	NZ_RXVK01000079.1	Pseudomonas aeruginosa MRSN17849 (MRSN17849_contig00079)	18682	18765	84	98.810	4.52e-33	1	0	148	TCGAGGCGTTCGCGGCGGCCACGGC-GCGGTTCGTCGGACAGCCCCTCCGGATGCGTTTCCTACCTTCATCCGAGGAGCGGTAA	TCGAGGCGTTCGCGGCGGCCACGGCGGCGGTTCGTCGGACAGCCCCTCCGGATGCGTTTCCTACCTTCATCCGAGGAGCGGTAA
1060	3	85	NZ_RXUW01000060.1	Pseudomonas aeruginosa MRSN20176 (MRSN20176A_contig00060)	24748	24831	84	98.810	4.52e-33	1	0	148	TCGAGGCGTTCGCGGCGGCCACGGC-GCGGTTCGTCGGACAGCCCCTCCGGATGCGTTTCCTACCTTCATCCGAGGAGCGGTAA	TCGAGGCGTTCGCGGCGGCCACGGCGGCGGTTCGTCGGACAGCCCCTCCGGATGCGTTTCCTACCTTCATCCGAGGAGCGGTAA
1060	3	85	NZ_RXSZ01000106.1	Pseudomonas aeruginosa MRSN9718 (MRSN9718_contig00106)	18662	18745	84	98.810	4.52e-33	1	0	148	TCGAGGCGTTCGCGGCGGCCACGGC-GCGGTTCGTCGGACAGCCCCTCCGGATGCGTTTCCTACCTTCATCCGAGGAGCGGTAA	TCGAGGCGTTCGCGGCGGCCACGGCGGCGGTTCGTCGGACAGCCCCTCCGGATGCGTTTCCTACCTTCATCCGAGGAGCGGTAA
1060	3	85	NZ_RXTC01000011.1	Pseudomonas aeruginosa MRSN8912 (MRSN8912_contig00011)	6565	6482	84	98.810	4.52e-33	1	0	148	TCGAGGCGTTCGCGGCGGCCACGGCG-CGGTTCGTCGGACAGCCCCTCCGGATGCGTTTCCTACCTTCATCCGAGGAGCGGTAA	TCGAGGCGTTCGCGGCGGCCACGGCGGCGGTTCGTCGGACAGCCCCTCCGGATGCGTTTCCTACCTTCATCCGAGGAGCGGTAA
1060	3	85	NZ_RWWW01000001.1	Pseudomonas aeruginosa B348 (GCID_CRPK_0021_NODE_70.ctg_1)	6586	6503	84	98.810	4.52e-33	1	0	148	TCGAGGCGTTCGCGGCGGCCACGGCG-CGGTTCGTCGGACAGCCCCTCCGGATGCGTTTCCTACCTTCATCCGAGGAGCGGTAA	TCGAGGCGTTCGCGGCGGCCACGGCGGCGGTTCGTCGGACAGCCCCTCCGGATGCGTTTCCTACCTTCATCCGAGGAGCGGTAA
1060	3	85	NZ_NSYS01000002.1	Pseudomonas aeruginosa AUS476 (scaffoldIPC277_2.1)	467098	467015	84	98.810	4.52e-33	1	0	148	TCGAGGCGTTCGCGGCGGCCACGGCG-CGGTTCGTCGGACAGCCCCTCCGGATGCGTTTCCTACCTTCATCCGAGGAGCGGTAA	TCGAGGCGTTCGCGGCGGCCACGGCGGCGGTTCGTCGGACAGCCCCTCCGGATGCGTTTCCTACCTTCATCCGAGGAGCGGTAA
1060	3	85	NZ_NSYN01000025.1	Pseudomonas aeruginosa AUS321 (scaffoldIPC289_25.1)	6835	6752	84	98.810	4.52e-33	1	0	148	TCGAGGCGTTCGCGGCGGCCACGGCG-CGGTTCGTCGGACAGCCCCTCCGGATGCGTTTCCTACCTTCATCCGAGGAGCGGTAA	TCGAGGCGTTCGCGGCGGCCACGGCGGCGGTTCGTCGGACAGCCCCTCCGGATGCGTTTCCTACCTTCATCCGAGGAGCGGTAA
1060	3	85	NZ_NSWZ01000015.1	Pseudomonas aeruginosa AUS485 (contigIPC436_15.1)	117191	117274	84	98.810	4.52e-33	1	0	148	TCGAGGCGTTCGCGGCGGCCACGGC-GCGGTTCGTCGGACAGCCCCTCCGGATGCGTTTCCTACCTTCATCCGAGGAGCGGTAA	TCGAGGCGTTCGCGGCGGCCACGGCGGCGGTTCGTCGGACAGCCCCTCCGGATGCGTTTCCTACCTTCATCCGAGGAGCGGTAA
1060	3	85	NZ_NTAG01000030.1	Pseudomonas aeruginosa PA-W49 (contigIPC25_30.1)	25079	25162	84	98.810	4.52e-33	1	0	148	TCGAGGCGTTCGCGGCGGCCACGGC-GCGGTTCGTCGGACAGCCCCTCCGGATGCGTTTCCTACCTTCATCCGAGGAGCGGTAA	TCGAGGCGTTCGCGGCGGCCACGGCGGCGGTTCGTCGGACAGCCCCTCCGGATGCGTTTCCTACCTTCATCCGAGGAGCGGTAA
1060	3	85	NZ_NSTO01000059.1	Pseudomonas aeruginosa Jp224 (scaffoldIPC752_59.1)	6731	6648	84	98.810	4.52e-33	1	0	148	TCGAGGCGTTCGCGGCGGCCACGGCG-CGGTTCGTCGGACAGCCCCTCCGGATGCGTTTCCTACCTTCATCCGAGGAGCGGTAA	TCGAGGCGTTCGCGGCGGCCACGGCGGCGGTTCGTCGGACAGCCCCTCCGGATGCGTTTCCTACCTTCATCCGAGGAGCGGTAA
1060	3	85	NZ_NSTM01000026.1	Pseudomonas aeruginosa Jp1140 (contigIPC757_26.1)	6835	6752	84	98.810	4.52e-33	1	0	148	TCGAGGCGTTCGCGGCGGCCACGGCG-CGGTTCGTCGGACAGCCCCTCCGGATGCGTTTCCTACCTTCATCCGAGGAGCGGTAA	TCGAGGCGTTCGCGGCGGCCACGGCGGCGGTTCGTCGGACAGCCCCTCCGGATGCGTTTCCTACCTTCATCCGAGGAGCGGTAA
1060	3	85	NZ_NSUM01000010.1	Pseudomonas aeruginosa CN573=PSE143 (contigIPC705_10.1)	9664	9581	84	98.810	4.52e-33	1	0	148	TCGAGGCGTTCGCGGCGGCCACGGCG-CGGTTCGTCGGACAGCCCCTCCGGATGCGTTTCCTACCTTCATCCGAGGAGCGGTAA	TCGAGGCGTTCGCGGCGGCCACGGCGGCGGTTCGTCGGACAGCCCCTCCGGATGCGTTTCCTACCTTCATCCGAGGAGCGGTAA
1060	3	85	NZ_NSTV01000015.1	Pseudomonas aeruginosa CPHL10662 (contigIPC737_15.1)	7128	7045	84	98.810	4.52e-33	1	0	148	TCGAGGCGTTCGCGGCGGCCACGGCG-CGGTTCGTCGGACAGCCCCTCCGGATGCGTTTCCTACCTTCATCCGAGGAGCGGTAA	TCGAGGCGTTCGCGGCGGCCACGGCGGCGGTTCGTCGGACAGCCCCTCCGGATGCGTTTCCTACCTTCATCCGAGGAGCGGTAA
1060	3	85	NZ_NSSO01000017.1	Pseudomonas aeruginosa TuD199 (contigIPC885_17.1)	6835	6752	84	98.810	4.52e-33	1	0	148	TCGAGGCGTTCGCGGCGGCCACGGCG-CGGTTCGTCGGACAGCCCCTCCGGATGCGTTTCCTACCTTCATCCGAGGAGCGGTAA	TCGAGGCGTTCGCGGCGGCCACGGCGGCGGTTCGTCGGACAGCCCCTCCGGATGCGTTTCCTACCTTCATCCGAGGAGCGGTAA
1060	3	85	NZ_NSOR01000019.1	Pseudomonas aeruginosa S54485 (contigIPC1180_19.1)	7125	7042	84	98.810	4.52e-33	1	0	148	TCGAGGCGTTCGCGGCGGCCACGGCG-CGGTTCGTCGGACAGCCCCTCCGGATGCGTTTCCTACCTTCATCCGAGGAGCGGTAA	TCGAGGCGTTCGCGGCGGCCACGGCGGCGGTTCGTCGGACAGCCCCTCCGGATGCGTTTCCTACCTTCATCCGAGGAGCGGTAA
1060	3	85	NZ_NSPO01000036.1	Pseudomonas aeruginosa A1(A2448) (contigIPC1122_36.1)	33846	33929	84	98.810	4.52e-33	1	0	148	TCGAGGCGTTCGCGGCGGCCACGGC-GCGGTTCGTCGGACAGCCCCTCCGGATGCGTTTCCTACCTTCATCCGAGGAGCGGTAA	TCGAGGCGTTCGCGGCGGCCACGGCGGCGGTTCGTCGGACAGCCCCTCCGGATGCGTTTCCTACCTTCATCCGAGGAGCGGTAA
1060	3	85	NZ_NSPM01000018.1	Pseudomonas aeruginosa A3(H638) (contigIPC1125_18.1)	7016	6933	84	98.810	4.52e-33	1	0	148	TCGAGGCGTTCGCGGCGGCCACGGCG-CGGTTCGTCGGACAGCCCCTCCGGATGCGTTTCCTACCTTCATCCGAGGAGCGGTAA	TCGAGGCGTTCGCGGCGGCCACGGCGGCGGTTCGTCGGACAGCCCCTCCGGATGCGTTTCCTACCTTCATCCGAGGAGCGGTAA
1060	3	85	NZ_NSQH01000016.1	Pseudomonas aeruginosa LiP1d (contigIPC1070_16.1)	6877	6794	84	98.810	4.52e-33	1	0	148	TCGAGGCGTTCGCGGCGGCCACGGCG-CGGTTCGTCGGACAGCCCCTCCGGATGCGTTTCCTACCTTCATCCGAGGAGCGGTAA	TCGAGGCGTTCGCGGCGGCCACGGCGGCGGTTCGTCGGACAGCCCCTCCGGATGCGTTTCCTACCTTCATCCGAGGAGCGGTAA
1060	3	85	NZ_NSPL01000018.1	Pseudomonas aeruginosa B9(T2436) (contigIPC1133_18.1)	7016	6933	84	98.810	4.52e-33	1	0	148	TCGAGGCGTTCGCGGCGGCCACGGCG-CGGTTCGTCGGACAGCCCCTCCGGATGCGTTTCCTACCTTCATCCGAGGAGCGGTAA	TCGAGGCGTTCGCGGCGGCCACGGCGGCGGTTCGTCGGACAGCCCCTCCGGATGCGTTTCCTACCTTCATCCGAGGAGCGGTAA
1060	3	85	NZ_NSOG01000015.1	Pseudomonas aeruginosa JYH18 (contigIPC1229_15.1)	123149	123232	84	98.810	4.52e-33	1	0	148	TCGAGGCGTTCGCGGCGGCCACGGC-GCGGTTCGTCGGACAGCCCCTCCGGATGCGTTTCCTACCTTCATCCGAGGAGCGGTAA	TCGAGGCGTTCGCGGCGGCCACGGCGGCGGTTCGTCGGACAGCCCCTCCGGATGCGTTTCCTACCTTCATCCGAGGAGCGGTAA
1060	3	85	NZ_NSNP01000012.1	Pseudomonas aeruginosa PA-W10 (contigIPC1284_12.1)	6919	6836	84	98.810	4.52e-33	1	0	148	TCGAGGCGTTCGCGGCGGCCACGGCG-CGGTTCGTCGGACAGCCCCTCCGGATGCGTTTCCTACCTTCATCCGAGGAGCGGTAA	TCGAGGCGTTCGCGGCGGCCACGGCGGCGGTTCGTCGGACAGCCCCTCCGGATGCGTTTCCTACCTTCATCCGAGGAGCGGTAA
1060	3	85	NZ_MCMO01000002.1	Pseudomonas aeruginosa F462, isolate CPHL9433 (contigIPC95_2.1)	662857	662774	84	98.810	4.52e-33	1	0	148	TCGAGGCGTTCGCGGCGGCCACGGCG-CGGTTCGTCGGACAGCCCCTCCGGATGCGTTTCCTACCTTCATCCGAGGAGCGGTAA	TCGAGGCGTTCGCGGCGGCCACGGCGGCGGTTCGTCGGACAGCCCCTCCGGATGCGTTTCCTACCTTCATCCGAGGAGCGGTAA
1060	3	85	NZ_MCMR01000026.1	Pseudomonas aeruginosa E42A(B), isolate LMG14084 (contigIPC92_26.1)	38640	38557	84	98.810	4.52e-33	1	0	148	TCGAGGCGTTCGCGGCGGCCACGGCG-CGGTTCGTCGGACAGCCCCTCCGGATGCGTTTCCTACCTTCATCCGAGGAGCGGTAA	TCGAGGCGTTCGCGGCGGCCACGGCGGCGGTTCGTCGGACAGCCCCTCCGGATGCGTTTCCTACCTTCATCCGAGGAGCGGTAA
1060	3	85	NZ_QZYV01000025.1	Pseudomonas aeruginosa HUM-342 (NODE_59_contig)	24884	24967	84	98.810	4.52e-33	1	0	148	TCGAGGCGTTCGCGGCGGCCACGGC-GCGGTTCGTCGGACAGCCCCTCCGGATGCGTTTCCTACCTTCATCCGAGGAGCGGTAA	TCGAGGCGTTCGCGGCGGCCACGGCGGCGGTTCGTCGGACAGCCCCTCCGGATGCGTTTCCTACCTTCATCCGAGGAGCGGTAA
1060	3	85	NZ_QZYY01000044.1	Pseudomonas aeruginosa HUM-256 (contigPA3_B4_NODE_54_length_41036_cov_31.2703_ID_107)	6641	6558	84	98.810	4.52e-33	1	0	148	TCGAGGCGTTCGCGGCGGCCACGGCG-CGGTTCGTCGGACAGCCCCTCCGGATGCGTTTCCTACCTTCATCCGAGGAGCGGTAA	TCGAGGCGTTCGCGGCGGCCACGGCGGCGGTTCGTCGGACAGCCCCTCCGGATGCGTTTCCTACCTTCATCCGAGGAGCGGTAA
1060	3	85	NZ_QZZB01000054.1	Pseudomonas aeruginosa HUM-236 (contigPA3_B2_NODE_55_length_41275_cov_35.1842_ID_109)	6614	6531	84	98.810	4.52e-33	1	0	148	TCGAGGCGTTCGCGGCGGCCACGGCG-CGGTTCGTCGGACAGCCCCTCCGGATGCGTTTCCTACCTTCATCCGAGGAGCGGTAA	TCGAGGCGTTCGCGGCGGCCACGGCGGCGGTTCGTCGGACAGCCCCTCCGGATGCGTTTCCTACCTTCATCCGAGGAGCGGTAA
1060	3	85	NZ_CACPEP010000016.1	Pseudomonas aeruginosa 99, isolate 99 (contig16)	124081	124164	84	98.810	4.52e-33	1	0	148	TCGAGGCGTTCGCGGCGGCCACGGC-GCGGTTCGTCGGACAGCCCCTCCGGATGCGTTTCCTACCTTCATCCGAGGAGCGGTAA	TCGAGGCGTTCGCGGCGGCCACGGCGGCGGTTCGTCGGACAGCCCCTCCGGATGCGTTTCCTACCTTCATCCGAGGAGCGGTAA
1060	3	85	NZ_QZZC01000065.1	Pseudomonas aeruginosa VET-24 (NODE_66_contig)	6592	6509	84	98.810	4.52e-33	1	0	148	TCGAGGCGTTCGCGGCGGCCACGGCG-CGGTTCGTCGGACAGCCCCTCCGGATGCGTTTCCTACCTTCATCCGAGGAGCGGTAA	TCGAGGCGTTCGCGGCGGCCACGGCGGCGGTTCGTCGGACAGCCCCTCCGGATGCGTTTCCTACCTTCATCCGAGGAGCGGTAA
1060	3	85	NZ_CABDXE010000035.1	Pseudomonas aeruginosa isolate 23_P_PA (contig8)	143441	143358	84	98.810	4.52e-33	1	0	148	TCGAGGCGTTCGCGGCGGCCACGGCG-CGGTTCGTCGGACAGCCCCTCCGGATGCGTTTCCTACCTTCATCCGAGGAGCGGTAA	TCGAGGCGTTCGCGGCGGCCACGGCGGCGGTTCGTCGGACAGCCCCTCCGGATGCGTTTCCTACCTTCATCCGAGGAGCGGTAA
1060	3	85	NZ_QZZD01000150.1	Pseudomonas aeruginosa HUM-258 (contigPA3_D4_NODE_14_length_125935_cov_26.0845_ID_27)	119322	119405	84	98.810	4.52e-33	1	0	148	TCGAGGCGTTCGCGGCGGCCACGGC-GCGGTTCGTCGGACAGCCCCTCCGGATGCGTTTCCTACCTTCATCCGAGGAGCGGTAA	TCGAGGCGTTCGCGGCGGCCACGGCGGCGGTTCGTCGGACAGCCCCTCCGGATGCGTTTCCTACCTTCATCCGAGGAGCGGTAA
1060	3	85	NZ_CABDWY010000001.1	Pseudomonas aeruginosa isolate 39_P_PA (contig1)	1905077	1905160	84	98.810	4.52e-33	1	0	148	TCGAGGCGTTCGCGGCGGCCACGGC-GCGGTTCGTCGGACAGCCCCTCCGGATGCGTTTCCTACCTTCATCCGAGGAGCGGTAA	TCGAGGCGTTCGCGGCGGCCACGGCGGCGGTTCGTCGGACAGCCCCTCCGGATGCGTTTCCTACCTTCATCCGAGGAGCGGTAA
1060	3	85	NZ_QZYU01000332.1	Pseudomonas aeruginosa HUM-343 (NODE_72_contig)	6619	6536	84	98.810	4.52e-33	1	0	148	TCGAGGCGTTCGCGGCGGCCACGGCG-CGGTTCGTCGGACAGCCCCTCCGGATGCGTTTCCTACCTTCATCCGAGGAGCGGTAA	TCGAGGCGTTCGCGGCGGCCACGGCGGCGGTTCGTCGGACAGCCCCTCCGGATGCGTTTCCTACCTTCATCCGAGGAGCGGTAA
1060	3	85	NZ_CABDWW010000012.1	Pseudomonas aeruginosa isolate 37_P_PA (contig2)	956279	956362	84	98.810	4.52e-33	1	0	148	TCGAGGCGTTCGCGGCGGCCACGGC-GCGGTTCGTCGGACAGCCCCTCCGGATGCGTTTCCTACCTTCATCCGAGGAGCGGTAA	TCGAGGCGTTCGCGGCGGCCACGGCGGCGGTTCGTCGGACAGCCCCTCCGGATGCGTTTCCTACCTTCATCCGAGGAGCGGTAA
1060	3	85	NZ_QZYW01000007.1	Pseudomonas aeruginosa HUM-283 (contigPA3_A7_NODE_22_length_121152_cov_46.4572_ID_43)	6641	6558	84	98.810	4.52e-33	1	0	148	TCGAGGCGTTCGCGGCGGCCACGGCG-CGGTTCGTCGGACAGCCCCTCCGGATGCGTTTCCTACCTTCATCCGAGGAGCGGTAA	TCGAGGCGTTCGCGGCGGCCACGGCGGCGGTTCGTCGGACAGCCCCTCCGGATGCGTTTCCTACCTTCATCCGAGGAGCGGTAA
1060	3	85	NZ_CABDWV010000007.1	Pseudomonas aeruginosa isolate 11_P_PA (contig2)	143333	143250	84	98.810	4.52e-33	1	0	148	TCGAGGCGTTCGCGGCGGCCACGGCG-CGGTTCGTCGGACAGCCCCTCCGGATGCGTTTCCTACCTTCATCCGAGGAGCGGTAA	TCGAGGCGTTCGCGGCGGCCACGGCGGCGGTTCGTCGGACAGCCCCTCCGGATGCGTTTCCTACCTTCATCCGAGGAGCGGTAA
1060	3	85	NZ_QZYX01000084.1	Pseudomonas aeruginosa HUM-254 (contigPA3_H3_NODE_16_length_135364_cov_27.9628_ID_31)	6641	6558	84	98.810	4.52e-33	1	0	148	TCGAGGCGTTCGCGGCGGCCACGGCG-CGGTTCGTCGGACAGCCCCTCCGGATGCGTTTCCTACCTTCATCCGAGGAGCGGTAA	TCGAGGCGTTCGCGGCGGCCACGGCGGCGGTTCGTCGGACAGCCCCTCCGGATGCGTTTCCTACCTTCATCCGAGGAGCGGTAA
1060	3	85	NZ_CABDWU010000016.1	Pseudomonas aeruginosa isolate 9_P_PA (contig7)	143333	143250	84	98.810	4.52e-33	1	0	148	TCGAGGCGTTCGCGGCGGCCACGGCG-CGGTTCGTCGGACAGCCCCTCCGGATGCGTTTCCTACCTTCATCCGAGGAGCGGTAA	TCGAGGCGTTCGCGGCGGCCACGGCGGCGGTTCGTCGGACAGCCCCTCCGGATGCGTTTCCTACCTTCATCCGAGGAGCGGTAA
1060	3	85	NZ_QZYZ01000008.1	Pseudomonas aeruginosa HUM-231 (contigPA3_G1_NODE_37_length_66540_cov_26.0765_ID_73)	6641	6558	84	98.810	4.52e-33	1	0	148	TCGAGGCGTTCGCGGCGGCCACGGCG-CGGTTCGTCGGACAGCCCCTCCGGATGCGTTTCCTACCTTCATCCGAGGAGCGGTAA	TCGAGGCGTTCGCGGCGGCCACGGCGGCGGTTCGTCGGACAGCCCCTCCGGATGCGTTTCCTACCTTCATCCGAGGAGCGGTAA
1060	3	85	NZ_JAIZEH010000170.1	Pseudomonas aeruginosa 20190031 (20190031_contig_170)	2366	2449	84	98.810	4.52e-33	1	0	148	TCGAGGCGTTCGCGGCGGCCACGGC-GCGGTTCGTCGGACAGCCCCTCCGGATGCGTTTCCTACCTTCATCCGAGGAGCGGTAA	TCGAGGCGTTCGCGGCGGCCACGGCGGCGGTTCGTCGGACAGCCCCTCCGGATGCGTTTCCTACCTTCATCCGAGGAGCGGTAA
1060	3	85	NZ_QZZA01000199.1	Pseudomonas aeruginosa HUM-237 (NODE_67_contig)	24859	24942	84	98.810	4.52e-33	1	0	148	TCGAGGCGTTCGCGGCGGCCACGGC-GCGGTTCGTCGGACAGCCCCTCCGGATGCGTTTCCTACCTTCATCCGAGGAGCGGTAA	TCGAGGCGTTCGCGGCGGCCACGGCGGCGGTTCGTCGGACAGCCCCTCCGGATGCGTTTCCTACCTTCATCCGAGGAGCGGTAA
1060	3	85	NZ_JAMSHB010000102.1	Pseudomonas aeruginosa SRS4 (contig00102)	754	837	84	98.810	4.52e-33	1	0	148	TCGAGGCGTTCGCGGCGGCCACGGC-GCGGTTCGTCGGACAGCCCCTCCGGATGCGTTTCCTACCTTCATCCGAGGAGCGGTAA	TCGAGGCGTTCGCGGCGGCCACGGCGGCGGTTCGTCGGACAGCCCCTCCGGATGCGTTTCCTACCTTCATCCGAGGAGCGGTAA
1060	3	85	NZ_RAAY01000185.1	Pseudomonas aeruginosa VET-70 (contigPA2_G8_NODE_25_length_43951_cov_15.7297_ID_49)	34486	34569	84	98.810	4.52e-33	1	0	148	TCGAGGCGTTCGCGGCGGCCACGGC-GCGGTTCGTCGGACAGCCCCTCCGGATGCGTTTCCTACCTTCATCCGAGGAGCGGTAA	TCGAGGCGTTCGCGGCGGCCACGGCGGCGGTTCGTCGGACAGCCCCTCCGGATGCGTTTCCTACCTTCATCCGAGGAGCGGTAA
1060	3	85	NZ_JAMSGO010000013.1	Pseudomonas aeruginosa 17053810 (Scaffold13_1)	6659	6576	84	98.810	4.52e-33	1	0	148	TCGAGGCGTTCGCGGCGGCCACGGCG-CGGTTCGTCGGACAGCCCCTCCGGATGCGTTTCCTACCTTCATCCGAGGAGCGGTAA	TCGAGGCGTTCGCGGCGGCCACGGCGGCGGTTCGTCGGACAGCCCCTCCGGATGCGTTTCCTACCTTCATCCGAGGAGCGGTAA
1060	3	85	NZ_LSQO01000003.1	Pseudomonas aeruginosa PA_152361 (NODE_11_contig)	201851	201934	84	98.810	4.52e-33	1	0	148	TCGAGGCGTTCGCGGCGGCCACGGC-GCGGTTCGTCGGACAGCCCCTCCGGATGCGTTTCCTACCTTCATCCGAGGAGCGGTAA	TCGAGGCGTTCGCGGCGGCCACGGCGGCGGTTCGTCGGACAGCCCCTCCGGATGCGTTTCCTACCTTCATCCGAGGAGCGGTAA
1060	3	85	NZ_JAMPJS010000139.1	Pseudomonas aeruginosa L02-a (NODE_139_contig)	722	805	84	98.810	4.52e-33	1	0	148	TCGAGGCGTTCGCGGCGGCCACGGC-GCGGTTCGTCGGACAGCCCCTCCGGATGCGTTTCCTACCTTCATCCGAGGAGCGGTAA	TCGAGGCGTTCGCGGCGGCCACGGCGGCGGTTCGTCGGACAGCCCCTCCGGATGCGTTTCCTACCTTCATCCGAGGAGCGGTAA
1060	3	85	NZ_QVDW01000060.1	Pseudomonas aeruginosa PABL016 (NODE_60_contig)	9947	10030	84	98.810	4.52e-33	1	0	148	TCGAGGCGTTCGCGGCGGCCACGGC-GCGGTTCGTCGGACAGCCCCTCCGGATGCGTTTCCTACCTTCATCCGAGGAGCGGTAA	TCGAGGCGTTCGCGGCGGCCACGGCGGCGGTTCGTCGGACAGCCCCTCCGGATGCGTTTCCTACCTTCATCCGAGGAGCGGTAA
1060	3	85	NZ_JAMPJQ010000118.1	Pseudomonas aeruginosa L30-b (NODE_118_contig)	6641	6558	84	98.810	4.52e-33	1	0	148	TCGAGGCGTTCGCGGCGGCCACGGCG-CGGTTCGTCGGACAGCCCCTCCGGATGCGTTTCCTACCTTCATCCGAGGAGCGGTAA	TCGAGGCGTTCGCGGCGGCCACGGCGGCGGTTCGTCGGACAGCCCCTCCGGATGCGTTTCCTACCTTCATCCGAGGAGCGGTAA
1060	3	85	NZ_QVEF01000016.1	Pseudomonas aeruginosa PABL004 (NODE_16_contig)	125629	125711	83	98.795	4.52e-33	0	1	148	TCGAGGCGTTCGCGGCGGCCACGGCGCGGTTCGTCGGACAGCCCCTCCGGATGCGTTTCCTACCTTCATCCGAGGAGCGGTAA	TCGAGGCGTTCGCGGCGGCCACGGCGCGGTTCGTCGGACAGCCCCTCCGGATGCATTTCCTACCTTCATCCGAGGAGCGGTAA
1060	3	85	NZ_JAMPJP010000150.1	Pseudomonas aeruginosa L30-d (NODE_150_contig)	730	813	84	98.810	4.52e-33	1	0	148	TCGAGGCGTTCGCGGCGGCCACGGC-GCGGTTCGTCGGACAGCCCCTCCGGATGCGTTTCCTACCTTCATCCGAGGAGCGGTAA	TCGAGGCGTTCGCGGCGGCCACGGCGGCGGTTCGTCGGACAGCCCCTCCGGATGCGTTTCCTACCTTCATCCGAGGAGCGGTAA
1060	3	85	NZ_QVCE01000215.1	Pseudomonas aeruginosa PABL065 (NODE_215_contig)	5039	4956	84	98.810	4.52e-33	1	0	148	TCGAGGCGTTCGCGGCGGCCACGGCG-CGGTTCGTCGGACAGCCCCTCCGGATGCGTTTCCTACCTTCATCCGAGGAGCGGTAA	TCGAGGCGTTCGCGGCGGCCACGGCGGCGGTTCGTCGGACAGCCCCTCCGGATGCGTTTCCTACCTTCATCCGAGGAGCGGTAA
1060	3	85	NZ_JAMPJR010000142.1	Pseudomonas aeruginosa L30-a (NODE_142_contig)	717	800	84	98.810	4.52e-33	1	0	148	TCGAGGCGTTCGCGGCGGCCACGGC-GCGGTTCGTCGGACAGCCCCTCCGGATGCGTTTCCTACCTTCATCCGAGGAGCGGTAA	TCGAGGCGTTCGCGGCGGCCACGGCGGCGGTTCGTCGGACAGCCCCTCCGGATGCGTTTCCTACCTTCATCCGAGGAGCGGTAA
1060	3	85	NZ_QVBL01000078.1	Pseudomonas aeruginosa PABL084 (NODE_78_contig)	9954	10037	84	98.810	4.52e-33	1	0	148	TCGAGGCGTTCGCGGCGGCCACGGC-GCGGTTCGTCGGACAGCCCCTCCGGATGCGTTTCCTACCTTCATCCGAGGAGCGGTAA	TCGAGGCGTTCGCGGCGGCCACGGCGGCGGTTCGTCGGACAGCCCCTCCGGATGCGTTTCCTACCTTCATCCGAGGAGCGGTAA
1060	3	85	NZ_JAMPJO010000063.1	Pseudomonas aeruginosa L30-e (NODE_63_contig)	34479	34562	84	98.810	4.52e-33	1	0	148	TCGAGGCGTTCGCGGCGGCCACGGC-GCGGTTCGTCGGACAGCCCCTCCGGATGCGTTTCCTACCTTCATCCGAGGAGCGGTAA	TCGAGGCGTTCGCGGCGGCCACGGCGGCGGTTCGTCGGACAGCCCCTCCGGATGCGTTTCCTACCTTCATCCGAGGAGCGGTAA
1060	3	85	NZ_QVBD01000199.1	Pseudomonas aeruginosa PABL093 (NODE_199_contig)	719	802	84	98.810	4.52e-33	1	0	148	TCGAGGCGTTCGCGGCGGCCACGGC-GCGGTTCGTCGGACAGCCCCTCCGGATGCGTTTCCTACCTTCATCCGAGGAGCGGTAA	TCGAGGCGTTCGCGGCGGCCACGGCGGCGGTTCGTCGGACAGCCCCTCCGGATGCGTTTCCTACCTTCATCCGAGGAGCGGTAA
1060	3	85	NZ_JAMPJN010000112.1	Pseudomonas aeruginosa L30-f (NODE_112_contig)	6641	6558	84	98.810	4.52e-33	1	0	148	TCGAGGCGTTCGCGGCGGCCACGGCG-CGGTTCGTCGGACAGCCCCTCCGGATGCGTTTCCTACCTTCATCCGAGGAGCGGTAA	TCGAGGCGTTCGCGGCGGCCACGGCGGCGGTTCGTCGGACAGCCCCTCCGGATGCGTTTCCTACCTTCATCCGAGGAGCGGTAA
1060	3	85	NZ_QVBY01000119.1	Pseudomonas aeruginosa PABL071 (NODE_119_contig)	727	810	84	98.810	4.52e-33	1	0	148	TCGAGGCGTTCGCGGCGGCCACGGC-GCGGTTCGTCGGACAGCCCCTCCGGATGCGTTTCCTACCTTCATCCGAGGAGCGGTAA	TCGAGGCGTTCGCGGCGGCCACGGCGGCGGTTCGTCGGACAGCCCCTCCGGATGCGTTTCCTACCTTCATCCGAGGAGCGGTAA
1060	3	85	NZ_JAMPJM010000103.1	Pseudomonas aeruginosa B30-a (NODE_103_contig)	17637	17720	84	98.810	4.52e-33	1	0	148	TCGAGGCGTTCGCGGCGGCCACGGC-GCGGTTCGTCGGACAGCCCCTCCGGATGCGTTTCCTACCTTCATCCGAGGAGCGGTAA	TCGAGGCGTTCGCGGCGGCCACGGCGGCGGTTCGTCGGACAGCCCCTCCGGATGCGTTTCCTACCTTCATCCGAGGAGCGGTAA
1060	3	85	NZ_QVAU01000091.1	Pseudomonas aeruginosa PABL103 (NODE_91_contig)	6564	6481	84	98.810	4.52e-33	1	0	148	TCGAGGCGTTCGCGGCGGCCACGGCG-CGGTTCGTCGGACAGCCCCTCCGGATGCGTTTCCTACCTTCATCCGAGGAGCGGTAA	TCGAGGCGTTCGCGGCGGCCACGGCGGCGGTTCGTCGGACAGCCCCTCCGGATGCGTTTCCTACCTTCATCCGAGGAGCGGTAA
1060	3	85	NZ_JAMPJK010000158.1	Pseudomonas aeruginosa B32-b (NODE_158_contig)	6641	6558	84	98.810	4.52e-33	1	0	148	TCGAGGCGTTCGCGGCGGCCACGGCG-CGGTTCGTCGGACAGCCCCTCCGGATGCGTTTCCTACCTTCATCCGAGGAGCGGTAA	TCGAGGCGTTCGCGGCGGCCACGGCGGCGGTTCGTCGGACAGCCCCTCCGGATGCGTTTCCTACCTTCATCCGAGGAGCGGTAA
1060	3	85	NZ_QVAQ01000051.1	Pseudomonas aeruginosa PABL107 (NODE_51_contig)	6564	6481	84	98.810	4.52e-33	1	0	148	TCGAGGCGTTCGCGGCGGCCACGGCG-CGGTTCGTCGGACAGCCCCTCCGGATGCGTTTCCTACCTTCATCCGAGGAGCGGTAA	TCGAGGCGTTCGCGGCGGCCACGGCGGCGGTTCGTCGGACAGCCCCTCCGGATGCGTTTCCTACCTTCATCCGAGGAGCGGTAA
1060	3	85	NZ_JAMPJL010000162.1	Pseudomonas aeruginosa B32-a (NODE_162_contig)	6641	6558	84	98.810	4.52e-33	1	0	148	TCGAGGCGTTCGCGGCGGCCACGGCG-CGGTTCGTCGGACAGCCCCTCCGGATGCGTTTCCTACCTTCATCCGAGGAGCGGTAA	TCGAGGCGTTCGCGGCGGCCACGGCGGCGGTTCGTCGGACAGCCCCTCCGGATGCGTTTCCTACCTTCATCCGAGGAGCGGTAA
1060	3	85	NZ_QFTG01000025.1	Pseudomonas aeruginosa AUH-PA43 (scaffold_24)	6949	6866	84	98.810	4.52e-33	1	0	148	TCGAGGCGTTCGCGGCGGCCACGGCG-CGGTTCGTCGGACAGCCCCTCCGGATGCGTTTCCTACCTTCATCCGAGGAGCGGTAA	TCGAGGCGTTCGCGGCGGCCACGGCGGCGGTTCGTCGGACAGCCCCTCCGGATGCGTTTCCTACCTTCATCCGAGGAGCGGTAA
1060	3	85	NZ_JAMPJJ010000181.1	Pseudomonas aeruginosa B33-a (NODE_181_contig)	6641	6558	84	98.810	4.52e-33	1	0	148	TCGAGGCGTTCGCGGCGGCCACGGCG-CGGTTCGTCGGACAGCCCCTCCGGATGCGTTTCCTACCTTCATCCGAGGAGCGGTAA	TCGAGGCGTTCGCGGCGGCCACGGCGGCGGTTCGTCGGACAGCCCCTCCGGATGCGTTTCCTACCTTCATCCGAGGAGCGGTAA
1060	3	85	NZ_LNIV02000011.1	Pseudomonas aeruginosa Hex1T (contig_11)	6608	6525	84	98.810	4.52e-33	1	0	148	TCGAGGCGTTCGCGGCGGCCACGGCG-CGGTTCGTCGGACAGCCCCTCCGGATGCGTTTCCTACCTTCATCCGAGGAGCGGTAA	TCGAGGCGTTCGCGGCGGCCACGGCGGCGGTTCGTCGGACAGCCCCTCCGGATGCGTTTCCTACCTTCATCCGAGGAGCGGTAA
1060	3	85	NZ_JAMPJI010000103.1	Pseudomonas aeruginosa B33-b (NODE_103_contig)	18618	18701	84	98.810	4.52e-33	1	0	148	TCGAGGCGTTCGCGGCGGCCACGGC-GCGGTTCGTCGGACAGCCCCTCCGGATGCGTTTCCTACCTTCATCCGAGGAGCGGTAA	TCGAGGCGTTCGCGGCGGCCACGGCGGCGGTTCGTCGGACAGCCCCTCCGGATGCGTTTCCTACCTTCATCCGAGGAGCGGTAA
1060	3	85	NZ_MWXT01000022.1	Pseudomonas aeruginosa PPF-1 (scaffold_21)	6835	6752	84	98.810	4.52e-33	1	0	148	TCGAGGCGTTCGCGGCGGCCACGGCG-CGGTTCGTCGGACAGCCCCTCCGGATGCGTTTCCTACCTTCATCCGAGGAGCGGTAA	TCGAGGCGTTCGCGGCGGCCACGGCGGCGGTTCGTCGGACAGCCCCTCCGGATGCGTTTCCTACCTTCATCCGAGGAGCGGTAA
1060	3	85	NZ_JAMPJH010000131.1	Pseudomonas aeruginosa L35-a (NODE_131_contig)	8832	8915	84	98.810	4.52e-33	1	0	148	TCGAGGCGTTCGCGGCGGCCACGGC-GCGGTTCGTCGGACAGCCCCTCCGGATGCGTTTCCTACCTTCATCCGAGGAGCGGTAA	TCGAGGCGTTCGCGGCGGCCACGGCGGCGGTTCGTCGGACAGCCCCTCCGGATGCGTTTCCTACCTTCATCCGAGGAGCGGTAA
1060	3	85	NZ_CP017099.1	Pseudomonas aeruginosa DN1 (chromosome)	1312694	1312611	84	98.810	4.52e-33	1	0	148	TCGAGGCGTTCGCGGCGGCCACGGCG-CGGTTCGTCGGACAGCCCCTCCGGATGCGTTTCCTACCTTCATCCGAGGAGCGGTAA	TCGAGGCGTTCGCGGCGGCCACGGCGGCGGTTCGTCGGACAGCCCCTCCGGATGCGTTTCCTACCTTCATCCGAGGAGCGGTAA
1060	3	85	NZ_JAMPJF010000208.1	Pseudomonas aeruginosa L37-b (NODE_208_contig)	6641	6558	84	98.810	4.52e-33	1	0	148	TCGAGGCGTTCGCGGCGGCCACGGCG-CGGTTCGTCGGACAGCCCCTCCGGATGCGTTTCCTACCTTCATCCGAGGAGCGGTAA	TCGAGGCGTTCGCGGCGGCCACGGCGGCGGTTCGTCGGACAGCCCCTCCGGATGCGTTTCCTACCTTCATCCGAGGAGCGGTAA
1060	3	85	NZ_LNIV01000308.1	Pseudomonas aeruginosa Hex1T (contig_308)	5302	5219	84	98.810	4.52e-33	1	0	148	TCGAGGCGTTCGCGGCGGCCACGGCG-CGGTTCGTCGGACAGCCCCTCCGGATGCGTTTCCTACCTTCATCCGAGGAGCGGTAA	TCGAGGCGTTCGCGGCGGCCACGGCGGCGGTTCGTCGGACAGCCCCTCCGGATGCGTTTCCTACCTTCATCCGAGGAGCGGTAA
1060	3	85	NZ_JAMPJE010000159.1	Pseudomonas aeruginosa L43-a (NODE_159_contig)	6641	6558	84	98.810	4.52e-33	1	0	148	TCGAGGCGTTCGCGGCGGCCACGGCG-CGGTTCGTCGGACAGCCCCTCCGGATGCGTTTCCTACCTTCATCCGAGGAGCGGTAA	TCGAGGCGTTCGCGGCGGCCACGGCGGCGGTTCGTCGGACAGCCCCTCCGGATGCGTTTCCTACCTTCATCCGAGGAGCGGTAA
1060	3	85	NZ_JYGC01000048.1	Pseudomonas aeruginosa MRSN 20176 (contig00048)	225568	225651	84	98.810	4.52e-33	1	0	148	TCGAGGCGTTCGCGGCGGCCACGGC-GCGGTTCGTCGGACAGCCCCTCCGGATGCGTTTCCTACCTTCATCCGAGGAGCGGTAA	TCGAGGCGTTCGCGGCGGCCACGGCGGCGGTTCGTCGGACAGCCCCTCCGGATGCGTTTCCTACCTTCATCCGAGGAGCGGTAA
1060	3	85	NZ_JAMPJG010000192.1	Pseudomonas aeruginosa L37-a (NODE_192_contig)	708	791	84	98.810	4.52e-33	1	0	148	TCGAGGCGTTCGCGGCGGCCACGGC-GCGGTTCGTCGGACAGCCCCTCCGGATGCGTTTCCTACCTTCATCCGAGGAGCGGTAA	TCGAGGCGTTCGCGGCGGCCACGGCGGCGGTTCGTCGGACAGCCCCTCCGGATGCGTTTCCTACCTTCATCCGAGGAGCGGTAA
1060	3	85	NZ_AWYJ01001169.1	Pseudomonas aeruginosa JD320 (contig9556)	1797	1714	84	98.810	4.52e-33	1	0	148	TCGAGGCGTTCGCGGCGGCCACGGCG-CGGTTCGTCGGACAGCCCCTCCGGATGCGTTTCCTACCTTCATCCGAGGAGCGGTAA	TCGAGGCGTTCGCGGCGGCCACGGCGGCGGTTCGTCGGACAGCCCCTCCGGATGCGTTTCCTACCTTCATCCGAGGAGCGGTAA
1060	3	85	NZ_JAMPJD010000170.1	Pseudomonas aeruginosa L43-b (NODE_170_contig)	708	791	84	98.810	4.52e-33	1	0	148	TCGAGGCGTTCGCGGCGGCCACGGC-GCGGTTCGTCGGACAGCCCCTCCGGATGCGTTTCCTACCTTCATCCGAGGAGCGGTAA	TCGAGGCGTTCGCGGCGGCCACGGCGGCGGTTCGTCGGACAGCCCCTCCGGATGCGTTTCCTACCTTCATCCGAGGAGCGGTAA
1060	3	85	NZ_AXZJ01000071.1	Pseudomonas aeruginosa VRFPA05 (ContigID162)	18711	18628	84	98.810	4.52e-33	1	0	148	TCGAGGCGTTCGCGGCGGCCACGGCG-CGGTTCGTCGGACAGCCCCTCCGGATGCGTTTCCTACCTTCATCCGAGGAGCGGTAA	TCGAGGCGTTCGCGGCGGCCACGGCGGCGGTTCGTCGGACAGCCCCTCCGGATGCGTTTCCTACCTTCATCCGAGGAGCGGTAA
1060	3	85	NZ_JAMPJC010000232.1	Pseudomonas aeruginosa L46-a (NODE_232_contig)	716	799	84	98.810	4.52e-33	1	0	148	TCGAGGCGTTCGCGGCGGCCACGGC-GCGGTTCGTCGGACAGCCCCTCCGGATGCGTTTCCTACCTTCATCCGAGGAGCGGTAA	TCGAGGCGTTCGCGGCGGCCACGGCGGCGGTTCGTCGGACAGCCCCTCCGGATGCGTTTCCTACCTTCATCCGAGGAGCGGTAA
1060	3	85	NZ_ATNK01000112.1	Pseudomonas aeruginosa VRFPA03 (ContigID61)	52868	52785	84	98.810	4.52e-33	1	0	148	TCGAGGCGTTCGCGGCGGCCACGGCG-CGGTTCGTCGGACAGCCCCTCCGGATGCGTTTCCTACCTTCATCCGAGGAGCGGTAA	TCGAGGCGTTCGCGGCGGCCACGGCGGCGGTTCGTCGGACAGCCCCTCCGGATGCGTTTCCTACCTTCATCCGAGGAGCGGTAA
1060	3	85	NZ_JAMPIZ010000160.1	Pseudomonas aeruginosa L55-b (NODE_160_contig)	8830	8913	84	98.810	4.52e-33	1	0	148	TCGAGGCGTTCGCGGCGGCCACGGC-GCGGTTCGTCGGACAGCCCCTCCGGATGCGTTTCCTACCTTCATCCGAGGAGCGGTAA	TCGAGGCGTTCGCGGCGGCCACGGCGGCGGTTCGTCGGACAGCCCCTCCGGATGCGTTTCCTACCTTCATCCGAGGAGCGGTAA
1060	3	85	NZ_MWXY01000022	Pseudomonas aeruginosa PPF-20 (scaffold_21)	7136	7053	84	98.810	4.52e-33	1	0	148	TCGAGGCGTTCGCGGCGGCCACGGCG-CGGTTCGTCGGACAGCCCCTCCGGATGCGTTTCCTACCTTCATCCGAGGAGCGGTAA	TCGAGGCGTTCGCGGCGGCCACGGCGGCGGTTCGTCGGACAGCCCCTCCGGATGCGTTTCCTACCTTCATCCGAGGAGCGGTAA
1060	3	85	NZ_JAMPJA010000270.1	Pseudomonas aeruginosa L55-a (NODE_270_contig)	697	780	84	98.810	4.52e-33	1	0	148	TCGAGGCGTTCGCGGCGGCCACGGC-GCGGTTCGTCGGACAGCCCCTCCGGATGCGTTTCCTACCTTCATCCGAGGAGCGGTAA	TCGAGGCGTTCGCGGCGGCCACGGCGGCGGTTCGTCGGACAGCCCCTCCGGATGCGTTTCCTACCTTCATCCGAGGAGCGGTAA
1060	3	85	NZ_QMGL01000001	Pseudomonas aeruginosa AR_0449 (AR_449.contig.0_1)	1917923	1918006	84	98.810	4.52e-33	1	0	148	TCGAGGCGTTCGCGGCGGCCACGGC-GCGGTTCGTCGGACAGCCCCTCCGGATGCGTTTCCTACCTTCATCCGAGGAGCGGTAA	TCGAGGCGTTCGCGGCGGCCACGGCGGCGGTTCGTCGGACAGCCCCTCCGGATGCGTTTCCTACCTTCATCCGAGGAGCGGTAA
1060	3	85	NZ_JAMPJB010000326.1	Pseudomonas aeruginosa L46-b (NODE_326_contig)	4958	4875	84	98.810	4.52e-33	1	0	148	TCGAGGCGTTCGCGGCGGCCACGGCG-CGGTTCGTCGGACAGCCCCTCCGGATGCGTTTCCTACCTTCATCCGAGGAGCGGTAA	TCGAGGCGTTCGCGGCGGCCACGGCGGCGGTTCGTCGGACAGCCCCTCCGGATGCGTTTCCTACCTTCATCCGAGGAGCGGTAA
1060	3	85	NZ_UAUH01000005	Pseudomonas aeruginosa NCTC10727 (contig_25)	15659	15576	84	98.810	4.52e-33	1	0	148	TCGAGGCGTTCGCGGCGGCCACGGCG-CGGTTCGTCGGACAGCCCCTCCGGATGCGTTTCCTACCTTCATCCGAGGAGCGGTAA	TCGAGGCGTTCGCGGCGGCCACGGCGGCGGTTCGTCGGACAGCCCCTCCGGATGCGTTTCCTACCTTCATCCGAGGAGCGGTAA
1060	3	85	NZ_JAMPIY010000160.1	Pseudomonas aeruginosa L55-c (NODE_160_contig)	6641	6558	84	98.810	4.52e-33	1	0	148	TCGAGGCGTTCGCGGCGGCCACGGCG-CGGTTCGTCGGACAGCCCCTCCGGATGCGTTTCCTACCTTCATCCGAGGAGCGGTAA	TCGAGGCGTTCGCGGCGGCCACGGCGGCGGTTCGTCGGACAGCCCCTCCGGATGCGTTTCCTACCTTCATCCGAGGAGCGGTAA
1060	3	85	NZ_CP025050	Pseudomonas aeruginosa PB368 (chromosome)	3339049	3338966	84	98.810	4.52e-33	1	0	148	TCGAGGCGTTCGCGGCGGCCACGGCG-CGGTTCGTCGGACAGCCCCTCCGGATGCGTTTCCTACCTTCATCCGAGGAGCGGTAA	TCGAGGCGTTCGCGGCGGCCACGGCGGCGGTTCGTCGGACAGCCCCTCCGGATGCGTTTCCTACCTTCATCCGAGGAGCGGTAA
1060	3	85	NZ_JAMJWV010000112.1	Pseudomonas aeruginosa 17473 (17473_contig_112)	9596	9679	84	98.810	4.52e-33	1	0	148	TCGAGGCGTTCGCGGCGGCCACGGC-GCGGTTCGTCGGACAGCCCCTCCGGATGCGTTTCCTACCTTCATCCGAGGAGCGGTAA	TCGAGGCGTTCGCGGCGGCCACGGCGGCGGTTCGTCGGACAGCCCCTCCGGATGCGTTTCCTACCTTCATCCGAGGAGCGGTAA
1060	3	85	NZ_CP025049	Pseudomonas aeruginosa PB369 (chromosome)	3306283	3306200	84	98.810	4.52e-33	1	0	148	TCGAGGCGTTCGCGGCGGCCACGGCG-CGGTTCGTCGGACAGCCCCTCCGGATGCGTTTCCTACCTTCATCCGAGGAGCGGTAA	TCGAGGCGTTCGCGGCGGCCACGGCGGCGGTTCGTCGGACAGCCCCTCCGGATGCGTTTCCTACCTTCATCCGAGGAGCGGTAA
1060	3	85	NZ_CP097383.1	Pseudomonas aeruginosa L00-a (chromosome)	3196292	3196375	84	98.810	4.52e-33	1	0	148	TCGAGGCGTTCGCGGCGGCCACGGC-GCGGTTCGTCGGACAGCCCCTCCGGATGCGTTTCCTACCTTCATCCGAGGAGCGGTAA	TCGAGGCGTTCGCGGCGGCCACGGCGGCGGTTCGTCGGACAGCCCCTCCGGATGCGTTTCCTACCTTCATCCGAGGAGCGGTAA
1060	3	85	NZ_MJMC01000001	Pseudomonas aeruginosa PA77 (PA77_HGAP3_2SMC_c1)	997152	997235	84	98.810	4.52e-33	1	0	148	TCGAGGCGTTCGCGGCGGCCACGGC-GCGGTTCGTCGGACAGCCCCTCCGGATGCGTTTCCTACCTTCATCCGAGGAGCGGTAA	TCGAGGCGTTCGCGGCGGCCACGGCGGCGGTTCGTCGGACAGCCCCTCCGGATGCGTTTCCTACCTTCATCCGAGGAGCGGTAA
1060	3	85	NZ_JAJPMT010000017.1	Pseudomonas aeruginosa 42/1 (NODE_17_scaffold)	129109	129192	84	98.810	4.52e-33	1	0	148	TCGAGGCGTTCGCGGCGGCCACGGC-GCGGTTCGTCGGACAGCCCCTCCGGATGCGTTTCCTACCTTCATCCGAGGAGCGGTAA	TCGAGGCGTTCGCGGCGGCCACGGCGGCGGTTCGTCGGACAGCCCCTCCGGATGCGTTTCCTACCTTCATCCGAGGAGCGGTAA
1060	3	85	NZ_CP020704	Pseudomonas aeruginosa PASGNDM699 (chromosome)	3204191	3204274	84	98.810	4.52e-33	1	0	148	TCGAGGCGTTCGCGGCGGCCACGGC-GCGGTTCGTCGGACAGCCCCTCCGGATGCGTTTCCTACCTTCATCCGAGGAGCGGTAA	TCGAGGCGTTCGCGGCGGCCACGGCGGCGGTTCGTCGGACAGCCCCTCCGGATGCGTTTCCTACCTTCATCCGAGGAGCGGTAA
1060	3	85	NZ_JAJPLS010000016.1	Pseudomonas aeruginosa 215/4 (NODE_16_scaffold)	6896	6813	84	98.810	4.52e-33	1	0	148	TCGAGGCGTTCGCGGCGGCCACGGCG-CGGTTCGTCGGACAGCCCCTCCGGATGCGTTTCCTACCTTCATCCGAGGAGCGGTAA	TCGAGGCGTTCGCGGCGGCCACGGCGGCGGTTCGTCGGACAGCCCCTCCGGATGCGTTTCCTACCTTCATCCGAGGAGCGGTAA
1060	3	85	NZ_QDGP01000074	Pseudomonas aeruginosa PA33 (contig000074)	6617	6700	84	98.810	4.52e-33	1	0	148	TCGAGGCGTTCGCGGCGGCCACGGC-GCGGTTCGTCGGACAGCCCCTCCGGATGCGTTTCCTACCTTCATCCGAGGAGCGGTAA	TCGAGGCGTTCGCGGCGGCCACGGCGGCGGTTCGTCGGACAGCCCCTCCGGATGCGTTTCCTACCTTCATCCGAGGAGCGGTAA
1060	3	85	NZ_JAJPLV010000018.1	Pseudomonas aeruginosa 192/4 (NODE_18_scaffold)	6592	6509	84	98.810	4.52e-33	1	0	148	TCGAGGCGTTCGCGGCGGCCACGGCG-CGGTTCGTCGGACAGCCCCTCCGGATGCGTTTCCTACCTTCATCCGAGGAGCGGTAA	TCGAGGCGTTCGCGGCGGCCACGGCGGCGGTTCGTCGGACAGCCCCTCCGGATGCGTTTCCTACCTTCATCCGAGGAGCGGTAA
1060	3	85	NZ_NDFT01000048	Pseudomonas aeruginosa PASGNDM586 (contig_5)	53179	53262	84	98.810	4.52e-33	1	0	148	TCGAGGCGTTCGCGGCGGCCACGGC-GCGGTTCGTCGGACAGCCCCTCCGGATGCGTTTCCTACCTTCATCCGAGGAGCGGTAA	TCGAGGCGTTCGCGGCGGCCACGGCGGCGGTTCGTCGGACAGCCCCTCCGGATGCGTTTCCTACCTTCATCCGAGGAGCGGTAA
1060	3	85	NZ_CP092634.1	Pseudomonas aeruginosa LS.2c (chromosome)	2960447	2960530	84	98.810	4.52e-33	1	0	148	TCGAGGCGTTCGCGGCGGCCACGGC-GCGGTTCGTCGGACAGCCCCTCCGGATGCGTTTCCTACCTTCATCCGAGGAGCGGTAA	TCGAGGCGTTCGCGGCGGCCACGGCGGCGGTTCGTCGGACAGCCCCTCCGGATGCGTTTCCTACCTTCATCCGAGGAGCGGTAA
1060	3	85	NZ_QDGV01000012	Pseudomonas aeruginosa PA100 (contig000012)	129462	129545	84	98.810	4.52e-33	1	0	148	TCGAGGCGTTCGCGGCGGCCACGGC-GCGGTTCGTCGGACAGCCCCTCCGGATGCGTTTCCTACCTTCATCCGAGGAGCGGTAA	TCGAGGCGTTCGCGGCGGCCACGGCGGCGGTTCGTCGGACAGCCCCTCCGGATGCGTTTCCTACCTTCATCCGAGGAGCGGTAA
1060	3	85	NZ_JAJPSF010000221.1	Pseudomonas aeruginosa L00022945 (NODE_228_contig)	6621	6538	84	98.810	4.52e-33	1	0	148	TCGAGGCGTTCGCGGCGGCCACGGCG-CGGTTCGTCGGACAGCCCCTCCGGATGCGTTTCCTACCTTCATCCGAGGAGCGGTAA	TCGAGGCGTTCGCGGCGGCCACGGCGGCGGTTCGTCGGACAGCCCCTCCGGATGCGTTTCCTACCTTCATCCGAGGAGCGGTAA
1060	3	85	NZ_NFGV01000007	Pseudomonas aeruginosa S53_C01_BS (scaffold_138)	218767	218850	84	98.810	4.52e-33	1	0	148	TCGAGGCGTTCGCGGCGGCCACGGC-GCGGTTCGTCGGACAGCCCCTCCGGATGCGTTTCCTACCTTCATCCGAGGAGCGGTAA	TCGAGGCGTTCGCGGCGGCCACGGCGGCGGTTCGTCGGACAGCCCCTCCGGATGCGTTTCCTACCTTCATCCGAGGAGCGGTAA
1060	3	85	NZ_JAKLBA010000041.1	Pseudomonas aeruginosa PAR7244 (scaffoldind14_PA_41)	34871	34954	84	98.810	4.52e-33	1	0	148	TCGAGGCGTTCGCGGCGGCCACGGC-GCGGTTCGTCGGACAGCCCCTCCGGATGCGTTTCCTACCTTCATCCGAGGAGCGGTAA	TCGAGGCGTTCGCGGCGGCCACGGCGGCGGTTCGTCGGACAGCCCCTCCGGATGCGTTTCCTACCTTCATCCGAGGAGCGGTAA
1060	3	85	NZ_MWYC01000022	Pseudomonas aeruginosa Chir_D-144_assistant (scaffold_21)	7024	6941	84	98.810	4.52e-33	1	0	148	TCGAGGCGTTCGCGGCGGCCACGGCG-CGGTTCGTCGGACAGCCCCTCCGGATGCGTTTCCTACCTTCATCCGAGGAGCGGTAA	TCGAGGCGTTCGCGGCGGCCACGGCGGCGGTTCGTCGGACAGCCCCTCCGGATGCGTTTCCTACCTTCATCCGAGGAGCGGTAA
1060	3	85	NZ_JAHVAL010000010.1	Pseudomonas aeruginosa PA1-Petro (contigPA1S_10)	201850	201933	84	98.810	4.52e-33	1	0	148	TCGAGGCGTTCGCGGCGGCCACGGC-GCGGTTCGTCGGACAGCCCCTCCGGATGCGTTTCCTACCTTCATCCGAGGAGCGGTAA	TCGAGGCGTTCGCGGCGGCCACGGCGGCGGTTCGTCGGACAGCCCCTCCGGATGCGTTTCCTACCTTCATCCGAGGAGCGGTAA
1060	3	85	NZ_NIOX01000099	Pseudomonas aeruginosa 6005 (contig_135)	17798	17881	84	98.810	4.52e-33	1	0	148	TCGAGGCGTTCGCGGCGGCCACGGC-GCGGTTCGTCGGACAGCCCCTCCGGATGCGTTTCCTACCTTCATCCGAGGAGCGGTAA	TCGAGGCGTTCGCGGCGGCCACGGCGGCGGTTCGTCGGACAGCCCCTCCGGATGCGTTTCCTACCTTCATCCGAGGAGCGGTAA
1060	3	85	NZ_JADDMA010000017.1	Pseudomonas aeruginosa PA_65 (NODE_17_scaffold)	6613	6530	84	98.810	4.52e-33	1	0	148	TCGAGGCGTTCGCGGCGGCCACGGCG-CGGTTCGTCGGACAGCCCCTCCGGATGCGTTTCCTACCTTCATCCGAGGAGCGGTAA	TCGAGGCGTTCGCGGCGGCCACGGCGGCGGTTCGTCGGACAGCCCCTCCGGATGCGTTTCCTACCTTCATCCGAGGAGCGGTAA
1060	3	85	NZ_QDGX01000058	Pseudomonas aeruginosa PA32 (contig000058)	9921	10004	84	98.810	4.52e-33	1	0	148	TCGAGGCGTTCGCGGCGGCCACGGC-GCGGTTCGTCGGACAGCCCCTCCGGATGCGTTTCCTACCTTCATCCGAGGAGCGGTAA	TCGAGGCGTTCGCGGCGGCCACGGCGGCGGTTCGTCGGACAGCCCCTCCGGATGCGTTTCCTACCTTCATCCGAGGAGCGGTAA
1060	3	85	NZ_QUZW01000078.1	Pseudomonas aeruginosa ED01501066 (NODE_10_scaffold)	6691	6608	84	98.810	4.52e-33	1	0	148	TCGAGGCGTTCGCGGCGGCCACGGCG-CGGTTCGTCGGACAGCCCCTCCGGATGCGTTTCCTACCTTCATCCGAGGAGCGGTAA	TCGAGGCGTTCGCGGCGGCCACGGCGGCGGTTCGTCGGACAGCCCCTCCGGATGCGTTTCCTACCTTCATCCGAGGAGCGGTAA
1060	3	85	NZ_NDFV01000052	Pseudomonas aeruginosa PASGNDM587 (contig_77)	10890	10973	84	98.810	4.52e-33	1	0	148	TCGAGGCGTTCGCGGCGGCCACGGC-GCGGTTCGTCGGACAGCCCCTCCGGATGCGTTTCCTACCTTCATCCGAGGAGCGGTAA	TCGAGGCGTTCGCGGCGGCCACGGCGGCGGTTCGTCGGACAGCCCCTCCGGATGCGTTTCCTACCTTCATCCGAGGAGCGGTAA
1060	3	85	NZ_JAIGZT010000094.1	Pseudomonas aeruginosa 0215_S28 (contig0215-S28-MH-C94)	119615	119698	84	98.810	4.52e-33	1	0	148	TCGAGGCGTTCGCGGCGGCCACGGC-GCGGTTCGTCGGACAGCCCCTCCGGATGCGTTTCCTACCTTCATCCGAGGAGCGGTAA	TCGAGGCGTTCGCGGCGGCCACGGCGGCGGTTCGTCGGACAGCCCCTCCGGATGCGTTTCCTACCTTCATCCGAGGAGCGGTAA
1060	3	85	NZ_NIZO01000027	Pseudomonas aeruginosa PA2 (contig_103)	6771	6688	84	98.810	4.52e-33	1	0	148	TCGAGGCGTTCGCGGCGGCCACGGCG-CGGTTCGTCGGACAGCCCCTCCGGATGCGTTTCCTACCTTCATCCGAGGAGCGGTAA	TCGAGGCGTTCGCGGCGGCCACGGCGGCGGTTCGTCGGACAGCCCCTCCGGATGCGTTTCCTACCTTCATCCGAGGAGCGGTAA
1060	3	85	NZ_JAIGZJ010000069.1	Pseudomonas aeruginosa 7155_S26 (contig7155-S26-MH-C69)	6630	6547	84	98.810	4.52e-33	1	0	148	TCGAGGCGTTCGCGGCGGCCACGGCG-CGGTTCGTCGGACAGCCCCTCCGGATGCGTTTCCTACCTTCATCCGAGGAGCGGTAA	TCGAGGCGTTCGCGGCGGCCACGGCGGCGGTTCGTCGGACAGCCCCTCCGGATGCGTTTCCTACCTTCATCCGAGGAGCGGTAA
1060	3	85	NZ_NLBF01000028	Pseudomonas aeruginosa Env_11 (contig-3000028)	422928	422845	84	98.810	4.52e-33	1	0	148	TCGAGGCGTTCGCGGCGGCCACGGCG-CGGTTCGTCGGACAGCCCCTCCGGATGCGTTTCCTACCTTCATCCGAGGAGCGGTAA	TCGAGGCGTTCGCGGCGGCCACGGCGGCGGTTCGTCGGACAGCCCCTCCGGATGCGTTTCCTACCTTCATCCGAGGAGCGGTAA
1060	3	85	NZ_JAJDSB010000037.1	Pseudomonas aeruginosa M0043 (M0043pairedtrimmed_contig_37)	34959	35042	84	98.810	4.52e-33	1	0	148	TCGAGGCGTTCGCGGCGGCCACGGC-GCGGTTCGTCGGACAGCCCCTCCGGATGCGTTTCCTACCTTCATCCGAGGAGCGGTAA	TCGAGGCGTTCGCGGCGGCCACGGCGGCGGTTCGTCGGACAGCCCCTCCGGATGCGTTTCCTACCTTCATCCGAGGAGCGGTAA
1060	3	85	NZ_UGUJ01000005	Pseudomonas aeruginosa NCTC11447 (contig_3)	2927440	2927357	84	98.810	4.52e-33	1	0	148	TCGAGGCGTTCGCGGCGGCCACGGCG-CGGTTCGTCGGACAGCCCCTCCGGATGCGTTTCCTACCTTCATCCGAGGAGCGGTAA	TCGAGGCGTTCGCGGCGGCCACGGCGGCGGTTCGTCGGACAGCCCCTCCGGATGCGTTTCCTACCTTCATCCGAGGAGCGGTAA
1060	3	85	NZ_JAJDQS010000055.1	Pseudomonas aeruginosa M0047 (assembly_contig_55)	6691	6608	84	98.810	4.52e-33	1	0	148	TCGAGGCGTTCGCGGCGGCCACGGCG-CGGTTCGTCGGACAGCCCCTCCGGATGCGTTTCCTACCTTCATCCGAGGAGCGGTAA	TCGAGGCGTTCGCGGCGGCCACGGCGGCGGTTCGTCGGACAGCCCCTCCGGATGCGTTTCCTACCTTCATCCGAGGAGCGGTAA
1060	3	85	NZ_NDFY01000039	Pseudomonas aeruginosa PASGNDM593 (contig_3)	233931	234014	84	98.810	4.52e-33	1	0	148	TCGAGGCGTTCGCGGCGGCCACGGC-GCGGTTCGTCGGACAGCCCCTCCGGATGCGTTTCCTACCTTCATCCGAGGAGCGGTAA	TCGAGGCGTTCGCGGCGGCCACGGCGGCGGTTCGTCGGACAGCCCCTCCGGATGCGTTTCCTACCTTCATCCGAGGAGCGGTAA
1060	3	85	NZ_JAJDRO010000059.1	Pseudomonas aeruginosa M0122 (M0122pairedtrimmed_contig_59)	9965	10048	84	98.810	4.52e-33	1	0	148	TCGAGGCGTTCGCGGCGGCCACGGC-GCGGTTCGTCGGACAGCCCCTCCGGATGCGTTTCCTACCTTCATCCGAGGAGCGGTAA	TCGAGGCGTTCGCGGCGGCCACGGCGGCGGTTCGTCGGACAGCCCCTCCGGATGCGTTTCCTACCTTCATCCGAGGAGCGGTAA
1060	3	85	NZ_NFFH01000039	Pseudomonas aeruginosa S819_C17_BS (scaffold_101)	35083	35166	84	98.810	4.52e-33	1	0	148	TCGAGGCGTTCGCGGCGGCCACGGC-GCGGTTCGTCGGACAGCCCCTCCGGATGCGTTTCCTACCTTCATCCGAGGAGCGGTAA	TCGAGGCGTTCGCGGCGGCCACGGCGGCGGTTCGTCGGACAGCCCCTCCGGATGCGTTTCCTACCTTCATCCGAGGAGCGGTAA
1060	3	85	NZ_JAIWWD010000673.1	Pseudomonas aeruginosa 4032 (Scaffold673)	1382	1299	84	98.810	4.52e-33	1	0	148	TCGAGGCGTTCGCGGCGGCCACGGCG-CGGTTCGTCGGACAGCCCCTCCGGATGCGTTTCCTACCTTCATCCGAGGAGCGGTAA	TCGAGGCGTTCGCGGCGGCCACGGCGGCGGTTCGTCGGACAGCCCCTCCGGATGCGTTTCCTACCTTCATCCGAGGAGCGGTAA
1060	3	85	NZ_QMGQ01000001	Pseudomonas aeruginosa AR_0459 (chromosome)	3019655	3019738	84	98.810	4.52e-33	1	0	148	TCGAGGCGTTCGCGGCGGCCACGGC-GCGGTTCGTCGGACAGCCCCTCCGGATGCGTTTCCTACCTTCATCCGAGGAGCGGTAA	TCGAGGCGTTCGCGGCGGCCACGGCGGCGGTTCGTCGGACAGCCCCTCCGGATGCGTTTCCTACCTTCATCCGAGGAGCGGTAA
1060	3	85	NZ_JAIPSB010000052.1	Pseudomonas aeruginosa KPA23 (contig00052)	7016	6933	84	98.810	4.52e-33	1	0	148	TCGAGGCGTTCGCGGCGGCCACGGCG-CGGTTCGTCGGACAGCCCCTCCGGATGCGTTTCCTACCTTCATCCGAGGAGCGGTAA	TCGAGGCGTTCGCGGCGGCCACGGCGGCGGTTCGTCGGACAGCCCCTCCGGATGCGTTTCCTACCTTCATCCGAGGAGCGGTAA
1060	3	85	NZ_MWXS01000044	Pseudomonas aeruginosa PPF-21 (scaffold_43)	6835	6752	84	98.810	4.52e-33	1	0	148	TCGAGGCGTTCGCGGCGGCCACGGCG-CGGTTCGTCGGACAGCCCCTCCGGATGCGTTTCCTACCTTCATCCGAGGAGCGGTAA	TCGAGGCGTTCGCGGCGGCCACGGCGGCGGTTCGTCGGACAGCCCCTCCGGATGCGTTTCCTACCTTCATCCGAGGAGCGGTAA
1060	3	85	NZ_JAIPSG010000056.1	Pseudomonas aeruginosa KPA45 (contig00056)	24936	25019	84	98.810	4.52e-33	1	0	148	TCGAGGCGTTCGCGGCGGCCACGGC-GCGGTTCGTCGGACAGCCCCTCCGGATGCGTTTCCTACCTTCATCCGAGGAGCGGTAA	TCGAGGCGTTCGCGGCGGCCACGGCGGCGGTTCGTCGGACAGCCCCTCCGGATGCGTTTCCTACCTTCATCCGAGGAGCGGTAA
1060	3	85	NZ_NDFR01000035	Pseudomonas aeruginosa PASGNDM571 (contig_31)	138476	138559	84	98.810	4.52e-33	1	0	148	TCGAGGCGTTCGCGGCGGCCACGGC-GCGGTTCGTCGGACAGCCCCTCCGGATGCGTTTCCTACCTTCATCCGAGGAGCGGTAA	TCGAGGCGTTCGCGGCGGCCACGGCGGCGGTTCGTCGGACAGCCCCTCCGGATGCGTTTCCTACCTTCATCCGAGGAGCGGTAA
1060	3	85	NZ_JAIPST010000063.1	Pseudomonas aeruginosa KPA58 (contig00063)	34803	34886	84	98.810	4.52e-33	1	0	148	TCGAGGCGTTCGCGGCGGCCACGGC-GCGGTTCGTCGGACAGCCCCTCCGGATGCGTTTCCTACCTTCATCCGAGGAGCGGTAA	TCGAGGCGTTCGCGGCGGCCACGGCGGCGGTTCGTCGGACAGCCCCTCCGGATGCGTTTCCTACCTTCATCCGAGGAGCGGTAA
1060	3	85	NZ_CP023316	Pseudomonas aeruginosa PPF-1 (chromosome)	3377109	3377192	84	98.810	4.52e-33	1	0	148	TCGAGGCGTTCGCGGCGGCCACGGC-GCGGTTCGTCGGACAGCCCCTCCGGATGCGTTTCCTACCTTCATCCGAGGAGCGGTAA	TCGAGGCGTTCGCGGCGGCCACGGCGGCGGTTCGTCGGACAGCCCCTCCGGATGCGTTTCCTACCTTCATCCGAGGAGCGGTAA
1060	3	85	NZ_JAIPTG010000008.1	Pseudomonas aeruginosa KPA7 (contig00008)	227656	227739	84	98.810	4.52e-33	1	0	148	TCGAGGCGTTCGCGGCGGCCACGGC-GCGGTTCGTCGGACAGCCCCTCCGGATGCGTTTCCTACCTTCATCCGAGGAGCGGTAA	TCGAGGCGTTCGCGGCGGCCACGGCGGCGGTTCGTCGGACAGCCCCTCCGGATGCGTTTCCTACCTTCATCCGAGGAGCGGTAA
1060	3	85	NZ_QDGN01000061	Pseudomonas aeruginosa PA37 (contig000061)	6821	6738	84	98.810	4.52e-33	1	0	148	TCGAGGCGTTCGCGGCGGCCACGGCG-CGGTTCGTCGGACAGCCCCTCCGGATGCGTTTCCTACCTTCATCCGAGGAGCGGTAA	TCGAGGCGTTCGCGGCGGCCACGGCGGCGGTTCGTCGGACAGCCCCTCCGGATGCGTTTCCTACCTTCATCCGAGGAGCGGTAA
1060	3	85	NZ_JAIPTL010000007.1	Pseudomonas aeruginosa KPA8 (contig00007)	195491	195574	84	98.810	4.52e-33	1	0	148	TCGAGGCGTTCGCGGCGGCCACGGC-GCGGTTCGTCGGACAGCCCCTCCGGATGCGTTTCCTACCTTCATCCGAGGAGCGGTAA	TCGAGGCGTTCGCGGCGGCCACGGCGGCGGTTCGTCGGACAGCCCCTCCGGATGCGTTTCCTACCTTCATCCGAGGAGCGGTAA
1060	3	85	NZ_NDFS01000041	Pseudomonas aeruginosa PASGNDM583 (contig_44)	120919	121002	84	98.810	4.52e-33	1	0	148	TCGAGGCGTTCGCGGCGGCCACGGC-GCGGTTCGTCGGACAGCCCCTCCGGATGCGTTTCCTACCTTCATCCGAGGAGCGGTAA	TCGAGGCGTTCGCGGCGGCCACGGCGGCGGTTCGTCGGACAGCCCCTCCGGATGCGTTTCCTACCTTCATCCGAGGAGCGGTAA
1060	3	85	NZ_JAGXFB010000012.1	Pseudomonas aeruginosa CMIP 8.1 (NODE_12_scaffold)	232138	232221	84	98.810	4.52e-33	1	0	148	TCGAGGCGTTCGCGGCGGCCACGGC-GCGGTTCGTCGGACAGCCCCTCCGGATGCGTTTCCTACCTTCATCCGAGGAGCGGTAA	TCGAGGCGTTCGCGGCGGCCACGGCGGCGGTTCGTCGGACAGCCCCTCCGGATGCGTTTCCTACCTTCATCCGAGGAGCGGTAA
1060	3	85	NZ_NRBG01000030	Pseudomonas aeruginosa env065a (contig_23)	6821	6738	84	98.810	4.52e-33	1	0	148	TCGAGGCGTTCGCGGCGGCCACGGCG-CGGTTCGTCGGACAGCCCCTCCGGATGCGTTTCCTACCTTCATCCGAGGAGCGGTAA	TCGAGGCGTTCGCGGCGGCCACGGCGGCGGTTCGTCGGACAGCCCCTCCGGATGCGTTTCCTACCTTCATCCGAGGAGCGGTAA
1060	3	85	NZ_CP082821.1	Pseudomonas aeruginosa SCAID PLC1-2021 (16/222) (chromosome)	3263077	3263160	84	98.810	4.52e-33	1	0	148	TCGAGGCGTTCGCGGCGGCCACGGC-GCGGTTCGTCGGACAGCCCCTCCGGATGCGTTTCCTACCTTCATCCGAGGAGCGGTAA	TCGAGGCGTTCGCGGCGGCCACGGCGGCGGTTCGTCGGACAGCCCCTCCGGATGCGTTTCCTACCTTCATCCGAGGAGCGGTAA
1060	3	85	NZ_NFFF01000016	Pseudomonas aeruginosa S827_C17_BS (scaffold_56)	6821	6738	84	98.810	4.52e-33	1	0	148	TCGAGGCGTTCGCGGCGGCCACGGCG-CGGTTCGTCGGACAGCCCCTCCGGATGCGTTTCCTACCTTCATCCGAGGAGCGGTAA	TCGAGGCGTTCGCGGCGGCCACGGCGGCGGTTCGTCGGACAGCCCCTCCGGATGCGTTTCCTACCTTCATCCGAGGAGCGGTAA
1060	3	85	NZ_CP082823.1	Pseudomonas aeruginosa SCAID TST-2021 (7/157) (chromosome)	3231257	3231340	84	98.810	4.52e-33	1	0	148	TCGAGGCGTTCGCGGCGGCCACGGC-GCGGTTCGTCGGACAGCCCCTCCGGATGCGTTTCCTACCTTCATCCGAGGAGCGGTAA	TCGAGGCGTTCGCGGCGGCCACGGCGGCGGTTCGTCGGACAGCCCCTCCGGATGCGTTTCCTACCTTCATCCGAGGAGCGGTAA
1060	3	85	NZ_QOLE01000003	Pseudomonas aeruginosa TUEPA7472 (scaffold3_size1366156)	410293	410210	84	98.810	4.52e-33	1	0	148	TCGAGGCGTTCGCGGCGGCCACGGCG-CGGTTCGTCGGACAGCCCCTCCGGATGCGTTTCCTACCTTCATCCGAGGAGCGGTAA	TCGAGGCGTTCGCGGCGGCCACGGCGGCGGTTCGTCGGACAGCCCCTCCGGATGCGTTTCCTACCTTCATCCGAGGAGCGGTAA
1060	3	85	NZ_JAHYAT010000263.1	Pseudomonas aeruginosa CriePir166 (NODE_263_scaffold)	822	905	84	98.810	4.52e-33	1	0	148	TCGAGGCGTTCGCGGCGGCCACGGC-GCGGTTCGTCGGACAGCCCCTCCGGATGCGTTTCCTACCTTCATCCGAGGAGCGGTAA	TCGAGGCGTTCGCGGCGGCCACGGCGGCGGTTCGTCGGACAGCCCCTCCGGATGCGTTTCCTACCTTCATCCGAGGAGCGGTAA
1060	3	85	NZ_QDGQ01000055	Pseudomonas aeruginosa PA31 (contig000055)	12271	12354	84	98.810	4.52e-33	1	0	148	TCGAGGCGTTCGCGGCGGCCACGGC-GCGGTTCGTCGGACAGCCCCTCCGGATGCGTTTCCTACCTTCATCCGAGGAGCGGTAA	TCGAGGCGTTCGCGGCGGCCACGGCGGCGGTTCGTCGGACAGCCCCTCCGGATGCGTTTCCTACCTTCATCCGAGGAGCGGTAA
1060	3	85	NZ_JAHYAL010000218.1	Pseudomonas aeruginosa CriePir201 (NODE_218_scaffold)	5303	5220	84	98.810	4.52e-33	1	0	148	TCGAGGCGTTCGCGGCGGCCACGGCG-CGGTTCGTCGGACAGCCCCTCCGGATGCGTTTCCTACCTTCATCCGAGGAGCGGTAA	TCGAGGCGTTCGCGGCGGCCACGGCGGCGGTTCGTCGGACAGCCCCTCCGGATGCGTTTCCTACCTTCATCCGAGGAGCGGTAA
1060	3	85	NZ_MWXU01000021	Pseudomonas aeruginosa PPF-2 (scaffold_20)	8120	8037	84	98.810	4.52e-33	1	0	148	TCGAGGCGTTCGCGGCGGCCACGGCG-CGGTTCGTCGGACAGCCCCTCCGGATGCGTTTCCTACCTTCATCCGAGGAGCGGTAA	TCGAGGCGTTCGCGGCGGCCACGGCGGCGGTTCGTCGGACAGCCCCTCCGGATGCGTTTCCTACCTTCATCCGAGGAGCGGTAA
1060	3	85	NZ_JAHVNU010000016.1	Pseudomonas aeruginosa PIPAS2 (NODE_16_scaffold)	6639	6556	84	98.810	4.52e-33	1	0	148	TCGAGGCGTTCGCGGCGGCCACGGCG-CGGTTCGTCGGACAGCCCCTCCGGATGCGTTTCCTACCTTCATCCGAGGAGCGGTAA	TCGAGGCGTTCGCGGCGGCCACGGCGGCGGTTCGTCGGACAGCCCCTCCGGATGCGTTTCCTACCTTCATCCGAGGAGCGGTAA
1060	3	85	NZ_MWZF01000230	Pseudomonas aeruginosa UQCCR 35166-1996 AC02 (contig_145)	5389	5306	84	98.810	4.52e-33	1	0	148	TCGAGGCGTTCGCGGCGGCCACGGCG-CGGTTCGTCGGACAGCCCCTCCGGATGCGTTTCCTACCTTCATCCGAGGAGCGGTAA	TCGAGGCGTTCGCGGCGGCCACGGCGGCGGTTCGTCGGACAGCCCCTCCGGATGCGTTTCCTACCTTCATCCGAGGAGCGGTAA
1060	3	85	NZ_CP053390.1	Pseudomonas aeruginosa TL1285 (CP053390.1)	6012725	6012642	84	98.810	4.52e-33	1	0	148	TCGAGGCGTTCGCGGCGGCCACGGCG-CGGTTCGTCGGACAGCCCCTCCGGATGCGTTTCCTACCTTCATCCGAGGAGCGGTAA	TCGAGGCGTTCGCGGCGGCCACGGCGGCGGTTCGTCGGACAGCCCCTCCGGATGCGTTTCCTACCTTCATCCGAGGAGCGGTAA
1060	3	85	NZ_CP021775	Pseudomonas aeruginosa Pa58 (chromosome)	3476672	3476755	84	98.810	4.52e-33	1	0	148	TCGAGGCGTTCGCGGCGGCCACGGC-GCGGTTCGTCGGACAGCCCCTCCGGATGCGTTTCCTACCTTCATCCGAGGAGCGGTAA	TCGAGGCGTTCGCGGCGGCCACGGCGGCGGTTCGTCGGACAGCCCCTCCGGATGCGTTTCCTACCTTCATCCGAGGAGCGGTAA
1060	3	85	NZ_JAHDZY010000008.1	Pseudomonas aeruginosa PsA39 (scaffoldKALEADPK_28)	34475	34558	84	98.810	4.52e-33	1	0	148	TCGAGGCGTTCGCGGCGGCCACGGC-GCGGTTCGTCGGACAGCCCCTCCGGATGCGTTTCCTACCTTCATCCGAGGAGCGGTAA	TCGAGGCGTTCGCGGCGGCCACGGCGGCGGTTCGTCGGACAGCCCCTCCGGATGCGTTTCCTACCTTCATCCGAGGAGCGGTAA
1060	3	85	NZ_NRGI01000048	Pseudomonas aeruginosa env113b (contig_86)	6821	6738	84	98.810	4.52e-33	1	0	148	TCGAGGCGTTCGCGGCGGCCACGGCG-CGGTTCGTCGGACAGCCCCTCCGGATGCGTTTCCTACCTTCATCCGAGGAGCGGTAA	TCGAGGCGTTCGCGGCGGCCACGGCGGCGGTTCGTCGGACAGCCCCTCCGGATGCGTTTCCTACCTTCATCCGAGGAGCGGTAA
1060	3	85	NZ_JAFHYA010000057.1	Pseudomonas aeruginosa Survcare182 (NODE_57_scaffold)	34892	34975	84	98.810	4.52e-33	1	0	148	TCGAGGCGTTCGCGGCGGCCACGGC-GCGGTTCGTCGGACAGCCCCTCCGGATGCGTTTCCTACCTTCATCCGAGGAGCGGTAA	TCGAGGCGTTCGCGGCGGCCACGGCGGCGGTTCGTCGGACAGCCCCTCCGGATGCGTTTCCTACCTTCATCCGAGGAGCGGTAA
1060	3	85	NZ_NRAG01000006	Pseudomonas aeruginosa env165 (contig_70)	203170	203253	84	98.810	4.52e-33	1	0	148	TCGAGGCGTTCGCGGCGGCCACGGC-GCGGTTCGTCGGACAGCCCCTCCGGATGCGTTTCCTACCTTCATCCGAGGAGCGGTAA	TCGAGGCGTTCGCGGCGGCCACGGCGGCGGTTCGTCGGACAGCCCCTCCGGATGCGTTTCCTACCTTCATCCGAGGAGCGGTAA
1060	3	85	NZ_CP061780.1	Pseudomonas aeruginosa ZBX-P11 (chromosome)	5816046	5816129	84	98.810	4.52e-33	1	0	148	TCGAGGCGTTCGCGGCGGCCACGGC-GCGGTTCGTCGGACAGCCCCTCCGGATGCGTTTCCTACCTTCATCCGAGGAGCGGTAA	TCGAGGCGTTCGCGGCGGCCACGGCGGCGGTTCGTCGGACAGCCCCTCCGGATGCGTTTCCTACCTTCATCCGAGGAGCGGTAA
1060	3	85	NZ_NQZG01000047	Pseudomonas aeruginosa U1j-3 (contig_43)	6821	6738	84	98.810	4.52e-33	1	0	148	TCGAGGCGTTCGCGGCGGCCACGGCG-CGGTTCGTCGGACAGCCCCTCCGGATGCGTTTCCTACCTTCATCCGAGGAGCGGTAA	TCGAGGCGTTCGCGGCGGCCACGGCGGCGGTTCGTCGGACAGCCCCTCCGGATGCGTTTCCTACCTTCATCCGAGGAGCGGTAA
1060	3	85	NZ_JAFKDP010000043.1	Pseudomonas aeruginosa 15966 (scaffold43.1)	7090	7007	84	98.810	4.52e-33	1	0	148	TCGAGGCGTTCGCGGCGGCCACGGCG-CGGTTCGTCGGACAGCCCCTCCGGATGCGTTTCCTACCTTCATCCGAGGAGCGGTAA	TCGAGGCGTTCGCGGCGGCCACGGCGGCGGTTCGTCGGACAGCCCCTCCGGATGCGTTTCCTACCTTCATCCGAGGAGCGGTAA
1060	3	85	NZ_CP020703	Pseudomonas aeruginosa PASGNDM345 (chromosome)	3204183	3204266	84	98.810	4.52e-33	1	0	148	TCGAGGCGTTCGCGGCGGCCACGGC-GCGGTTCGTCGGACAGCCCCTCCGGATGCGTTTCCTACCTTCATCCGAGGAGCGGTAA	TCGAGGCGTTCGCGGCGGCCACGGCGGCGGTTCGTCGGACAGCCCCTCCGGATGCGTTTCCTACCTTCATCCGAGGAGCGGTAA
1060	3	85	NZ_JAFKDO010000030.1	Pseudomonas aeruginosa 15964 (scaffold30.1)	34475	34558	84	98.810	4.52e-33	1	0	148	TCGAGGCGTTCGCGGCGGCCACGGC-GCGGTTCGTCGGACAGCCCCTCCGGATGCGTTTCCTACCTTCATCCGAGGAGCGGTAA	TCGAGGCGTTCGCGGCGGCCACGGCGGCGGTTCGTCGGACAGCCCCTCCGGATGCGTTTCCTACCTTCATCCGAGGAGCGGTAA
1060	3	85	NZ_NRBE01000013	Pseudomonas aeruginosa env068 (contig_4)	130853	130936	84	98.810	4.52e-33	1	0	148	TCGAGGCGTTCGCGGCGGCCACGGC-GCGGTTCGTCGGACAGCCCCTCCGGATGCGTTTCCTACCTTCATCCGAGGAGCGGTAA	TCGAGGCGTTCGCGGCGGCCACGGCGGCGGTTCGTCGGACAGCCCCTCCGGATGCGTTTCCTACCTTCATCCGAGGAGCGGTAA
1060	3	85	NZ_JACWHH010000005.1	Pseudomonas aeruginosa ZBX-P1 (contig000000F-arrow)	396862	396779	84	98.810	4.52e-33	1	0	148	TCGAGGCGTTCGCGGCGGCCACGGCG-CGGTTCGTCGGACAGCCCCTCCGGATGCGTTTCCTACCTTCATCCGAGGAGCGGTAA	TCGAGGCGTTCGCGGCGGCCACGGCGGCGGTTCGTCGGACAGCCCCTCCGGATGCGTTTCCTACCTTCATCCGAGGAGCGGTAA
1060	3	85	NZ_CP027172	Pseudomonas aeruginosa AR_0353 (chromosome)	3881943	3881860	84	98.810	4.52e-33	1	0	148	TCGAGGCGTTCGCGGCGGCCACGGCG-CGGTTCGTCGGACAGCCCCTCCGGATGCGTTTCCTACCTTCATCCGAGGAGCGGTAA	TCGAGGCGTTCGCGGCGGCCACGGCGGCGGTTCGTCGGACAGCCCCTCCGGATGCGTTTCCTACCTTCATCCGAGGAGCGGTAA
1060	3	85	NZ_JACWHC010000003.1	Pseudomonas aeruginosa ZBX-P6 (contig000001F-arrow)	258160	258077	84	98.810	4.52e-33	1	0	148	TCGAGGCGTTCGCGGCGGCCACGGCG-CGGTTCGTCGGACAGCCCCTCCGGATGCGTTTCCTACCTTCATCCGAGGAGCGGTAA	TCGAGGCGTTCGCGGCGGCCACGGCGGCGGTTCGTCGGACAGCCCCTCCGGATGCGTTTCCTACCTTCATCCGAGGAGCGGTAA
1060	3	85	NZ_NDFQ01000044	Pseudomonas aeruginosa PASGNDM544 (contig_90)	10890	10973	84	98.810	4.52e-33	1	0	148	TCGAGGCGTTCGCGGCGGCCACGGC-GCGGTTCGTCGGACAGCCCCTCCGGATGCGTTTCCTACCTTCATCCGAGGAGCGGTAA	TCGAGGCGTTCGCGGCGGCCACGGCGGCGGTTCGTCGGACAGCCCCTCCGGATGCGTTTCCTACCTTCATCCGAGGAGCGGTAA
1060	3	85	NZ_JACWGT010000001.1	Pseudomonas aeruginosa ZBX-P18 (contig0-arrow)	4753724	4753807	84	98.810	4.52e-33	1	0	148	TCGAGGCGTTCGCGGCGGCCACGGC-GCGGTTCGTCGGACAGCCCCTCCGGATGCGTTTCCTACCTTCATCCGAGGAGCGGTAA	TCGAGGCGTTCGCGGCGGCCACGGCGGCGGTTCGTCGGACAGCCCCTCCGGATGCGTTTCCTACCTTCATCCGAGGAGCGGTAA
1060	3	85	NZ_MWWM01000018	Pseudomonas aeruginosa UQCCR 393788042 K AB94 (contig_93)	122421	122504	84	98.810	4.52e-33	1	0	148	TCGAGGCGTTCGCGGCGGCCACGGC-GCGGTTCGTCGGACAGCCCCTCCGGATGCGTTTCCTACCTTCATCCGAGGAGCGGTAA	TCGAGGCGTTCGCGGCGGCCACGGCGGCGGTTCGTCGGACAGCCCCTCCGGATGCGTTTCCTACCTTCATCCGAGGAGCGGTAA
1060	3	85	NZ_JABTWU010000108.1	Pseudomonas aeruginosa KPA1 (MRSN387334_contig00108)	774	857	84	98.810	4.52e-33	1	0	148	TCGAGGCGTTCGCGGCGGCCACGGC-GCGGTTCGTCGGACAGCCCCTCCGGATGCGTTTCCTACCTTCATCCGAGGAGCGGTAA	TCGAGGCGTTCGCGGCGGCCACGGCGGCGGTTCGTCGGACAGCCCCTCCGGATGCGTTTCCTACCTTCATCCGAGGAGCGGTAA
1060	3	85	NZ_NMRQ01000002	Pseudomonas aeruginosa Ocean-1187 (scaffold2_cov359_read217)	126066	126149	84	98.810	4.52e-33	1	0	148	TCGAGGCGTTCGCGGCGGCCACGGC-GCGGTTCGTCGGACAGCCCCTCCGGATGCGTTTCCTACCTTCATCCGAGGAGCGGTAA	TCGAGGCGTTCGCGGCGGCCACGGCGGCGGTTCGTCGGACAGCCCCTCCGGATGCGTTTCCTACCTTCATCCGAGGAGCGGTAA
1060	3	85	NZ_JAFDSZ010000017.1	Pseudomonas aeruginosa KPA8 (MRSN624226_contig00017)	117655	117572	84	98.810	4.52e-33	1	0	148	TCGAGGCGTTCGCGGCGGCCACGGCG-CGGTTCGTCGGACAGCCCCTCCGGATGCGTTTCCTACCTTCATCCGAGGAGCGGTAA	TCGAGGCGTTCGCGGCGGCCACGGCGGCGGTTCGTCGGACAGCCCCTCCGGATGCGTTTCCTACCTTCATCCGAGGAGCGGTAA
1060	3	85	NZ_NMRP01000011	Pseudomonas aeruginosa Ocean-1206 (scaffold_2)	7347	7264	84	98.810	4.52e-33	1	0	148	TCGAGGCGTTCGCGGCGGCCACGGCG-CGGTTCGTCGGACAGCCCCTCCGGATGCGTTTCCTACCTTCATCCGAGGAGCGGTAA	TCGAGGCGTTCGCGGCGGCCACGGCGGCGGTTCGTCGGACAGCCCCTCCGGATGCGTTTCCTACCTTCATCCGAGGAGCGGTAA
1060	3	85	NZ_JAFDTA010000012.1	Pseudomonas aeruginosa KPA7 (MRSN624192_contig00012)	117654	117571	84	98.810	4.52e-33	1	0	148	TCGAGGCGTTCGCGGCGGCCACGGCG-CGGTTCGTCGGACAGCCCCTCCGGATGCGTTTCCTACCTTCATCCGAGGAGCGGTAA	TCGAGGCGTTCGCGGCGGCCACGGCGGCGGTTCGTCGGACAGCCCCTCCGGATGCGTTTCCTACCTTCATCCGAGGAGCGGTAA
1060	3	85	NZ_NIZS01000046	Pseudomonas aeruginosa PA6 (contig_68)	34946	35029	84	98.810	4.52e-33	1	0	148	TCGAGGCGTTCGCGGCGGCCACGGC-GCGGTTCGTCGGACAGCCCCTCCGGATGCGTTTCCTACCTTCATCCGAGGAGCGGTAA	TCGAGGCGTTCGCGGCGGCCACGGCGGCGGTTCGTCGGACAGCCCCTCCGGATGCGTTTCCTACCTTCATCCGAGGAGCGGTAA
1060	3	85	NZ_JAFCHF010000001.1	Pseudomonas aeruginosa 236 (Pseudomonas_aeruginosa_Scaffold_1)	3585077	3584994	84	98.810	4.52e-33	1	0	148	TCGAGGCGTTCGCGGCGGCCACGGCG-CGGTTCGTCGGACAGCCCCTCCGGATGCGTTTCCTACCTTCATCCGAGGAGCGGTAA	TCGAGGCGTTCGCGGCGGCCACGGCGGCGGTTCGTCGGACAGCCCCTCCGGATGCGTTTCCTACCTTCATCCGAGGAGCGGTAA
1060	3	85	NZ_NFGU01000007	Pseudomonas aeruginosa S57_C01_BS (scaffold_171)	202086	202169	84	98.810	4.52e-33	1	0	148	TCGAGGCGTTCGCGGCGGCCACGGC-GCGGTTCGTCGGACAGCCCCTCCGGATGCGTTTCCTACCTTCATCCGAGGAGCGGTAA	TCGAGGCGTTCGCGGCGGCCACGGCGGCGGTTCGTCGGACAGCCCCTCCGGATGCGTTTCCTACCTTCATCCGAGGAGCGGTAA
1060	3	85	NZ_JAFCHG010000001.1	Pseudomonas aeruginosa 237 (Pseudomonas_aeruginosa_Scaffold_1)	3652962	3652879	84	98.810	4.52e-33	1	0	148	TCGAGGCGTTCGCGGCGGCCACGGCG-CGGTTCGTCGGACAGCCCCTCCGGATGCGTTTCCTACCTTCATCCGAGGAGCGGTAA	TCGAGGCGTTCGCGGCGGCCACGGCGGCGGTTCGTCGGACAGCCCCTCCGGATGCGTTTCCTACCTTCATCCGAGGAGCGGTAA
1060	3	85	NZ_MWXR01000018	Pseudomonas aeruginosa PPF-7 (scaffold_17)	6837	6754	84	98.810	4.52e-33	1	0	148	TCGAGGCGTTCGCGGCGGCCACGGCG-CGGTTCGTCGGACAGCCCCTCCGGATGCGTTTCCTACCTTCATCCGAGGAGCGGTAA	TCGAGGCGTTCGCGGCGGCCACGGCGGCGGTTCGTCGGACAGCCCCTCCGGATGCGTTTCCTACCTTCATCCGAGGAGCGGTAA
1060	3	85	NZ_WIGD01000002.1	Pseudomonas aeruginosa KOL14.W.495.20 (Scaffold_2_length_3493468_pilon)	2416682	2416765	84	98.810	4.52e-33	1	0	148	TCGAGGCGTTCGCGGCGGCCACGGC-GCGGTTCGTCGGACAGCCCCTCCGGATGCGTTTCCTACCTTCATCCGAGGAGCGGTAA	TCGAGGCGTTCGCGGCGGCCACGGCGGCGGTTCGTCGGACAGCCCCTCCGGATGCGTTTCCTACCTTCATCCGAGGAGCGGTAA
1060	3	85	NZ_CP022525	Pseudomonas aeruginosa Ocean-1175 (chromosome)	5544496	5544413	84	98.810	4.52e-33	1	0	148	TCGAGGCGTTCGCGGCGGCCACGGCG-CGGTTCGTCGGACAGCCCCTCCGGATGCGTTTCCTACCTTCATCCGAGGAGCGGTAA	TCGAGGCGTTCGCGGCGGCCACGGCGGCGGTTCGTCGGACAGCCCCTCCGGATGCGTTTCCTACCTTCATCCGAGGAGCGGTAA
1060	3	85	NZ_WIGC01000004.1	Pseudomonas aeruginosa KOL14.W.495.33 (Scaffold_4_length_3150075_pilon)	2400377	2400460	84	98.810	4.52e-33	1	0	148	TCGAGGCGTTCGCGGCGGCCACGGC-GCGGTTCGTCGGACAGCCCCTCCGGATGCGTTTCCTACCTTCATCCGAGGAGCGGTAA	TCGAGGCGTTCGCGGCGGCCACGGCGGCGGTTCGTCGGACAGCCCCTCCGGATGCGTTTCCTACCTTCATCCGAGGAGCGGTAA
1060	3	85	NZ_NMRU01000001	Pseudomonas aeruginosa Ocean-1170 (unitig_0)	601986	601903	84	98.810	4.52e-33	1	0	148	TCGAGGCGTTCGCGGCGGCCACGGCG-CGGTTCGTCGGACAGCCCCTCCGGATGCGTTTCCTACCTTCATCCGAGGAGCGGTAA	TCGAGGCGTTCGCGGCGGCCACGGCGGCGGTTCGTCGGACAGCCCCTCCGGATGCGTTTCCTACCTTCATCCGAGGAGCGGTAA
1060	3	85	NZ_WIFV01000005.1	Pseudomonas aeruginosa KOL14.W.495.34 (Scaffold_5_length_697261_pilon)	247314	247397	84	98.810	4.52e-33	1	0	148	TCGAGGCGTTCGCGGCGGCCACGGC-GCGGTTCGTCGGACAGCCCCTCCGGATGCGTTTCCTACCTTCATCCGAGGAGCGGTAA	TCGAGGCGTTCGCGGCGGCCACGGCGGCGGTTCGTCGGACAGCCCCTCCGGATGCGTTTCCTACCTTCATCCGAGGAGCGGTAA
1060	3	85	NZ_MWXP01000019	Pseudomonas aeruginosa 146 Assistante (scaffold_18)	6835	6752	84	98.810	4.52e-33	1	0	148	TCGAGGCGTTCGCGGCGGCCACGGCG-CGGTTCGTCGGACAGCCCCTCCGGATGCGTTTCCTACCTTCATCCGAGGAGCGGTAA	TCGAGGCGTTCGCGGCGGCCACGGCGGCGGTTCGTCGGACAGCCCCTCCGGATGCGTTTCCTACCTTCATCCGAGGAGCGGTAA
1060	3	85	NZ_WIFS01000004.1	Pseudomonas aeruginosa KOL14.W.495.35 (Scaffold_4_length_2850526_pilon)	2400377	2400460	84	98.810	4.52e-33	1	0	148	TCGAGGCGTTCGCGGCGGCCACGGC-GCGGTTCGTCGGACAGCCCCTCCGGATGCGTTTCCTACCTTCATCCGAGGAGCGGTAA	TCGAGGCGTTCGCGGCGGCCACGGCGGCGGTTCGTCGGACAGCCCCTCCGGATGCGTTTCCTACCTTCATCCGAGGAGCGGTAA
1060	3	85	NZ_NFFD01000044	Pseudomonas aeruginosa S830_C17_BS (scaffold_126)	6821	6738	84	98.810	4.52e-33	1	0	148	TCGAGGCGTTCGCGGCGGCCACGGCG-CGGTTCGTCGGACAGCCCCTCCGGATGCGTTTCCTACCTTCATCCGAGGAGCGGTAA	TCGAGGCGTTCGCGGCGGCCACGGCGGCGGTTCGTCGGACAGCCCCTCCGGATGCGTTTCCTACCTTCATCCGAGGAGCGGTAA
1060	3	85	NZ_WIFT01000007.1	Pseudomonas aeruginosa KOL14.W.495.27 (Scaffold_67_length_1861363_pilon)	449943	449860	84	98.810	4.52e-33	1	0	148	TCGAGGCGTTCGCGGCGGCCACGGCG-CGGTTCGTCGGACAGCCCCTCCGGATGCGTTTCCTACCTTCATCCGAGGAGCGGTAA	TCGAGGCGTTCGCGGCGGCCACGGCGGCGGTTCGTCGGACAGCCCCTCCGGATGCGTTTCCTACCTTCATCCGAGGAGCGGTAA
1060	3	85	NZ_MWXQ01000023	Pseudomonas aeruginosa Chir_D-144 (scaffold_22)	6835	6752	84	98.810	4.52e-33	1	0	148	TCGAGGCGTTCGCGGCGGCCACGGCG-CGGTTCGTCGGACAGCCCCTCCGGATGCGTTTCCTACCTTCATCCGAGGAGCGGTAA	TCGAGGCGTTCGCGGCGGCCACGGCGGCGGTTCGTCGGACAGCCCCTCCGGATGCGTTTCCTACCTTCATCCGAGGAGCGGTAA
1060	3	85	NZ_WIFR01000005.1	Pseudomonas aeruginosa KOL14.W.495.36 (Scaffold_5_length_707003_pilon)	257063	257146	84	98.810	4.52e-33	1	0	148	TCGAGGCGTTCGCGGCGGCCACGGC-GCGGTTCGTCGGACAGCCCCTCCGGATGCGTTTCCTACCTTCATCCGAGGAGCGGTAA	TCGAGGCGTTCGCGGCGGCCACGGCGGCGGTTCGTCGGACAGCCCCTCCGGATGCGTTTCCTACCTTCATCCGAGGAGCGGTAA
1060	3	85	NZ_MWXX01000003	Pseudomonas aeruginosa PPF-13 (scaffold_2)	205754	205671	84	98.810	4.52e-33	1	0	148	TCGAGGCGTTCGCGGCGGCCACGGCG-CGGTTCGTCGGACAGCCCCTCCGGATGCGTTTCCTACCTTCATCCGAGGAGCGGTAA	TCGAGGCGTTCGCGGCGGCCACGGCGGCGGTTCGTCGGACAGCCCCTCCGGATGCGTTTCCTACCTTCATCCGAGGAGCGGTAA
1060	3	85	NZ_WIFP01000004.1	Pseudomonas aeruginosa KOL14.W25.495.77 (Scaffold_5_length_3138656_pilon)	2400377	2400460	84	98.810	4.52e-33	1	0	148	TCGAGGCGTTCGCGGCGGCCACGGC-GCGGTTCGTCGGACAGCCCCTCCGGATGCGTTTCCTACCTTCATCCGAGGAGCGGTAA	TCGAGGCGTTCGCGGCGGCCACGGCGGCGGTTCGTCGGACAGCCCCTCCGGATGCGTTTCCTACCTTCATCCGAGGAGCGGTAA
1060	3	85	NZ_CP022526	Pseudomonas aeruginosa Ocean-1155 (chromosome)	85964	85881	84	98.810	4.52e-33	1	0	148	TCGAGGCGTTCGCGGCGGCCACGGCG-CGGTTCGTCGGACAGCCCCTCCGGATGCGTTTCCTACCTTCATCCGAGGAGCGGTAA	TCGAGGCGTTCGCGGCGGCCACGGCGGCGGTTCGTCGGACAGCCCCTCCGGATGCGTTTCCTACCTTCATCCGAGGAGCGGTAA
1060	3	85	NZ_CP061699.1	Pseudomonas aeruginosa LYSZa7 (chromosome)	3756381	3756298	84	98.810	4.52e-33	1	0	148	TCGAGGCGTTCGCGGCGGCCACGGCG-CGGTTCGTCGGACAGCCCCTCCGGATGCGTTTCCTACCTTCATCCGAGGAGCGGTAA	TCGAGGCGTTCGCGGCGGCCACGGCGGCGGTTCGTCGGACAGCCCCTCCGGATGCGTTTCCTACCTTCATCCGAGGAGCGGTAA
1060	3	85	NZ_LFDE01000018	Pseudomonas aeruginosa BK3 (contig_18)	124080	124163	84	98.810	4.52e-33	1	0	148	TCGAGGCGTTCGCGGCGGCCACGGC-GCGGTTCGTCGGACAGCCCCTCCGGATGCGTTTCCTACCTTCATCCGAGGAGCGGTAA	TCGAGGCGTTCGCGGCGGCCACGGCGGCGGTTCGTCGGACAGCCCCTCCGGATGCGTTTCCTACCTTCATCCGAGGAGCGGTAA
1060	3	85	NZ_CP065867.1	Pseudomonas aeruginosa TJ2014-049 (chromosome)	3100174	3100257	84	98.810	4.52e-33	1	0	148	TCGAGGCGTTCGCGGCGGCCACGGC-GCGGTTCGTCGGACAGCCCCTCCGGATGCGTTTCCTACCTTCATCCGAGGAGCGGTAA	TCGAGGCGTTCGCGGCGGCCACGGCGGCGGTTCGTCGGACAGCCCCTCCGGATGCGTTTCCTACCTTCATCCGAGGAGCGGTAA
1060	3	85	NZ_NDFX01000035	Pseudomonas aeruginosa PASGNDM592 (contig_18)	124338	124421	84	98.810	4.52e-33	1	0	148	TCGAGGCGTTCGCGGCGGCCACGGC-GCGGTTCGTCGGACAGCCCCTCCGGATGCGTTTCCTACCTTCATCCGAGGAGCGGTAA	TCGAGGCGTTCGCGGCGGCCACGGCGGCGGTTCGTCGGACAGCCCCTCCGGATGCGTTTCCTACCTTCATCCGAGGAGCGGTAA
1060	3	85	NZ_JACKWT010000001.1	Pseudomonas aeruginosa D-I-1 (ctg.s1.000000F.arrow)	177734	177651	84	98.810	4.52e-33	1	0	148	TCGAGGCGTTCGCGGCGGCCACGGCG-CGGTTCGTCGGACAGCCCCTCCGGATGCGTTTCCTACCTTCATCCGAGGAGCGGTAA	TCGAGGCGTTCGCGGCGGCCACGGCGGCGGTTCGTCGGACAGCCCCTCCGGATGCGTTTCCTACCTTCATCCGAGGAGCGGTAA
1060	3	85	NZ_NFFJ01000048	Pseudomonas aeruginosa S794_C17_BS (scaffold_189)	34878	34961	84	98.810	4.52e-33	1	0	148	TCGAGGCGTTCGCGGCGGCCACGGC-GCGGTTCGTCGGACAGCCCCTCCGGATGCGTTTCCTACCTTCATCCGAGGAGCGGTAA	TCGAGGCGTTCGCGGCGGCCACGGCGGCGGTTCGTCGGACAGCCCCTCCGGATGCGTTTCCTACCTTCATCCGAGGAGCGGTAA
1060	3	85	NZ_JACKWS010000001.1	Pseudomonas aeruginosa E-I-1 (ctg.s1.000000F.arrow)	2471855	2471772	84	98.810	4.52e-33	1	0	148	TCGAGGCGTTCGCGGCGGCCACGGCG-CGGTTCGTCGGACAGCCCCTCCGGATGCGTTTCCTACCTTCATCCGAGGAGCGGTAA	TCGAGGCGTTCGCGGCGGCCACGGCGGCGGTTCGTCGGACAGCCCCTCCGGATGCGTTTCCTACCTTCATCCGAGGAGCGGTAA
1060	3	85	NZ_QHLT01000259	Pseudomonas aeruginosa LIM1030 (contig_202)	6784	6701	84	98.810	4.52e-33	1	0	148	TCGAGGCGTTCGCGGCGGCCACGGCG-CGGTTCGTCGGACAGCCCCTCCGGATGCGTTTCCTACCTTCATCCGAGGAGCGGTAA	TCGAGGCGTTCGCGGCGGCCACGGCGGCGGTTCGTCGGACAGCCCCTCCGGATGCGTTTCCTACCTTCATCCGAGGAGCGGTAA
1060	3	85	NZ_CP063047.1	Pseudomonas aeruginosa KC-Tt-1 (D_pa_1_1)	2211235	2211318	84	98.810	4.52e-33	1	0	148	TCGAGGCGTTCGCGGCGGCCACGGC-GCGGTTCGTCGGACAGCCCCTCCGGATGCGTTTCCTACCTTCATCCGAGGAGCGGTAA	TCGAGGCGTTCGCGGCGGCCACGGCGGCGGTTCGTCGGACAGCCCCTCCGGATGCGTTTCCTACCTTCATCCGAGGAGCGGTAA
1060	3	85	NZ_QDGO01000059	Pseudomonas aeruginosa PA35 (contig000059)	9969	10052	84	98.810	4.52e-33	1	0	148	TCGAGGCGTTCGCGGCGGCCACGGC-GCGGTTCGTCGGACAGCCCCTCCGGATGCGTTTCCTACCTTCATCCGAGGAGCGGTAA	TCGAGGCGTTCGCGGCGGCCACGGCGGCGGTTCGTCGGACAGCCCCTCCGGATGCGTTTCCTACCTTCATCCGAGGAGCGGTAA
1060	3	85	NZ_JACXLF010000059.1	Pseudomonas aeruginosa SRS1 (contig00059)	10015	10098	84	98.810	4.52e-33	1	0	148	TCGAGGCGTTCGCGGCGGCCACGGC-GCGGTTCGTCGGACAGCCCCTCCGGATGCGTTTCCTACCTTCATCCGAGGAGCGGTAA	TCGAGGCGTTCGCGGCGGCCACGGCGGCGGTTCGTCGGACAGCCCCTCCGGATGCGTTTCCTACCTTCATCCGAGGAGCGGTAA
1060	3	85	NZ_NDFU01000011	Pseudomonas aeruginosa PASGNDM590 (contig_51)	46067	46150	84	98.810	4.52e-33	1	0	148	TCGAGGCGTTCGCGGCGGCCACGGC-GCGGTTCGTCGGACAGCCCCTCCGGATGCGTTTCCTACCTTCATCCGAGGAGCGGTAA	TCGAGGCGTTCGCGGCGGCCACGGCGGCGGTTCGTCGGACAGCCCCTCCGGATGCGTTTCCTACCTTCATCCGAGGAGCGGTAA
1060	3	85	NZ_JACJGU010000018.1	Pseudomonas aeruginosa PA0750 (NODE_18_scaffold)	6586	6503	84	98.810	4.52e-33	1	0	148	TCGAGGCGTTCGCGGCGGCCACGGCG-CGGTTCGTCGGACAGCCCCTCCGGATGCGTTTCCTACCTTCATCCGAGGAGCGGTAA	TCGAGGCGTTCGCGGCGGCCACGGCGGCGGTTCGTCGGACAGCCCCTCCGGATGCGTTTCCTACCTTCATCCGAGGAGCGGTAA
1060	3	85	NZ_FRWL01000024	Pseudomonas aeruginosa isolate LRJ14 (contig_135)	9918	10001	84	98.810	4.52e-33	1	0	148	TCGAGGCGTTCGCGGCGGCCACGGC-GCGGTTCGTCGGACAGCCCCTCCGGATGCGTTTCCTACCTTCATCCGAGGAGCGGTAA	TCGAGGCGTTCGCGGCGGCCACGGCGGCGGTTCGTCGGACAGCCCCTCCGGATGCGTTTCCTACCTTCATCCGAGGAGCGGTAA
1060	3	85	NZ_JACJGV010000016.1	Pseudomonas aeruginosa PA0750 (NODE_16_scaffold)	9486	9404	83	98.795	4.52e-33	0	1	148	TCGAGGCGTTCGCGGCGGCCACGGCGCGGTTCGTCGGACAGCCCCTCCGGATGCGTTTCCTACCTTCATCCGAGGAGCGGTAA	TCGAGGCGTTCGCGGCGGCCACGGCGCGGTTCGTCGGACAGCCCCTCCGGATGCATTTCCTACCTTCATCCGAGGAGCGGTAA
1060	3	85	NZ_FRHH01000069	Pseudomonas aeruginosa isolate 87 (contig_70)	5395	5312	84	98.810	4.52e-33	1	0	148	TCGAGGCGTTCGCGGCGGCCACGGCG-CGGTTCGTCGGACAGCCCCTCCGGATGCGTTTCCTACCTTCATCCGAGGAGCGGTAA	TCGAGGCGTTCGCGGCGGCCACGGCGGCGGTTCGTCGGACAGCCCCTCCGGATGCGTTTCCTACCTTCATCCGAGGAGCGGTAA
1060	3	85	NZ_JACEQB010000051.1	Pseudomonas aeruginosa PAL1.23 (NODE_51_contig)	6691	6608	84	98.810	4.52e-33	1	0	148	TCGAGGCGTTCGCGGCGGCCACGGCG-CGGTTCGTCGGACAGCCCCTCCGGATGCGTTTCCTACCTTCATCCGAGGAGCGGTAA	TCGAGGCGTTCGCGGCGGCCACGGCGGCGGTTCGTCGGACAGCCCCTCCGGATGCGTTTCCTACCTTCATCCGAGGAGCGGTAA
1060	3	85	NZ_MPVA01000011	Pseudomonas aeruginosa 560747 (contig_11)	6770	6687	84	98.810	4.52e-33	1	0	148	TCGAGGCGTTCGCGGCGGCCACGGCG-CGGTTCGTCGGACAGCCCCTCCGGATGCGTTTCCTACCTTCATCCGAGGAGCGGTAA	TCGAGGCGTTCGCGGCGGCCACGGCGGCGGTTCGTCGGACAGCCCCTCCGGATGCGTTTCCTACCTTCATCCGAGGAGCGGTAA
1060	3	85	NZ_JACEPZ010000049.1	Pseudomonas aeruginosa PAL1.26 (NODE_49_contig)	6746	6663	84	98.810	4.52e-33	1	0	148	TCGAGGCGTTCGCGGCGGCCACGGCG-CGGTTCGTCGGACAGCCCCTCCGGATGCGTTTCCTACCTTCATCCGAGGAGCGGTAA	TCGAGGCGTTCGCGGCGGCCACGGCGGCGGTTCGTCGGACAGCCCCTCCGGATGCGTTTCCTACCTTCATCCGAGGAGCGGTAA
1060	3	85	NZ_FRGZ01000073	Pseudomonas aeruginosa isolate 79 (contig_103)	727	810	84	98.810	4.52e-33	1	0	148	TCGAGGCGTTCGCGGCGGCCACGGC-GCGGTTCGTCGGACAGCCCCTCCGGATGCGTTTCCTACCTTCATCCGAGGAGCGGTAA	TCGAGGCGTTCGCGGCGGCCACGGCGGCGGTTCGTCGGACAGCCCCTCCGGATGCGTTTCCTACCTTCATCCGAGGAGCGGTAA
1060	3	85	NZ_JACEPX010000019.1	Pseudomonas aeruginosa PAL1.28 (NODE_19_contig)	6748	6665	84	98.810	4.52e-33	1	0	148	TCGAGGCGTTCGCGGCGGCCACGGCG-CGGTTCGTCGGACAGCCCCTCCGGATGCGTTTCCTACCTTCATCCGAGGAGCGGTAA	TCGAGGCGTTCGCGGCGGCCACGGCGGCGGTTCGTCGGACAGCCCCTCCGGATGCGTTTCCTACCTTCATCCGAGGAGCGGTAA
1060	3	85	NZ_CP017969	Pseudomonas aeruginosa isolate B10W (chromosome)	2910657	2910740	84	98.810	4.52e-33	1	0	148	TCGAGGCGTTCGCGGCGGCCACGGC-GCGGTTCGTCGGACAGCCCCTCCGGATGCGTTTCCTACCTTCATCCGAGGAGCGGTAA	TCGAGGCGTTCGCGGCGGCCACGGCGGCGGTTCGTCGGACAGCCCCTCCGGATGCGTTTCCTACCTTCATCCGAGGAGCGGTAA
1060	3	85	NZ_JABUGW010000011.1	Pseudomonas aeruginosa BESA18 (ctg_BESA18_11)	6641	6558	84	98.810	4.52e-33	1	0	148	TCGAGGCGTTCGCGGCGGCCACGGCG-CGGTTCGTCGGACAGCCCCTCCGGATGCGTTTCCTACCTTCATCCGAGGAGCGGTAA	TCGAGGCGTTCGCGGCGGCCACGGCGGCGGTTCGTCGGACAGCCCCTCCGGATGCGTTTCCTACCTTCATCCGAGGAGCGGTAA
1060	3	85	NZ_FRHF01000046	Pseudomonas aeruginosa isolate 83 (contig_49)	5404	5321	84	98.810	4.52e-33	1	0	148	TCGAGGCGTTCGCGGCGGCCACGGCG-CGGTTCGTCGGACAGCCCCTCCGGATGCGTTTCCTACCTTCATCCGAGGAGCGGTAA	TCGAGGCGTTCGCGGCGGCCACGGCGGCGGTTCGTCGGACAGCCCCTCCGGATGCGTTTCCTACCTTCATCCGAGGAGCGGTAA
1060	3	85	NZ_JABUGX010000010.1	Pseudomonas aeruginosa BESA09 (ctg_BESA09_10)	201535	201618	84	98.810	4.52e-33	1	0	148	TCGAGGCGTTCGCGGCGGCCACGGC-GCGGTTCGTCGGACAGCCCCTCCGGATGCGTTTCCTACCTTCATCCGAGGAGCGGTAA	TCGAGGCGTTCGCGGCGGCCACGGCGGCGGTTCGTCGGACAGCCCCTCCGGATGCGTTTCCTACCTTCATCCGAGGAGCGGTAA
1060	3	85	NZ_CP017099	Pseudomonas aeruginosa DN1 (strain DN1)	1312694	1312611	84	98.810	4.52e-33	1	0	148	TCGAGGCGTTCGCGGCGGCCACGGCG-CGGTTCGTCGGACAGCCCCTCCGGATGCGTTTCCTACCTTCATCCGAGGAGCGGTAA	TCGAGGCGTTCGCGGCGGCCACGGCGGCGGTTCGTCGGACAGCCCCTCCGGATGCGTTTCCTACCTTCATCCGAGGAGCGGTAA
1060	3	85	NZ_JABUGV010000031.1	Pseudomonas aeruginosa BICH11 (ctg_BICH11_31)	45664	45581	84	98.810	4.52e-33	1	0	148	TCGAGGCGTTCGCGGCGGCCACGGCG-CGGTTCGTCGGACAGCCCCTCCGGATGCGTTTCCTACCTTCATCCGAGGAGCGGTAA	TCGAGGCGTTCGCGGCGGCCACGGCGGCGGTTCGTCGGACAGCCCCTCCGGATGCGTTTCCTACCTTCATCCGAGGAGCGGTAA
1060	3	85	NZ_FRQD01000063	Pseudomonas aeruginosa isolate 328 (contig_98)	1550	1467	84	98.810	4.52e-33	1	0	148	TCGAGGCGTTCGCGGCGGCCACGGCG-CGGTTCGTCGGACAGCCCCTCCGGATGCGTTTCCTACCTTCATCCGAGGAGCGGTAA	TCGAGGCGTTCGCGGCGGCCACGGCGGCGGTTCGTCGGACAGCCCCTCCGGATGCGTTTCCTACCTTCATCCGAGGAGCGGTAA
1060	3	85	NZ_JABUGL010000011.1	Pseudomonas aeruginosa MONT13 (ctg_MONT13_11)	123894	123977	84	98.810	4.52e-33	1	0	148	TCGAGGCGTTCGCGGCGGCCACGGC-GCGGTTCGTCGGACAGCCCCTCCGGATGCGTTTCCTACCTTCATCCGAGGAGCGGTAA	TCGAGGCGTTCGCGGCGGCCACGGCGGCGGTTCGTCGGACAGCCCCTCCGGATGCGTTTCCTACCTTCATCCGAGGAGCGGTAA
1060	3	85	NZ_FRHM01000001	Pseudomonas aeruginosa isolate 88 (contig_41)	9923	10006	84	98.810	4.52e-33	1	0	148	TCGAGGCGTTCGCGGCGGCCACGGC-GCGGTTCGTCGGACAGCCCCTCCGGATGCGTTTCCTACCTTCATCCGAGGAGCGGTAA	TCGAGGCGTTCGCGGCGGCCACGGCGGCGGTTCGTCGGACAGCCCCTCCGGATGCGTTTCCTACCTTCATCCGAGGAGCGGTAA
1060	3	85	NZ_JABUGJ010000009.1	Pseudomonas aeruginosa POIT06 (ctg_POIT06_9)	87240	87157	84	98.810	4.52e-33	1	0	148	TCGAGGCGTTCGCGGCGGCCACGGCG-CGGTTCGTCGGACAGCCCCTCCGGATGCGTTTCCTACCTTCATCCGAGGAGCGGTAA	TCGAGGCGTTCGCGGCGGCCACGGCGGCGGTTCGTCGGACAGCCCCTCCGGATGCGTTTCCTACCTTCATCCGAGGAGCGGTAA
1060	3	85	NZ_FRHK01000059	Pseudomonas aeruginosa isolate 90 (contig_81)	5385	5302	84	98.810	4.52e-33	1	0	148	TCGAGGCGTTCGCGGCGGCCACGGCG-CGGTTCGTCGGACAGCCCCTCCGGATGCGTTTCCTACCTTCATCCGAGGAGCGGTAA	TCGAGGCGTTCGCGGCGGCCACGGCGGCGGTTCGTCGGACAGCCCCTCCGGATGCGTTTCCTACCTTCATCCGAGGAGCGGTAA
1060	3	85	NZ_JABUGJ010000001.1	Pseudomonas aeruginosa POIT06 (ctg_POIT06_1)	143970	144053	84	98.810	4.52e-33	1	0	148	TCGAGGCGTTCGCGGCGGCCACGGC-GCGGTTCGTCGGACAGCCCCTCCGGATGCGTTTCCTACCTTCATCCGAGGAGCGGTAA	TCGAGGCGTTCGCGGCGGCCACGGCGGCGGTTCGTCGGACAGCCCCTCCGGATGCGTTTCCTACCTTCATCCGAGGAGCGGTAA
1060	3	85	NZ_FRHE01000048	Pseudomonas aeruginosa isolate 86 (contig_68)	5383	5300	84	98.810	4.52e-33	1	0	148	TCGAGGCGTTCGCGGCGGCCACGGCG-CGGTTCGTCGGACAGCCCCTCCGGATGCGTTTCCTACCTTCATCCGAGGAGCGGTAA	TCGAGGCGTTCGCGGCGGCCACGGCGGCGGTTCGTCGGACAGCCCCTCCGGATGCGTTTCCTACCTTCATCCGAGGAGCGGTAA
1060	3	85	NZ_JAATIF010000001.1	Pseudomonas aeruginosa DVT639 (contig1)	3359741	3359824	84	98.810	4.52e-33	1	0	148	TCGAGGCGTTCGCGGCGGCCACGGC-GCGGTTCGTCGGACAGCCCCTCCGGATGCGTTTCCTACCTTCATCCGAGGAGCGGTAA	TCGAGGCGTTCGCGGCGGCCACGGCGGCGGTTCGTCGGACAGCCCCTCCGGATGCGTTTCCTACCTTCATCCGAGGAGCGGTAA
1060	3	85	NZ_FRHO01000052	Pseudomonas aeruginosa isolate 84 (contig_110)	723	806	84	98.810	4.52e-33	1	0	148	TCGAGGCGTTCGCGGCGGCCACGGC-GCGGTTCGTCGGACAGCCCCTCCGGATGCGTTTCCTACCTTCATCCGAGGAGCGGTAA	TCGAGGCGTTCGCGGCGGCCACGGCGGCGGTTCGTCGGACAGCCCCTCCGGATGCGTTTCCTACCTTCATCCGAGGAGCGGTAA
1060	3	85	NZ_CP053705.1	Pseudomonas aeruginosa PAC6 (CP053705.1)	3103890	3103973	84	98.810	4.52e-33	1	0	148	TCGAGGCGTTCGCGGCGGCCACGGC-GCGGTTCGTCGGACAGCCCCTCCGGATGCGTTTCCTACCTTCATCCGAGGAGCGGTAA	TCGAGGCGTTCGCGGCGGCCACGGCGGCGGTTCGTCGGACAGCCCCTCCGGATGCGTTTCCTACCTTCATCCGAGGAGCGGTAA
1060	3	85	NZ_FRFY01000074	Pseudomonas aeruginosa isolate 77 (contig_123)	714	797	84	98.810	4.52e-33	1	0	148	TCGAGGCGTTCGCGGCGGCCACGGC-GCGGTTCGTCGGACAGCCCCTCCGGATGCGTTTCCTACCTTCATCCGAGGAGCGGTAA	TCGAGGCGTTCGCGGCGGCCACGGCGGCGGTTCGTCGGACAGCCCCTCCGGATGCGTTTCCTACCTTCATCCGAGGAGCGGTAA
1060	3	85	NZ_JABLUR010000041.1	Pseudomonas aeruginosa PASP048 (NODE_41_contig)	34504	34587	84	98.810	4.52e-33	1	0	148	TCGAGGCGTTCGCGGCGGCCACGGC-GCGGTTCGTCGGACAGCCCCTCCGGATGCGTTTCCTACCTTCATCCGAGGAGCGGTAA	TCGAGGCGTTCGCGGCGGCCACGGCGGCGGTTCGTCGGACAGCCCCTCCGGATGCGTTTCCTACCTTCATCCGAGGAGCGGTAA
1060	3	85	NZ_FRPZ01000028	Pseudomonas aeruginosa isolate 324 (contig_21)	1538	1455	84	98.810	4.52e-33	1	0	148	TCGAGGCGTTCGCGGCGGCCACGGCG-CGGTTCGTCGGACAGCCCCTCCGGATGCGTTTCCTACCTTCATCCGAGGAGCGGTAA	TCGAGGCGTTCGCGGCGGCCACGGCGGCGGTTCGTCGGACAGCCCCTCCGGATGCGTTTCCTACCTTCATCCGAGGAGCGGTAA
1060	3	85	NZ_JABLUO010000010.1	Pseudomonas aeruginosa PASP204 (NODE_10_contig)	6586	6503	84	98.810	4.52e-33	1	0	148	TCGAGGCGTTCGCGGCGGCCACGGCG-CGGTTCGTCGGACAGCCCCTCCGGATGCGTTTCCTACCTTCATCCGAGGAGCGGTAA	TCGAGGCGTTCGCGGCGGCCACGGCGGCGGTTCGTCGGACAGCCCCTCCGGATGCGTTTCCTACCTTCATCCGAGGAGCGGTAA
1060	3	85	NZ_FRHB01000113	Pseudomonas aeruginosa isolate 78 (contig_30)	724	807	84	98.810	4.52e-33	1	0	148	TCGAGGCGTTCGCGGCGGCCACGGC-GCGGTTCGTCGGACAGCCCCTCCGGATGCGTTTCCTACCTTCATCCGAGGAGCGGTAA	TCGAGGCGTTCGCGGCGGCCACGGCGGCGGTTCGTCGGACAGCCCCTCCGGATGCGTTTCCTACCTTCATCCGAGGAGCGGTAA
1060	3	85	NZ_JABLTY010000055.1	Pseudomonas aeruginosa PASP518 (NODE_55_contig)	34482	34565	84	98.810	4.52e-33	1	0	148	TCGAGGCGTTCGCGGCGGCCACGGC-GCGGTTCGTCGGACAGCCCCTCCGGATGCGTTTCCTACCTTCATCCGAGGAGCGGTAA	TCGAGGCGTTCGCGGCGGCCACGGCGGCGGTTCGTCGGACAGCCCCTCCGGATGCGTTTCCTACCTTCATCCGAGGAGCGGTAA
1060	3	85	NZ_FRHD01000046	Pseudomonas aeruginosa isolate 82 (contig_63)	6766	6683	84	98.810	4.52e-33	1	0	148	TCGAGGCGTTCGCGGCGGCCACGGCG-CGGTTCGTCGGACAGCCCCTCCGGATGCGTTTCCTACCTTCATCCGAGGAGCGGTAA	TCGAGGCGTTCGCGGCGGCCACGGCGGCGGTTCGTCGGACAGCCCCTCCGGATGCGTTTCCTACCTTCATCCGAGGAGCGGTAA
1060	3	85	NZ_JABLSN010000036.1	Pseudomonas aeruginosa S8 (NODE_36_contig)	34421	34504	84	98.810	4.52e-33	1	0	148	TCGAGGCGTTCGCGGCGGCCACGGC-GCGGTTCGTCGGACAGCCCCTCCGGATGCGTTTCCTACCTTCATCCGAGGAGCGGTAA	TCGAGGCGTTCGCGGCGGCCACGGCGGCGGTTCGTCGGACAGCCCCTCCGGATGCGTTTCCTACCTTCATCCGAGGAGCGGTAA
1060	3	85	NZ_FRHG01000057	Pseudomonas aeruginosa isolate 85 (contig_148)	729	812	84	98.810	4.52e-33	1	0	148	TCGAGGCGTTCGCGGCGGCCACGGC-GCGGTTCGTCGGACAGCCCCTCCGGATGCGTTTCCTACCTTCATCCGAGGAGCGGTAA	TCGAGGCGTTCGCGGCGGCCACGGCGGCGGTTCGTCGGACAGCCCCTCCGGATGCGTTTCCTACCTTCATCCGAGGAGCGGTAA
1060	3	85	NZ_JABLSQ010000042.1	Pseudomonas aeruginosa S4 (NODE_42_contig)	6565	6482	84	98.810	4.52e-33	1	0	148	TCGAGGCGTTCGCGGCGGCCACGGCG-CGGTTCGTCGGACAGCCCCTCCGGATGCGTTTCCTACCTTCATCCGAGGAGCGGTAA	TCGAGGCGTTCGCGGCGGCCACGGCGGCGGTTCGTCGGACAGCCCCTCCGGATGCGTTTCCTACCTTCATCCGAGGAGCGGTAA
1060	3	85	NZ_MPVF01000047	Pseudomonas aeruginosa CLB24226 (contig_47)	34924	35007	84	98.810	4.52e-33	1	0	148	TCGAGGCGTTCGCGGCGGCCACGGC-GCGGTTCGTCGGACAGCCCCTCCGGATGCGTTTCCTACCTTCATCCGAGGAGCGGTAA	TCGAGGCGTTCGCGGCGGCCACGGCGGCGGTTCGTCGGACAGCCCCTCCGGATGCGTTTCCTACCTTCATCCGAGGAGCGGTAA
1060	3	85	NZ_JABLSP010000014.1	Pseudomonas aeruginosa S5 (NODE_14_contig)	119648	119731	84	98.810	4.52e-33	1	0	148	TCGAGGCGTTCGCGGCGGCCACGGC-GCGGTTCGTCGGACAGCCCCTCCGGATGCGTTTCCTACCTTCATCCGAGGAGCGGTAA	TCGAGGCGTTCGCGGCGGCCACGGCGGCGGTTCGTCGGACAGCCCCTCCGGATGCGTTTCCTACCTTCATCCGAGGAGCGGTAA
1060	3	85	NZ_FRFO01000046	Pseudomonas aeruginosa isolate 76 (contig_11)	5394	5311	84	98.810	4.52e-33	1	0	148	TCGAGGCGTTCGCGGCGGCCACGGCG-CGGTTCGTCGGACAGCCCCTCCGGATGCGTTTCCTACCTTCATCCGAGGAGCGGTAA	TCGAGGCGTTCGCGGCGGCCACGGCGGCGGTTCGTCGGACAGCCCCTCCGGATGCGTTTCCTACCTTCATCCGAGGAGCGGTAA
1060	3	85	NZ_SWGL01000113.1	Pseudomonas aeruginosa C1-67 (contig_100_2)	33607	33690	84	98.810	4.52e-33	1	0	148	TCGAGGCGTTCGCGGCGGCCACGGC-GCGGTTCGTCGGACAGCCCCTCCGGATGCGTTTCCTACCTTCATCCGAGGAGCGGTAA	TCGAGGCGTTCGCGGCGGCCACGGCGGCGGTTCGTCGGACAGCCCCTCCGGATGCGTTTCCTACCTTCATCCGAGGAGCGGTAA
1060	3	85	NZ_FRQN01000035	Pseudomonas aeruginosa isolate 339 (contig_26)	71898	71981	84	98.810	4.52e-33	1	0	148	TCGAGGCGTTCGCGGCGGCCACGGC-GCGGTTCGTCGGACAGCCCCTCCGGATGCGTTTCCTACCTTCATCCGAGGAGCGGTAA	TCGAGGCGTTCGCGGCGGCCACGGCGGCGGTTCGTCGGACAGCCCCTCCGGATGCGTTTCCTACCTTCATCCGAGGAGCGGTAA
1060	3	85	NZ_SWGI01000029.1	Pseudomonas aeruginosa C2-102-3 (contig_26_1)	6861	6778	84	98.810	4.52e-33	1	0	148	TCGAGGCGTTCGCGGCGGCCACGGCG-CGGTTCGTCGGACAGCCCCTCCGGATGCGTTTCCTACCTTCATCCGAGGAGCGGTAA	TCGAGGCGTTCGCGGCGGCCACGGCGGCGGTTCGTCGGACAGCCCCTCCGGATGCGTTTCCTACCTTCATCCGAGGAGCGGTAA
1060	3	85	NZ_FRHJ01000024	Pseudomonas aeruginosa isolate 81 (contig_71)	724	807	84	98.810	4.52e-33	1	0	148	TCGAGGCGTTCGCGGCGGCCACGGC-GCGGTTCGTCGGACAGCCCCTCCGGATGCGTTTCCTACCTTCATCCGAGGAGCGGTAA	TCGAGGCGTTCGCGGCGGCCACGGCGGCGGTTCGTCGGACAGCCCCTCCGGATGCGTTTCCTACCTTCATCCGAGGAGCGGTAA
1060	3	85	NZ_SWGJ01000130.1	Pseudomonas aeruginosa C2-105-1 (contig_103_1)	9567	9650	84	98.810	4.52e-33	1	0	148	TCGAGGCGTTCGCGGCGGCCACGGC-GCGGTTCGTCGGACAGCCCCTCCGGATGCGTTTCCTACCTTCATCCGAGGAGCGGTAA	TCGAGGCGTTCGCGGCGGCCACGGCGGCGGTTCGTCGGACAGCCCCTCCGGATGCGTTTCCTACCTTCATCCGAGGAGCGGTAA
1060	3	85	NZ_FRHI01000050	Pseudomonas aeruginosa isolate 89 (contig_77)	5407	5324	84	98.810	4.52e-33	1	0	148	TCGAGGCGTTCGCGGCGGCCACGGCG-CGGTTCGTCGGACAGCCCCTCCGGATGCGTTTCCTACCTTCATCCGAGGAGCGGTAA	TCGAGGCGTTCGCGGCGGCCACGGCGGCGGTTCGTCGGACAGCCCCTCCGGATGCGTTTCCTACCTTCATCCGAGGAGCGGTAA
1060	3	85	NZ_JAATVZ010000039.1	Pseudomonas aeruginosa Pa-3 (NODE_39_scaffold)	6614	6531	84	98.810	4.52e-33	1	0	148	TCGAGGCGTTCGCGGCGGCCACGGCG-CGGTTCGTCGGACAGCCCCTCCGGATGCGTTTCCTACCTTCATCCGAGGAGCGGTAA	TCGAGGCGTTCGCGGCGGCCACGGCGGCGGTTCGTCGGACAGCCCCTCCGGATGCGTTTCCTACCTTCATCCGAGGAGCGGTAA
1060	3	85	NZ_FRVQ01000118	Pseudomonas aeruginosa isolate 81.1 (contig_151)	5329	5246	84	98.810	4.52e-33	1	0	148	TCGAGGCGTTCGCGGCGGCCACGGCG-CGGTTCGTCGGACAGCCCCTCCGGATGCGTTTCCTACCTTCATCCGAGGAGCGGTAA	TCGAGGCGTTCGCGGCGGCCACGGCGGCGGTTCGTCGGACAGCCCCTCCGGATGCGTTTCCTACCTTCATCCGAGGAGCGGTAA
1060	3	85	NZ_CP031878.1	Pseudomonas aeruginosa WPB099 (chromosome)	2913756	2913839	84	98.810	4.52e-33	1	0	148	TCGAGGCGTTCGCGGCGGCCACGGC-GCGGTTCGTCGGACAGCCCCTCCGGATGCGTTTCCTACCTTCATCCGAGGAGCGGTAA	TCGAGGCGTTCGCGGCGGCCACGGCGGCGGTTCGTCGGACAGCCCCTCCGGATGCGTTTCCTACCTTCATCCGAGGAGCGGTAA
1060	3	85	NZ_FRVR01000044	Pseudomonas aeruginosa isolate 82.1 (contig_11)	725	808	84	98.810	4.52e-33	1	0	148	TCGAGGCGTTCGCGGCGGCCACGGC-GCGGTTCGTCGGACAGCCCCTCCGGATGCGTTTCCTACCTTCATCCGAGGAGCGGTAA	TCGAGGCGTTCGCGGCGGCCACGGCGGCGGTTCGTCGGACAGCCCCTCCGGATGCGTTTCCTACCTTCATCCGAGGAGCGGTAA
1060	3	85	NZ_CP031876.1	Pseudomonas aeruginosa WPB101 (chromosome)	3285807	3285890	84	98.810	4.52e-33	1	0	148	TCGAGGCGTTCGCGGCGGCCACGGC-GCGGTTCGTCGGACAGCCCCTCCGGATGCGTTTCCTACCTTCATCCGAGGAGCGGTAA	TCGAGGCGTTCGCGGCGGCCACGGCGGCGGTTCGTCGGACAGCCCCTCCGGATGCGTTTCCTACCTTCATCCGAGGAGCGGTAA
1060	3	85	NZ_FRHN01000094	Pseudomonas aeruginosa isolate 91 (contig_148)	5363	5280	84	98.810	4.52e-33	1	0	148	TCGAGGCGTTCGCGGCGGCCACGGCG-CGGTTCGTCGGACAGCCCCTCCGGATGCGTTTCCTACCTTCATCCGAGGAGCGGTAA	TCGAGGCGTTCGCGGCGGCCACGGCGGCGGTTCGTCGGACAGCCCCTCCGGATGCGTTTCCTACCTTCATCCGAGGAGCGGTAA
1060	3	85	NZ_CP031877.1	Pseudomonas aeruginosa WPB100 (chromosome)	25842	25925	84	98.810	4.52e-33	1	0	148	TCGAGGCGTTCGCGGCGGCCACGGC-GCGGTTCGTCGGACAGCCCCTCCGGATGCGTTTCCTACCTTCATCCGAGGAGCGGTAA	TCGAGGCGTTCGCGGCGGCCACGGCGGCGGTTCGTCGGACAGCCCCTCCGGATGCGTTTCCTACCTTCATCCGAGGAGCGGTAA
1060	3	85	NZ_FRWN01000061	Pseudomonas aeruginosa isolate LRJ15 (contig_76)	1004	1087	84	98.810	4.52e-33	1	0	148	TCGAGGCGTTCGCGGCGGCCACGGC-GCGGTTCGTCGGACAGCCCCTCCGGATGCGTTTCCTACCTTCATCCGAGGAGCGGTAA	TCGAGGCGTTCGCGGCGGCCACGGCGGCGGTTCGTCGGACAGCCCCTCCGGATGCGTTTCCTACCTTCATCCGAGGAGCGGTAA
1060	3	85	NZ_QVDW02000058.1	Pseudomonas aeruginosa PABL016 (NODE_58_contig)	6592	6509	84	98.810	4.52e-33	1	0	148	TCGAGGCGTTCGCGGCGGCCACGGCG-CGGTTCGTCGGACAGCCCCTCCGGATGCGTTTCCTACCTTCATCCGAGGAGCGGTAA	TCGAGGCGTTCGCGGCGGCCACGGCGGCGGTTCGTCGGACAGCCCCTCCGGATGCGTTTCCTACCTTCATCCGAGGAGCGGTAA
1060	3	85	NZ_FRHA01000117	Pseudomonas aeruginosa isolate 80 (contig_181)	724	807	84	98.810	4.52e-33	1	0	148	TCGAGGCGTTCGCGGCGGCCACGGC-GCGGTTCGTCGGACAGCCCCTCCGGATGCGTTTCCTACCTTCATCCGAGGAGCGGTAA	TCGAGGCGTTCGCGGCGGCCACGGCGGCGGTTCGTCGGACAGCCCCTCCGGATGCGTTTCCTACCTTCATCCGAGGAGCGGTAA
1060	3	85	NZ_QVEF02000016.1	Pseudomonas aeruginosa PABL004 (NODE_16_contig)	125629	125711	83	98.795	4.52e-33	0	1	148	TCGAGGCGTTCGCGGCGGCCACGGCGCGGTTCGTCGGACAGCCCCTCCGGATGCGTTTCCTACCTTCATCCGAGGAGCGGTAA	TCGAGGCGTTCGCGGCGGCCACGGCGCGGTTCGTCGGACAGCCCCTCCGGATGCATTTCCTACCTTCATCCGAGGAGCGGTAA
1060	3	85	NZ_MKEO01000457	Pseudomonas aeruginosa M140A (Scaffold22_14)	18524	18607	84	98.810	4.52e-33	1	0	148	TCGAGGCGTTCGCGGCGGCCACGGC-GCGGTTCGTCGGACAGCCCCTCCGGATGCGTTTCCTACCTTCATCCGAGGAGCGGTAA	TCGAGGCGTTCGCGGCGGCCACGGCGGCGGTTCGTCGGACAGCCCCTCCGGATGCGTTTCCTACCTTCATCCGAGGAGCGGTAA
1060	3	85	NZ_QVCE02000215.1	Pseudomonas aeruginosa PABL065 (NODE_215_contig)	5039	4956	84	98.810	4.52e-33	1	0	148	TCGAGGCGTTCGCGGCGGCCACGGCG-CGGTTCGTCGGACAGCCCCTCCGGATGCGTTTCCTACCTTCATCCGAGGAGCGGTAA	TCGAGGCGTTCGCGGCGGCCACGGCGGCGGTTCGTCGGACAGCCCCTCCGGATGCGTTTCCTACCTTCATCCGAGGAGCGGTAA
1060	3	85	NZ_MKEM01000303	Pseudomonas aeruginosa PA13SY16 (Scaffold53_2)	7142	7225	84	98.810	4.52e-33	1	0	148	TCGAGGCGTTCGCGGCGGCCACGGC-GCGGTTCGTCGGACAGCCCCTCCGGATGCGTTTCCTACCTTCATCCGAGGAGCGGTAA	TCGAGGCGTTCGCGGCGGCCACGGCGGCGGTTCGTCGGACAGCCCCTCCGGATGCGTTTCCTACCTTCATCCGAGGAGCGGTAA
1060	3	85	NZ_QVBL02000078.1	Pseudomonas aeruginosa PABL084 (NODE_78_contig)	9954	10037	84	98.810	4.52e-33	1	0	148	TCGAGGCGTTCGCGGCGGCCACGGC-GCGGTTCGTCGGACAGCCCCTCCGGATGCGTTTCCTACCTTCATCCGAGGAGCGGTAA	TCGAGGCGTTCGCGGCGGCCACGGCGGCGGTTCGTCGGACAGCCCCTCCGGATGCGTTTCCTACCTTCATCCGAGGAGCGGTAA
1060	3	85	NZ_LYLY01000038	Pseudomonas aeruginosa ET02 (scaffold_42)	34630	34713	84	98.810	4.52e-33	1	0	148	TCGAGGCGTTCGCGGCGGCCACGGC-GCGGTTCGTCGGACAGCCCCTCCGGATGCGTTTCCTACCTTCATCCGAGGAGCGGTAA	TCGAGGCGTTCGCGGCGGCCACGGCGGCGGTTCGTCGGACAGCCCCTCCGGATGCGTTTCCTACCTTCATCCGAGGAGCGGTAA
1060	3	85	NZ_QVBD02000199.1	Pseudomonas aeruginosa PABL093 (NODE_199_contig)	719	802	84	98.810	4.52e-33	1	0	148	TCGAGGCGTTCGCGGCGGCCACGGC-GCGGTTCGTCGGACAGCCCCTCCGGATGCGTTTCCTACCTTCATCCGAGGAGCGGTAA	TCGAGGCGTTCGCGGCGGCCACGGCGGCGGTTCGTCGGACAGCCCCTCCGGATGCGTTTCCTACCTTCATCCGAGGAGCGGTAA
1060	3	85	NZ_AP017302	Pseudomonas aeruginosa IOMTU 133 (chromosome)	3355687	3355770	84	98.810	4.52e-33	1	0	148	TCGAGGCGTTCGCGGCGGCCACGGC-GCGGTTCGTCGGACAGCCCCTCCGGATGCGTTTCCTACCTTCATCCGAGGAGCGGTAA	TCGAGGCGTTCGCGGCGGCCACGGCGGCGGTTCGTCGGACAGCCCCTCCGGATGCGTTTCCTACCTTCATCCGAGGAGCGGTAA
1060	3	85	NZ_QVBY02000119.1	Pseudomonas aeruginosa PABL071 (NODE_119_contig)	727	810	84	98.810	4.52e-33	1	0	148	TCGAGGCGTTCGCGGCGGCCACGGC-GCGGTTCGTCGGACAGCCCCTCCGGATGCGTTTCCTACCTTCATCCGAGGAGCGGTAA	TCGAGGCGTTCGCGGCGGCCACGGCGGCGGTTCGTCGGACAGCCCCTCCGGATGCGTTTCCTACCTTCATCCGAGGAGCGGTAA
1060	3	85	NZ_LLVG01000115	Pseudomonas aeruginosa WH-SGI-V-07318 (WH_SGI_V_07318_60)	17957	18040	84	98.810	4.52e-33	1	0	148	TCGAGGCGTTCGCGGCGGCCACGGC-GCGGTTCGTCGGACAGCCCCTCCGGATGCGTTTCCTACCTTCATCCGAGGAGCGGTAA	TCGAGGCGTTCGCGGCGGCCACGGCGGCGGTTCGTCGGACAGCCCCTCCGGATGCGTTTCCTACCTTCATCCGAGGAGCGGTAA
1060	3	85	NZ_QVAU02000091.1	Pseudomonas aeruginosa PABL103 (NODE_91_contig)	6564	6481	84	98.810	4.52e-33	1	0	148	TCGAGGCGTTCGCGGCGGCCACGGCG-CGGTTCGTCGGACAGCCCCTCCGGATGCGTTTCCTACCTTCATCCGAGGAGCGGTAA	TCGAGGCGTTCGCGGCGGCCACGGCGGCGGTTCGTCGGACAGCCCCTCCGGATGCGTTTCCTACCTTCATCCGAGGAGCGGTAA
1060	3	85	NZ_LLVC01000008	Pseudomonas aeruginosa WH-SGI-V-07313 (WH_SGI_V_07313_16)	118959	119042	84	98.810	4.52e-33	1	0	148	TCGAGGCGTTCGCGGCGGCCACGGC-GCGGTTCGTCGGACAGCCCCTCCGGATGCGTTTCCTACCTTCATCCGAGGAGCGGTAA	TCGAGGCGTTCGCGGCGGCCACGGCGGCGGTTCGTCGGACAGCCCCTCCGGATGCGTTTCCTACCTTCATCCGAGGAGCGGTAA
1060	3	85	NZ_QVAQ02000051.1	Pseudomonas aeruginosa PABL107 (NODE_51_contig)	6564	6481	84	98.810	4.52e-33	1	0	148	TCGAGGCGTTCGCGGCGGCCACGGCG-CGGTTCGTCGGACAGCCCCTCCGGATGCGTTTCCTACCTTCATCCGAGGAGCGGTAA	TCGAGGCGTTCGCGGCGGCCACGGCGGCGGTTCGTCGGACAGCCCCTCCGGATGCGTTTCCTACCTTCATCCGAGGAGCGGTAA
1060	3	85	NZ_LLUK01000082	Pseudomonas aeruginosa WH-SGI-V-07284 (WH_SGI_V_07284_31)	83379	83462	84	98.810	4.52e-33	1	0	148	TCGAGGCGTTCGCGGCGGCCACGGC-GCGGTTCGTCGGACAGCCCCTCCGGATGCGTTTCCTACCTTCATCCGAGGAGCGGTAA	TCGAGGCGTTCGCGGCGGCCACGGCGGCGGTTCGTCGGACAGCCCCTCCGGATGCGTTTCCTACCTTCATCCGAGGAGCGGTAA
1060	3	85	NZ_JALIUP010000053.1	Pseudomonas aeruginosa C77 (NODE_19_scaffold)	145068	145151	84	98.810	4.52e-33	1	0	148	TCGAGGCGTTCGCGGCGGCCACGGC-GCGGTTCGTCGGACAGCCCCTCCGGATGCGTTTCCTACCTTCATCCGAGGAGCGGTAA	TCGAGGCGTTCGCGGCGGCCACGGCGGCGGTTCGTCGGACAGCCCCTCCGGATGCGTTTCCTACCTTCATCCGAGGAGCGGTAA
1060	3	85	NZ_LLUD01000011	Pseudomonas aeruginosa WH-SGI-V-07277 (contig19)	7792	7709	84	98.810	4.52e-33	1	0	148	TCGAGGCGTTCGCGGCGGCCACGGCG-CGGTTCGTCGGACAGCCCCTCCGGATGCGTTTCCTACCTTCATCCGAGGAGCGGTAA	TCGAGGCGTTCGCGGCGGCCACGGCGGCGGTTCGTCGGACAGCCCCTCCGGATGCGTTTCCTACCTTCATCCGAGGAGCGGTAA
1060	3	85	NZ_JALIUY010000051.1	Pseudomonas aeruginosa C86 (NODE_20_scaffold)	146159	146242	84	98.810	4.52e-33	1	0	148	TCGAGGCGTTCGCGGCGGCCACGGC-GCGGTTCGTCGGACAGCCCCTCCGGATGCGTTTCCTACCTTCATCCGAGGAGCGGTAA	TCGAGGCGTTCGCGGCGGCCACGGCGGCGGTTCGTCGGACAGCCCCTCCGGATGCGTTTCCTACCTTCATCCGAGGAGCGGTAA
1060	3	85	NZ_LLSQ01000024	Pseudomonas aeruginosa WH-SGI-V-07696 (contig16)	118677	118760	84	98.810	4.52e-33	1	0	148	TCGAGGCGTTCGCGGCGGCCACGGC-GCGGTTCGTCGGACAGCCCCTCCGGATGCGTTTCCTACCTTCATCCGAGGAGCGGTAA	TCGAGGCGTTCGCGGCGGCCACGGCGGCGGTTCGTCGGACAGCCCCTCCGGATGCGTTTCCTACCTTCATCCGAGGAGCGGTAA
1060	3	85	NZ_JALIWQ010000083.1	Pseudomonas aeruginosa C141 (NODE_45_scaffold)	24860	24943	84	98.810	4.52e-33	1	0	148	TCGAGGCGTTCGCGGCGGCCACGGC-GCGGTTCGTCGGACAGCCCCTCCGGATGCGTTTCCTACCTTCATCCGAGGAGCGGTAA	TCGAGGCGTTCGCGGCGGCCACGGCGGCGGTTCGTCGGACAGCCCCTCCGGATGCGTTTCCTACCTTCATCCGAGGAGCGGTAA
1060	3	85	NZ_LLRT01000057	Pseudomonas aeruginosa WH-SGI-V-07648 (contig15)	6776	6693	84	98.810	4.52e-33	1	0	148	TCGAGGCGTTCGCGGCGGCCACGGCG-CGGTTCGTCGGACAGCCCCTCCGGATGCGTTTCCTACCTTCATCCGAGGAGCGGTAA	TCGAGGCGTTCGCGGCGGCCACGGCGGCGGTTCGTCGGACAGCCCCTCCGGATGCGTTTCCTACCTTCATCCGAGGAGCGGTAA
1060	3	85	NZ_JALIWE010000277.1	Pseudomonas aeruginosa C124 (NODE_21_scaffold)	6580	6497	84	98.810	4.52e-33	1	0	148	TCGAGGCGTTCGCGGCGGCCACGGCG-CGGTTCGTCGGACAGCCCCTCCGGATGCGTTTCCTACCTTCATCCGAGGAGCGGTAA	TCGAGGCGTTCGCGGCGGCCACGGCGGCGGTTCGTCGGACAGCCCCTCCGGATGCGTTTCCTACCTTCATCCGAGGAGCGGTAA
1060	3	85	NZ_LLPF01000099	Pseudomonas aeruginosa WH-SGI-V-07418 (contig37)	29496	29579	84	98.810	4.52e-33	1	0	148	TCGAGGCGTTCGCGGCGGCCACGGC-GCGGTTCGTCGGACAGCCCCTCCGGATGCGTTTCCTACCTTCATCCGAGGAGCGGTAA	TCGAGGCGTTCGCGGCGGCCACGGCGGCGGTTCGTCGGACAGCCCCTCCGGATGCGTTTCCTACCTTCATCCGAGGAGCGGTAA
1060	3	85	NZ_JALIWP010000095.1	Pseudomonas aeruginosa C139 (NODE_46_scaffold)	24860	24943	84	98.810	4.52e-33	1	0	148	TCGAGGCGTTCGCGGCGGCCACGGC-GCGGTTCGTCGGACAGCCCCTCCGGATGCGTTTCCTACCTTCATCCGAGGAGCGGTAA	TCGAGGCGTTCGCGGCGGCCACGGCGGCGGTTCGTCGGACAGCCCCTCCGGATGCGTTTCCTACCTTCATCCGAGGAGCGGTAA
1060	3	85	NZ_LLTV01000001	Pseudomonas aeruginosa WH-SGI-V-07263 (contig1)	904103	904020	84	98.810	4.52e-33	1	0	148	TCGAGGCGTTCGCGGCGGCCACGGCG-CGGTTCGTCGGACAGCCCCTCCGGATGCGTTTCCTACCTTCATCCGAGGAGCGGTAA	TCGAGGCGTTCGCGGCGGCCACGGCGGCGGTTCGTCGGACAGCCCCTCCGGATGCGTTTCCTACCTTCATCCGAGGAGCGGTAA
1060	3	85	NZ_JAHTBP010000044.1	Pseudomonas aeruginosa PA-NM-036 (NODE_44_contig)	6641	6558	84	98.810	4.52e-33	1	0	148	TCGAGGCGTTCGCGGCGGCCACGGCG-CGGTTCGTCGGACAGCCCCTCCGGATGCGTTTCCTACCTTCATCCGAGGAGCGGTAA	TCGAGGCGTTCGCGGCGGCCACGGCGGCGGTTCGTCGGACAGCCCCTCCGGATGCGTTTCCTACCTTCATCCGAGGAGCGGTAA
1060	3	85	NZ_LLSN01000101	Pseudomonas aeruginosa WH-SGI-V-07693 (contig19)	6860	6777	84	98.810	4.52e-33	1	0	148	TCGAGGCGTTCGCGGCGGCCACGGCG-CGGTTCGTCGGACAGCCCCTCCGGATGCGTTTCCTACCTTCATCCGAGGAGCGGTAA	TCGAGGCGTTCGCGGCGGCCACGGCGGCGGTTCGTCGGACAGCCCCTCCGGATGCGTTTCCTACCTTCATCCGAGGAGCGGTAA
1060	3	85	NZ_JAHTDK010000020.1	Pseudomonas aeruginosa PS1853 (NODE_20_contig)	133279	133362	84	98.810	4.52e-33	1	0	148	TCGAGGCGTTCGCGGCGGCCACGGC-GCGGTTCGTCGGACAGCCCCTCCGGATGCGTTTCCTACCTTCATCCGAGGAGCGGTAA	TCGAGGCGTTCGCGGCGGCCACGGCGGCGGTTCGTCGGACAGCCCCTCCGGATGCGTTTCCTACCTTCATCCGAGGAGCGGTAA
1060	3	85	NZ_LLSH01000030	Pseudomonas aeruginosa WH-SGI-V-07687 (contig18)	6946	6863	84	98.810	4.52e-33	1	0	148	TCGAGGCGTTCGCGGCGGCCACGGCG-CGGTTCGTCGGACAGCCCCTCCGGATGCGTTTCCTACCTTCATCCGAGGAGCGGTAA	TCGAGGCGTTCGCGGCGGCCACGGCGGCGGTTCGTCGGACAGCCCCTCCGGATGCGTTTCCTACCTTCATCCGAGGAGCGGTAA
1060	3	85	NZ_JAHTFN010000049.1	Pseudomonas aeruginosa PS1997 (NODE_49_contig)	24934	25017	84	98.810	4.52e-33	1	0	148	TCGAGGCGTTCGCGGCGGCCACGGC-GCGGTTCGTCGGACAGCCCCTCCGGATGCGTTTCCTACCTTCATCCGAGGAGCGGTAA	TCGAGGCGTTCGCGGCGGCCACGGCGGCGGTTCGTCGGACAGCCCCTCCGGATGCGTTTCCTACCTTCATCCGAGGAGCGGTAA
1060	3	85	NZ_LLSA01000006	Pseudomonas aeruginosa WH-SGI-V-07680 (contig14)	6803	6720	84	98.810	4.52e-33	1	0	148	TCGAGGCGTTCGCGGCGGCCACGGCG-CGGTTCGTCGGACAGCCCCTCCGGATGCGTTTCCTACCTTCATCCGAGGAGCGGTAA	TCGAGGCGTTCGCGGCGGCCACGGCGGCGGTTCGTCGGACAGCCCCTCCGGATGCGTTTCCTACCTTCATCCGAGGAGCGGTAA
1060	3	85	NZ_JAHTCE010000021.1	Pseudomonas aeruginosa PA-NM-054 (NODE_21_contig)	122656	122739	84	98.810	4.52e-33	1	0	148	TCGAGGCGTTCGCGGCGGCCACGGC-GCGGTTCGTCGGACAGCCCCTCCGGATGCGTTTCCTACCTTCATCCGAGGAGCGGTAA	TCGAGGCGTTCGCGGCGGCCACGGCGGCGGTTCGTCGGACAGCCCCTCCGGATGCGTTTCCTACCTTCATCCGAGGAGCGGTAA
1060	3	85	NZ_LLRI01000008	Pseudomonas aeruginosa WH-SGI-V-07637 (contig16)	6945	6862	84	98.810	4.52e-33	1	0	148	TCGAGGCGTTCGCGGCGGCCACGGCG-CGGTTCGTCGGACAGCCCCTCCGGATGCGTTTCCTACCTTCATCCGAGGAGCGGTAA	TCGAGGCGTTCGCGGCGGCCACGGCGGCGGTTCGTCGGACAGCCCCTCCGGATGCGTTTCCTACCTTCATCCGAGGAGCGGTAA
1060	3	85	NZ_JAHTDV010000019.1	Pseudomonas aeruginosa PS1868 (NODE_19_contig)	118721	118804	84	98.810	4.52e-33	1	0	148	TCGAGGCGTTCGCGGCGGCCACGGC-GCGGTTCGTCGGACAGCCCCTCCGGATGCGTTTCCTACCTTCATCCGAGGAGCGGTAA	TCGAGGCGTTCGCGGCGGCCACGGCGGCGGTTCGTCGGACAGCCCCTCCGGATGCGTTTCCTACCTTCATCCGAGGAGCGGTAA
1060	3	85	NZ_LLQQ01000052	Pseudomonas aeruginosa WH-SGI-V-07619 (contig17)	123003	123086	84	98.810	4.52e-33	1	0	148	TCGAGGCGTTCGCGGCGGCCACGGC-GCGGTTCGTCGGACAGCCCCTCCGGATGCGTTTCCTACCTTCATCCGAGGAGCGGTAA	TCGAGGCGTTCGCGGCGGCCACGGCGGCGGTTCGTCGGACAGCCCCTCCGGATGCGTTTCCTACCTTCATCCGAGGAGCGGTAA
1060	3	85	NZ_JAHTEB010000018.1	Pseudomonas aeruginosa PS1874 (NODE_18_contig)	6771	6688	84	98.810	4.52e-33	1	0	148	TCGAGGCGTTCGCGGCGGCCACGGCG-CGGTTCGTCGGACAGCCCCTCCGGATGCGTTTCCTACCTTCATCCGAGGAGCGGTAA	TCGAGGCGTTCGCGGCGGCCACGGCGGCGGTTCGTCGGACAGCCCCTCCGGATGCGTTTCCTACCTTCATCCGAGGAGCGGTAA
1060	3	85	NZ_LLPZ01000024	Pseudomonas aeruginosa WH-SGI-V-07493 (contig17)	6776	6693	84	98.810	4.52e-33	1	0	148	TCGAGGCGTTCGCGGCGGCCACGGCG-CGGTTCGTCGGACAGCCCCTCCGGATGCGTTTCCTACCTTCATCCGAGGAGCGGTAA	TCGAGGCGTTCGCGGCGGCCACGGCGGCGGTTCGTCGGACAGCCCCTCCGGATGCGTTTCCTACCTTCATCCGAGGAGCGGTAA
1060	3	85	NZ_JAHTGJ010000031.1	Pseudomonas aeruginosa PS2035 (NODE_31_contig)	6771	6688	84	98.810	4.52e-33	1	0	148	TCGAGGCGTTCGCGGCGGCCACGGCG-CGGTTCGTCGGACAGCCCCTCCGGATGCGTTTCCTACCTTCATCCGAGGAGCGGTAA	TCGAGGCGTTCGCGGCGGCCACGGCGGCGGTTCGTCGGACAGCCCCTCCGGATGCGTTTCCTACCTTCATCCGAGGAGCGGTAA
1060	3	85	NZ_LLOI01000024	Pseudomonas aeruginosa WH-SGI-V-07384 (contig12)	124255	124338	84	98.810	4.52e-33	1	0	148	TCGAGGCGTTCGCGGCGGCCACGGC-GCGGTTCGTCGGACAGCCCCTCCGGATGCGTTTCCTACCTTCATCCGAGGAGCGGTAA	TCGAGGCGTTCGCGGCGGCCACGGCGGCGGTTCGTCGGACAGCCCCTCCGGATGCGTTTCCTACCTTCATCCGAGGAGCGGTAA
1060	3	85	NZ_JAGILC010000012.1	Pseudomonas aeruginosa SP2462 (contig12)	198071	198154	84	98.810	4.52e-33	1	0	148	TCGAGGCGTTCGCGGCGGCCACGGC-GCGGTTCGTCGGACAGCCCCTCCGGATGCGTTTCCTACCTTCATCCGAGGAGCGGTAA	TCGAGGCGTTCGCGGCGGCCACGGCGGCGGTTCGTCGGACAGCCCCTCCGGATGCGTTTCCTACCTTCATCCGAGGAGCGGTAA
1060	3	85	NZ_LLLI01000013	Pseudomonas aeruginosa WH-SGI-V-07054 (contig11)	202265	202348	84	98.810	4.52e-33	1	0	148	TCGAGGCGTTCGCGGCGGCCACGGC-GCGGTTCGTCGGACAGCCCCTCCGGATGCGTTTCCTACCTTCATCCGAGGAGCGGTAA	TCGAGGCGTTCGCGGCGGCCACGGCGGCGGTTCGTCGGACAGCCCCTCCGGATGCGTTTCCTACCTTCATCCGAGGAGCGGTAA
1060	3	85	NZ_JAGILG010000012.1	Pseudomonas aeruginosa SP3038 (contig12)	6741	6658	84	98.810	4.52e-33	1	0	148	TCGAGGCGTTCGCGGCGGCCACGGCG-CGGTTCGTCGGACAGCCCCTCCGGATGCGTTTCCTACCTTCATCCGAGGAGCGGTAA	TCGAGGCGTTCGCGGCGGCCACGGCGGCGGTTCGTCGGACAGCCCCTCCGGATGCGTTTCCTACCTTCATCCGAGGAGCGGTAA
1060	3	85	NZ_LLNT01000182	Pseudomonas aeruginosa WH-SGI-V-07369 (contig69)	17957	18040	84	98.810	4.52e-33	1	0	148	TCGAGGCGTTCGCGGCGGCCACGGC-GCGGTTCGTCGGACAGCCCCTCCGGATGCGTTTCCTACCTTCATCCGAGGAGCGGTAA	TCGAGGCGTTCGCGGCGGCCACGGCGGCGGTTCGTCGGACAGCCCCTCCGGATGCGTTTCCTACCTTCATCCGAGGAGCGGTAA
1060	3	85	NZ_JAGILT010000019.1	Pseudomonas aeruginosa SP2877 (contig19)	6537	6454	84	98.810	4.52e-33	1	0	148	TCGAGGCGTTCGCGGCGGCCACGGCG-CGGTTCGTCGGACAGCCCCTCCGGATGCGTTTCCTACCTTCATCCGAGGAGCGGTAA	TCGAGGCGTTCGCGGCGGCCACGGCGGCGGTTCGTCGGACAGCCCCTCCGGATGCGTTTCCTACCTTCATCCGAGGAGCGGTAA
1060	3	85	NZ_LLND01000015	Pseudomonas aeruginosa WH-SGI-V-07232 (contig19)	122943	123026	84	98.810	4.52e-33	1	0	148	TCGAGGCGTTCGCGGCGGCCACGGC-GCGGTTCGTCGGACAGCCCCTCCGGATGCGTTTCCTACCTTCATCCGAGGAGCGGTAA	TCGAGGCGTTCGCGGCGGCCACGGCGGCGGTTCGTCGGACAGCCCCTCCGGATGCGTTTCCTACCTTCATCCGAGGAGCGGTAA
1060	3	85	NZ_JAGILX010000014.1	Pseudomonas aeruginosa SP2514 (contig14)	118851	118934	84	98.810	4.52e-33	1	0	148	TCGAGGCGTTCGCGGCGGCCACGGC-GCGGTTCGTCGGACAGCCCCTCCGGATGCGTTTCCTACCTTCATCCGAGGAGCGGTAA	TCGAGGCGTTCGCGGCGGCCACGGCGGCGGTTCGTCGGACAGCCCCTCCGGATGCGTTTCCTACCTTCATCCGAGGAGCGGTAA
1060	3	85	NZ_LLNA01000036	Pseudomonas aeruginosa WH-SGI-V-07229 (contig20)	119467	119550	84	98.810	4.52e-33	1	0	148	TCGAGGCGTTCGCGGCGGCCACGGC-GCGGTTCGTCGGACAGCCCCTCCGGATGCGTTTCCTACCTTCATCCGAGGAGCGGTAA	TCGAGGCGTTCGCGGCGGCCACGGCGGCGGTTCGTCGGACAGCCCCTCCGGATGCGTTTCCTACCTTCATCCGAGGAGCGGTAA
1060	3	85	NZ_JAGILZ010000011.1	Pseudomonas aeruginosa SP3198 (contig11)	6741	6658	84	98.810	4.52e-33	1	0	148	TCGAGGCGTTCGCGGCGGCCACGGCG-CGGTTCGTCGGACAGCCCCTCCGGATGCGTTTCCTACCTTCATCCGAGGAGCGGTAA	TCGAGGCGTTCGCGGCGGCCACGGCGGCGGTTCGTCGGACAGCCCCTCCGGATGCGTTTCCTACCTTCATCCGAGGAGCGGTAA
1060	3	85	NZ_LLML01000062	Pseudomonas aeruginosa WH-SGI-V-07181 (contig22)	2063	1980	84	98.810	4.52e-33	1	0	148	TCGAGGCGTTCGCGGCGGCCACGGCG-CGGTTCGTCGGACAGCCCCTCCGGATGCGTTTCCTACCTTCATCCGAGGAGCGGTAA	TCGAGGCGTTCGCGGCGGCCACGGCGGCGGTTCGTCGGACAGCCCCTCCGGATGCGTTTCCTACCTTCATCCGAGGAGCGGTAA
1060	3	85	NZ_JAGIMC010000012.1	Pseudomonas aeruginosa SP3012 (contig12)	198071	198154	84	98.810	4.52e-33	1	0	148	TCGAGGCGTTCGCGGCGGCCACGGC-GCGGTTCGTCGGACAGCCCCTCCGGATGCGTTTCCTACCTTCATCCGAGGAGCGGTAA	TCGAGGCGTTCGCGGCGGCCACGGCGGCGGTTCGTCGGACAGCCCCTCCGGATGCGTTTCCTACCTTCATCCGAGGAGCGGTAA
1060	3	85	NZ_LLLY01000221	Pseudomonas aeruginosa WH-SGI-V-07169 (contig60)	6803	6720	84	98.810	4.52e-33	1	0	148	TCGAGGCGTTCGCGGCGGCCACGGCG-CGGTTCGTCGGACAGCCCCTCCGGATGCGTTTCCTACCTTCATCCGAGGAGCGGTAA	TCGAGGCGTTCGCGGCGGCCACGGCGGCGGTTCGTCGGACAGCCCCTCCGGATGCGTTTCCTACCTTCATCCGAGGAGCGGTAA
1060	3	85	NZ_JAGIMF010000018.1	Pseudomonas aeruginosa SP3080 (contig18)	6741	6658	84	98.810	4.52e-33	1	0	148	TCGAGGCGTTCGCGGCGGCCACGGCG-CGGTTCGTCGGACAGCCCCTCCGGATGCGTTTCCTACCTTCATCCGAGGAGCGGTAA	TCGAGGCGTTCGCGGCGGCCACGGCGGCGGTTCGTCGGACAGCCCCTCCGGATGCGTTTCCTACCTTCATCCGAGGAGCGGTAA
1060	3	85	NZ_LJZK01000095	Pseudomonas aeruginosa ATCC 33364 (scaffold_30)	6686	6603	84	98.810	4.52e-33	1	0	148	TCGAGGCGTTCGCGGCGGCCACGGCG-CGGTTCGTCGGACAGCCCCTCCGGATGCGTTTCCTACCTTCATCCGAGGAGCGGTAA	TCGAGGCGTTCGCGGCGGCCACGGCGGCGGTTCGTCGGACAGCCCCTCCGGATGCGTTTCCTACCTTCATCCGAGGAGCGGTAA
1060	3	85	NZ_JAGIME010000018.1	Pseudomonas aeruginosa SP3223 (contig18)	123428	123511	84	98.810	4.52e-33	1	0	148	TCGAGGCGTTCGCGGCGGCCACGGC-GCGGTTCGTCGGACAGCCCCTCCGGATGCGTTTCCTACCTTCATCCGAGGAGCGGTAA	TCGAGGCGTTCGCGGCGGCCACGGCGGCGGTTCGTCGGACAGCCCCTCCGGATGCGTTTCCTACCTTCATCCGAGGAGCGGTAA
1060	3	85	NZ_LJZB01000110	Pseudomonas aeruginosa ATCC 33355 (scaffold_73)	9924	10007	84	98.810	4.52e-33	1	0	148	TCGAGGCGTTCGCGGCGGCCACGGC-GCGGTTCGTCGGACAGCCCCTCCGGATGCGTTTCCTACCTTCATCCGAGGAGCGGTAA	TCGAGGCGTTCGCGGCGGCCACGGCGGCGGTTCGTCGGACAGCCCCTCCGGATGCGTTTCCTACCTTCATCCGAGGAGCGGTAA
1060	3	85	NZ_JAGIMI010000011.1	Pseudomonas aeruginosa SP3260 (contig11)	6741	6658	84	98.810	4.52e-33	1	0	148	TCGAGGCGTTCGCGGCGGCCACGGCG-CGGTTCGTCGGACAGCCCCTCCGGATGCGTTTCCTACCTTCATCCGAGGAGCGGTAA	TCGAGGCGTTCGCGGCGGCCACGGCGGCGGTTCGTCGGACAGCCCCTCCGGATGCGTTTCCTACCTTCATCCGAGGAGCGGTAA
1060	3	85	NZ_CTFK01000029	Pseudomonas aeruginosa isolate 10% 5 (contig_29)	6592	6509	84	98.810	4.52e-33	1	0	148	TCGAGGCGTTCGCGGCGGCCACGGCG-CGGTTCGTCGGACAGCCCCTCCGGATGCGTTTCCTACCTTCATCCGAGGAGCGGTAA	TCGAGGCGTTCGCGGCGGCCACGGCGGCGGTTCGTCGGACAGCCCCTCCGGATGCGTTTCCTACCTTCATCCGAGGAGCGGTAA
1060	3	85	NZ_JAGIMJ010000012.1	Pseudomonas aeruginosa SP3355 (contig12)	198071	198154	84	98.810	4.52e-33	1	0	148	TCGAGGCGTTCGCGGCGGCCACGGC-GCGGTTCGTCGGACAGCCCCTCCGGATGCGTTTCCTACCTTCATCCGAGGAGCGGTAA	TCGAGGCGTTCGCGGCGGCCACGGCGGCGGTTCGTCGGACAGCCCCTCCGGATGCGTTTCCTACCTTCATCCGAGGAGCGGTAA
1060	3	85	NZ_JVNE01000183	Pseudomonas aeruginosa 279_PAER (scaffold_293)	6606	6523	84	98.810	4.52e-33	1	0	148	TCGAGGCGTTCGCGGCGGCCACGGCG-CGGTTCGTCGGACAGCCCCTCCGGATGCGTTTCCTACCTTCATCCGAGGAGCGGTAA	TCGAGGCGTTCGCGGCGGCCACGGCGGCGGTTCGTCGGACAGCCCCTCCGGATGCGTTTCCTACCTTCATCCGAGGAGCGGTAA
1060	3	85	NZ_JAGIMS010000052.1	Pseudomonas aeruginosa SP3430 (contig52)	35975	36058	84	98.810	4.52e-33	1	0	148	TCGAGGCGTTCGCGGCGGCCACGGC-GCGGTTCGTCGGACAGCCCCTCCGGATGCGTTTCCTACCTTCATCCGAGGAGCGGTAA	TCGAGGCGTTCGCGGCGGCCACGGCGGCGGTTCGTCGGACAGCCCCTCCGGATGCGTTTCCTACCTTCATCCGAGGAGCGGTAA
1060	3	85	NZ_JUQN01000088	Pseudomonas aeruginosa 852_PAER (scaffold_170)	6499	6416	84	98.810	4.52e-33	1	0	148	TCGAGGCGTTCGCGGCGGCCACGGCG-CGGTTCGTCGGACAGCCCCTCCGGATGCGTTTCCTACCTTCATCCGAGGAGCGGTAA	TCGAGGCGTTCGCGGCGGCCACGGCGGCGGTTCGTCGGACAGCCCCTCCGGATGCGTTTCCTACCTTCATCCGAGGAGCGGTAA
1060	3	85	NZ_JAGIMW010000013.1	Pseudomonas aeruginosa SP3436 (contig13)	198071	198154	84	98.810	4.52e-33	1	0	148	TCGAGGCGTTCGCGGCGGCCACGGC-GCGGTTCGTCGGACAGCCCCTCCGGATGCGTTTCCTACCTTCATCCGAGGAGCGGTAA	TCGAGGCGTTCGCGGCGGCCACGGCGGCGGTTCGTCGGACAGCCCCTCCGGATGCGTTTCCTACCTTCATCCGAGGAGCGGTAA
1060	3	85	NZ_JVBJ01000422	Pseudomonas aeruginosa 577_PAER (scaffold_937)	553	636	84	98.810	4.52e-33	1	0	148	TCGAGGCGTTCGCGGCGGCCACGGC-GCGGTTCGTCGGACAGCCCCTCCGGATGCGTTTCCTACCTTCATCCGAGGAGCGGTAA	TCGAGGCGTTCGCGGCGGCCACGGCGGCGGTTCGTCGGACAGCCCCTCCGGATGCGTTTCCTACCTTCATCCGAGGAGCGGTAA
1060	3	85	NZ_JAGIMU010000012.1	Pseudomonas aeruginosa SP3150 (contig12)	6741	6658	84	98.810	4.52e-33	1	0	148	TCGAGGCGTTCGCGGCGGCCACGGCG-CGGTTCGTCGGACAGCCCCTCCGGATGCGTTTCCTACCTTCATCCGAGGAGCGGTAA	TCGAGGCGTTCGCGGCGGCCACGGCGGCGGTTCGTCGGACAGCCCCTCCGGATGCGTTTCCTACCTTCATCCGAGGAGCGGTAA
1060	3	85	NZ_JYGC02000004	Pseudomonas aeruginosa MRSN 20176 (scaffold00004)	313718	313801	84	98.810	4.52e-33	1	0	148	TCGAGGCGTTCGCGGCGGCCACGGC-GCGGTTCGTCGGACAGCCCCTCCGGATGCGTTTCCTACCTTCATCCGAGGAGCGGTAA	TCGAGGCGTTCGCGGCGGCCACGGCGGCGGTTCGTCGGACAGCCCCTCCGGATGCGTTTCCTACCTTCATCCGAGGAGCGGTAA
1060	3	85	NZ_JADSSO010000015.1	Pseudomonas aeruginosa PSA00026 (contig00015)	130702	130785	84	98.810	4.52e-33	1	0	148	TCGAGGCGTTCGCGGCGGCCACGGC-GCGGTTCGTCGGACAGCCCCTCCGGATGCGTTTCCTACCTTCATCCGAGGAGCGGTAA	TCGAGGCGTTCGCGGCGGCCACGGCGGCGGTTCGTCGGACAGCCCCTCCGGATGCGTTTCCTACCTTCATCCGAGGAGCGGTAA
1060	3	85	NZ_JTYY01000015	Pseudomonas aeruginosa AZPAE14372 (contig_15)	124349	124432	84	98.810	4.52e-33	1	0	148	TCGAGGCGTTCGCGGCGGCCACGGC-GCGGTTCGTCGGACAGCCCCTCCGGATGCGTTTCCTACCTTCATCCGAGGAGCGGTAA	TCGAGGCGTTCGCGGCGGCCACGGCGGCGGTTCGTCGGACAGCCCCTCCGGATGCGTTTCCTACCTTCATCCGAGGAGCGGTAA
1060	3	85	NZ_JADSSN010000015.1	Pseudomonas aeruginosa PSA00029 (contig00015)	6821	6738	84	98.810	4.52e-33	1	0	148	TCGAGGCGTTCGCGGCGGCCACGGCG-CGGTTCGTCGGACAGCCCCTCCGGATGCGTTTCCTACCTTCATCCGAGGAGCGGTAA	TCGAGGCGTTCGCGGCGGCCACGGCGGCGGTTCGTCGGACAGCCCCTCCGGATGCGTTTCCTACCTTCATCCGAGGAGCGGTAA
1060	3	85	NZ_JTZL01000085	Pseudomonas aeruginosa AZPAE13856 (contig_86)	34683	34766	84	98.810	4.52e-33	1	0	148	TCGAGGCGTTCGCGGCGGCCACGGC-GCGGTTCGTCGGACAGCCCCTCCGGATGCGTTTCCTACCTTCATCCGAGGAGCGGTAA	TCGAGGCGTTCGCGGCGGCCACGGCGGCGGTTCGTCGGACAGCCCCTCCGGATGCGTTTCCTACCTTCATCCGAGGAGCGGTAA
1060	3	85	NZ_JADSPC010000030.1	Pseudomonas aeruginosa PSA00130 (contig00030)	6901	6818	84	98.810	4.52e-33	1	0	148	TCGAGGCGTTCGCGGCGGCCACGGCG-CGGTTCGTCGGACAGCCCCTCCGGATGCGTTTCCTACCTTCATCCGAGGAGCGGTAA	TCGAGGCGTTCGCGGCGGCCACGGCGGCGGTTCGTCGGACAGCCCCTCCGGATGCGTTTCCTACCTTCATCCGAGGAGCGGTAA
1060	3	85	NZ_JTMF01000040	Pseudomonas aeruginosa AZPAE15067 (contig_40)	34470	34553	84	98.810	4.52e-33	1	0	148	TCGAGGCGTTCGCGGCGGCCACGGC-GCGGTTCGTCGGACAGCCCCTCCGGATGCGTTTCCTACCTTCATCCGAGGAGCGGTAA	TCGAGGCGTTCGCGGCGGCCACGGCGGCGGTTCGTCGGACAGCCCCTCCGGATGCGTTTCCTACCTTCATCCGAGGAGCGGTAA
1060	3	85	NZ_JADSZI010000101.1	Pseudomonas aeruginosa PSA00137 (contigPSA00137_c0101)	838	921	84	98.810	4.52e-33	1	0	148	TCGAGGCGTTCGCGGCGGCCACGGC-GCGGTTCGTCGGACAGCCCCTCCGGATGCGTTTCCTACCTTCATCCGAGGAGCGGTAA	TCGAGGCGTTCGCGGCGGCCACGGCGGCGGTTCGTCGGACAGCCCCTCCGGATGCGTTTCCTACCTTCATCCGAGGAGCGGTAA
1060	3	85	NZ_JTPE01000055	Pseudomonas aeruginosa AZPAE14990 (contig_55)	6794	6711	84	98.810	4.52e-33	1	0	148	TCGAGGCGTTCGCGGCGGCCACGGCG-CGGTTCGTCGGACAGCCCCTCCGGATGCGTTTCCTACCTTCATCCGAGGAGCGGTAA	TCGAGGCGTTCGCGGCGGCCACGGCGGCGGTTCGTCGGACAGCCCCTCCGGATGCGTTTCCTACCTTCATCCGAGGAGCGGTAA
1060	3	85	NZ_JADSYX010000033.1	Pseudomonas aeruginosa PSA00153 (contigPSA00153_c0033)	60492	60575	84	98.810	4.52e-33	1	0	148	TCGAGGCGTTCGCGGCGGCCACGGC-GCGGTTCGTCGGACAGCCCCTCCGGATGCGTTTCCTACCTTCATCCGAGGAGCGGTAA	TCGAGGCGTTCGCGGCGGCCACGGCGGCGGTTCGTCGGACAGCCCCTCCGGATGCGTTTCCTACCTTCATCCGAGGAGCGGTAA
1060	3	85	NZ_JTMV01000063	Pseudomonas aeruginosa AZPAE15051 (contig_63)	6794	6711	84	98.810	4.52e-33	1	0	148	TCGAGGCGTTCGCGGCGGCCACGGCG-CGGTTCGTCGGACAGCCCCTCCGGATGCGTTTCCTACCTTCATCCGAGGAGCGGTAA	TCGAGGCGTTCGCGGCGGCCACGGCGGCGGTTCGTCGGACAGCCCCTCCGGATGCGTTTCCTACCTTCATCCGAGGAGCGGTAA
1060	3	85	NZ_JADSXO010000054.1	Pseudomonas aeruginosa PSA00207 (contigPSA00207_c0054)	46548	46465	84	98.810	4.52e-33	1	0	148	TCGAGGCGTTCGCGGCGGCCACGGCG-CGGTTCGTCGGACAGCCCCTCCGGATGCGTTTCCTACCTTCATCCGAGGAGCGGTAA	TCGAGGCGTTCGCGGCGGCCACGGCGGCGGTTCGTCGGACAGCCCCTCCGGATGCGTTTCCTACCTTCATCCGAGGAGCGGTAA
1060	3	85	NZ_JTQH01000041	Pseudomonas aeruginosa AZPAE14960 (contig_41)	34727	34810	84	98.810	4.52e-33	1	0	148	TCGAGGCGTTCGCGGCGGCCACGGC-GCGGTTCGTCGGACAGCCCCTCCGGATGCGTTTCCTACCTTCATCCGAGGAGCGGTAA	TCGAGGCGTTCGCGGCGGCCACGGCGGCGGTTCGTCGGACAGCCCCTCCGGATGCGTTTCCTACCTTCATCCGAGGAGCGGTAA
1060	3	85	NZ_JADSXL010000052.1	Pseudomonas aeruginosa PSA00210 (contigPSA00210_c0052)	49998	49915	84	98.810	4.52e-33	1	0	148	TCGAGGCGTTCGCGGCGGCCACGGCG-CGGTTCGTCGGACAGCCCCTCCGGATGCGTTTCCTACCTTCATCCGAGGAGCGGTAA	TCGAGGCGTTCGCGGCGGCCACGGCGGCGGTTCGTCGGACAGCCCCTCCGGATGCGTTTCCTACCTTCATCCGAGGAGCGGTAA
1060	3	85	NZ_JTTT01000031	Pseudomonas aeruginosa AZPAE14869 (contig_31)	34379	34462	84	98.810	4.52e-33	1	0	148	TCGAGGCGTTCGCGGCGGCCACGGC-GCGGTTCGTCGGACAGCCCCTCCGGATGCGTTTCCTACCTTCATCCGAGGAGCGGTAA	TCGAGGCGTTCGCGGCGGCCACGGCGGCGGTTCGTCGGACAGCCCCTCCGGATGCGTTTCCTACCTTCATCCGAGGAGCGGTAA
1060	3	85	NZ_JADSWZ010000057.1	Pseudomonas aeruginosa PSA00229 (contigPSA00229_c0057)	719	802	84	98.810	4.52e-33	1	0	148	TCGAGGCGTTCGCGGCGGCCACGGC-GCGGTTCGTCGGACAGCCCCTCCGGATGCGTTTCCTACCTTCATCCGAGGAGCGGTAA	TCGAGGCGTTCGCGGCGGCCACGGCGGCGGTTCGTCGGACAGCCCCTCCGGATGCGTTTCCTACCTTCATCCGAGGAGCGGTAA
1060	3	85	NZ_JRGP01000104	Pseudomonas aeruginosa PS3 (contig_104)	6578	6495	84	98.810	4.52e-33	1	0	148	TCGAGGCGTTCGCGGCGGCCACGGCG-CGGTTCGTCGGACAGCCCCTCCGGATGCGTTTCCTACCTTCATCCGAGGAGCGGTAA	TCGAGGCGTTCGCGGCGGCCACGGCGGCGGTTCGTCGGACAGCCCCTCCGGATGCGTTTCCTACCTTCATCCGAGGAGCGGTAA
1060	3	85	NZ_JADSNH010000072.1	Pseudomonas aeruginosa PSA00277 (contig00072)	6664	6581	84	98.810	4.52e-33	1	0	148	TCGAGGCGTTCGCGGCGGCCACGGCG-CGGTTCGTCGGACAGCCCCTCCGGATGCGTTTCCTACCTTCATCCGAGGAGCGGTAA	TCGAGGCGTTCGCGGCGGCCACGGCGGCGGTTCGTCGGACAGCCCCTCCGGATGCGTTTCCTACCTTCATCCGAGGAGCGGTAA
1060	3	85	NZ_JTWU01000171	Pseudomonas aeruginosa AZPAE14712 (contig_172)	6839	6756	84	98.810	4.52e-33	1	0	148	TCGAGGCGTTCGCGGCGGCCACGGCG-CGGTTCGTCGGACAGCCCCTCCGGATGCGTTTCCTACCTTCATCCGAGGAGCGGTAA	TCGAGGCGTTCGCGGCGGCCACGGCGGCGGTTCGTCGGACAGCCCCTCCGGATGCGTTTCCTACCTTCATCCGAGGAGCGGTAA
1060	3	85	NZ_JADSUY010000004.1	Pseudomonas aeruginosa PSA00321 (contigPSA00321_c0004)	111448	111365	84	98.810	4.52e-33	1	0	148	TCGAGGCGTTCGCGGCGGCCACGGCG-CGGTTCGTCGGACAGCCCCTCCGGATGCGTTTCCTACCTTCATCCGAGGAGCGGTAA	TCGAGGCGTTCGCGGCGGCCACGGCGGCGGTTCGTCGGACAGCCCCTCCGGATGCGTTTCCTACCTTCATCCGAGGAGCGGTAA
1060	3	85	NZ_JTYN01000007	Pseudomonas aeruginosa AZPAE14404 (contig_7)	6762	6679	84	98.810	4.52e-33	1	0	148	TCGAGGCGTTCGCGGCGGCCACGGCG-CGGTTCGTCGGACAGCCCCTCCGGATGCGTTTCCTACCTTCATCCGAGGAGCGGTAA	TCGAGGCGTTCGCGGCGGCCACGGCGGCGGTTCGTCGGACAGCCCCTCCGGATGCGTTTCCTACCTTCATCCGAGGAGCGGTAA
1060	3	85	NZ_JADSUQ010000074.1	Pseudomonas aeruginosa PSA00343 (contigPSA00343_c0074)	839	922	84	98.810	4.52e-33	1	0	148	TCGAGGCGTTCGCGGCGGCCACGGC-GCGGTTCGTCGGACAGCCCCTCCGGATGCGTTTCCTACCTTCATCCGAGGAGCGGTAA	TCGAGGCGTTCGCGGCGGCCACGGCGGCGGTTCGTCGGACAGCCCCTCCGGATGCGTTTCCTACCTTCATCCGAGGAGCGGTAA
1060	3	85	NZ_JTWQ01000069	Pseudomonas aeruginosa AZPAE14716 (contig_69)	6861	6778	84	98.810	4.52e-33	1	0	148	TCGAGGCGTTCGCGGCGGCCACGGCG-CGGTTCGTCGGACAGCCCCTCCGGATGCGTTTCCTACCTTCATCCGAGGAGCGGTAA	TCGAGGCGTTCGCGGCGGCCACGGCGGCGGTTCGTCGGACAGCCCCTCCGGATGCGTTTCCTACCTTCATCCGAGGAGCGGTAA
1060	3	85	NZ_JAAOHO010000136.1	Pseudomonas aeruginosa CEC2 (contigCEC2_136)	1500	1583	84	98.810	4.52e-33	1	0	148	TCGAGGCGTTCGCGGCGGCCACGGC-GCGGTTCGTCGGACAGCCCCTCCGGATGCGTTTCCTACCTTCATCCGAGGAGCGGTAA	TCGAGGCGTTCGCGGCGGCCACGGCGGCGGTTCGTCGGACAGCCCCTCCGGATGCGTTTCCTACCTTCATCCGAGGAGCGGTAA
1060	3	85	NZ_JTZO01000022	Pseudomonas aeruginosa AZPAE13848 (contig_22)	24770	24853	84	98.810	4.52e-33	1	0	148	TCGAGGCGTTCGCGGCGGCCACGGC-GCGGTTCGTCGGACAGCCCCTCCGGATGCGTTTCCTACCTTCATCCGAGGAGCGGTAA	TCGAGGCGTTCGCGGCGGCCACGGCGGCGGTTCGTCGGACAGCCCCTCCGGATGCGTTTCCTACCTTCATCCGAGGAGCGGTAA
1060	3	85	NZ_JAAOHK010000157.1	Pseudomonas aeruginosa CEC9 (contigCEC9_157)	1508	1591	84	98.810	4.52e-33	1	0	148	TCGAGGCGTTCGCGGCGGCCACGGC-GCGGTTCGTCGGACAGCCCCTCCGGATGCGTTTCCTACCTTCATCCGAGGAGCGGTAA	TCGAGGCGTTCGCGGCGGCCACGGCGGCGGTTCGTCGGACAGCCCCTCCGGATGCGTTTCCTACCTTCATCCGAGGAGCGGTAA
1060	3	85	NZ_JTVI01000061	Pseudomonas aeruginosa AZPAE14826 (contig_61)	29666	29749	84	98.810	4.52e-33	1	0	148	TCGAGGCGTTCGCGGCGGCCACGGC-GCGGTTCGTCGGACAGCCCCTCCGGATGCGTTTCCTACCTTCATCCGAGGAGCGGTAA	TCGAGGCGTTCGCGGCGGCCACGGCGGCGGTTCGTCGGACAGCCCCTCCGGATGCGTTTCCTACCTTCATCCGAGGAGCGGTAA
1060	3	85	NZ_JAAOHH010000110.1	Pseudomonas aeruginosa CEC12 (contigCEC12_110)	3525	3608	84	98.810	4.52e-33	1	0	148	TCGAGGCGTTCGCGGCGGCCACGGC-GCGGTTCGTCGGACAGCCCCTCCGGATGCGTTTCCTACCTTCATCCGAGGAGCGGTAA	TCGAGGCGTTCGCGGCGGCCACGGCGGCGGTTCGTCGGACAGCCCCTCCGGATGCGTTTCCTACCTTCATCCGAGGAGCGGTAA
1060	3	85	NZ_JTVW01000003	Pseudomonas aeruginosa AZPAE14812 (scaffold_33)	160529	160446	84	98.810	4.52e-33	1	0	148	TCGAGGCGTTCGCGGCGGCCACGGCG-CGGTTCGTCGGACAGCCCCTCCGGATGCGTTTCCTACCTTCATCCGAGGAGCGGTAA	TCGAGGCGTTCGCGGCGGCCACGGCGGCGGTTCGTCGGACAGCCCCTCCGGATGCGTTTCCTACCTTCATCCGAGGAGCGGTAA
1060	3	85	NZ_JAAOHE010000056.1	Pseudomonas aeruginosa CEC15 (contigCEC15_56)	6615	6532	84	98.810	4.52e-33	1	0	148	TCGAGGCGTTCGCGGCGGCCACGGCG-CGGTTCGTCGGACAGCCCCTCCGGATGCGTTTCCTACCTTCATCCGAGGAGCGGTAA	TCGAGGCGTTCGCGGCGGCCACGGCGGCGGTTCGTCGGACAGCCCCTCCGGATGCGTTTCCTACCTTCATCCGAGGAGCGGTAA
1060	3	85	NZ_JTVF01000053	Pseudomonas aeruginosa AZPAE14829 (contig_53)	6861	6778	84	98.810	4.52e-33	1	0	148	TCGAGGCGTTCGCGGCGGCCACGGCG-CGGTTCGTCGGACAGCCCCTCCGGATGCGTTTCCTACCTTCATCCGAGGAGCGGTAA	TCGAGGCGTTCGCGGCGGCCACGGCGGCGGTTCGTCGGACAGCCCCTCCGGATGCGTTTCCTACCTTCATCCGAGGAGCGGTAA
1060	3	85	NZ_JAAOHB010000089.1	Pseudomonas aeruginosa CEC28 (contigCEC28_89)	6624	6707	84	98.810	4.52e-33	1	0	148	TCGAGGCGTTCGCGGCGGCCACGGC-GCGGTTCGTCGGACAGCCCCTCCGGATGCGTTTCCTACCTTCATCCGAGGAGCGGTAA	TCGAGGCGTTCGCGGCGGCCACGGCGGCGGTTCGTCGGACAGCCCCTCCGGATGCGTTTCCTACCTTCATCCGAGGAGCGGTAA
1060	3	85	NZ_JTSE01000007	Pseudomonas aeruginosa AZPAE14911 (contig_7)	6585	6502	84	98.810	4.52e-33	1	0	148	TCGAGGCGTTCGCGGCGGCCACGGCG-CGGTTCGTCGGACAGCCCCTCCGGATGCGTTTCCTACCTTCATCCGAGGAGCGGTAA	TCGAGGCGTTCGCGGCGGCCACGGCGGCGGTTCGTCGGACAGCCCCTCCGGATGCGTTTCCTACCTTCATCCGAGGAGCGGTAA
1060	3	85	NZ_JAALIA010000045.1	Pseudomonas aeruginosa CEC55 (contigCEC55_45)	6641	6558	84	98.810	4.52e-33	1	0	148	TCGAGGCGTTCGCGGCGGCCACGGCG-CGGTTCGTCGGACAGCCCCTCCGGATGCGTTTCCTACCTTCATCCGAGGAGCGGTAA	TCGAGGCGTTCGCGGCGGCCACGGCGGCGGTTCGTCGGACAGCCCCTCCGGATGCGTTTCCTACCTTCATCCGAGGAGCGGTAA
1060	3	85	NZ_JTRV01000057	Pseudomonas aeruginosa AZPAE14920 (contig_57)	6530	6447	84	98.810	4.52e-33	1	0	148	TCGAGGCGTTCGCGGCGGCCACGGCG-CGGTTCGTCGGACAGCCCCTCCGGATGCGTTTCCTACCTTCATCCGAGGAGCGGTAA	TCGAGGCGTTCGCGGCGGCCACGGCGGCGGTTCGTCGGACAGCCCCTCCGGATGCGTTTCCTACCTTCATCCGAGGAGCGGTAA
1060	3	85	NZ_CABMLY010000038.1	Pseudomonas aeruginosa isolate MGYG-HGUT-02463 (contig38)	34630	34713	84	98.810	4.52e-33	1	0	148	TCGAGGCGTTCGCGGCGGCCACGGC-GCGGTTCGTCGGACAGCCCCTCCGGATGCGTTTCCTACCTTCATCCGAGGAGCGGTAA	TCGAGGCGTTCGCGGCGGCCACGGCGGCGGTTCGTCGGACAGCCCCTCCGGATGCGTTTCCTACCTTCATCCGAGGAGCGGTAA
1060	3	85	NZ_JTRD01000047	Pseudomonas aeruginosa AZPAE14938 (contig_47)	6861	6778	84	98.810	4.52e-33	1	0	148	TCGAGGCGTTCGCGGCGGCCACGGCG-CGGTTCGTCGGACAGCCCCTCCGGATGCGTTTCCTACCTTCATCCGAGGAGCGGTAA	TCGAGGCGTTCGCGGCGGCCACGGCGGCGGTTCGTCGGACAGCCCCTCCGGATGCGTTTCCTACCTTCATCCGAGGAGCGGTAA
1060	3	85	NZ_FNMC01000025.1	Pseudomonas aeruginosa isolate PSA-9 (contig25)	219717	219800	84	98.810	4.52e-33	1	0	148	TCGAGGCGTTCGCGGCGGCCACGGC-GCGGTTCGTCGGACAGCCCCTCCGGATGCGTTTCCTACCTTCATCCGAGGAGCGGTAA	TCGAGGCGTTCGCGGCGGCCACGGCGGCGGTTCGTCGGACAGCCCCTCCGGATGCGTTTCCTACCTTCATCCGAGGAGCGGTAA
1060	3	85	NZ_JTOP01000018	Pseudomonas aeruginosa AZPAE15005 (contig_18)	122222	122139	84	98.810	4.52e-33	1	0	148	TCGAGGCGTTCGCGGCGGCCACGGCG-CGGTTCGTCGGACAGCCCCTCCGGATGCGTTTCCTACCTTCATCCGAGGAGCGGTAA	TCGAGGCGTTCGCGGCGGCCACGGCGGCGGTTCGTCGGACAGCCCCTCCGGATGCGTTTCCTACCTTCATCCGAGGAGCGGTAA
1060	3	85	NZ_FNMD01000021.1	Pseudomonas aeruginosa isolate PSA-8 (contig21)	6636	6553	84	98.810	4.52e-33	1	0	148	TCGAGGCGTTCGCGGCGGCCACGGCG-CGGTTCGTCGGACAGCCCCTCCGGATGCGTTTCCTACCTTCATCCGAGGAGCGGTAA	TCGAGGCGTTCGCGGCGGCCACGGCGGCGGTTCGTCGGACAGCCCCTCCGGATGCGTTTCCTACCTTCATCCGAGGAGCGGTAA
1060	3	85	NZ_JTPD01000032	Pseudomonas aeruginosa AZPAE14991 (contig_32)	60550	60633	84	98.810	4.52e-33	1	0	148	TCGAGGCGTTCGCGGCGGCCACGGC-GCGGTTCGTCGGACAGCCCCTCCGGATGCGTTTCCTACCTTCATCCGAGGAGCGGTAA	TCGAGGCGTTCGCGGCGGCCACGGCGGCGGTTCGTCGGACAGCCCCTCCGGATGCGTTTCCTACCTTCATCCGAGGAGCGGTAA
1060	3	85	NZ_FNMB01000030.1	Pseudomonas aeruginosa isolate PSA-2 (contig30)	202981	203064	84	98.810	4.52e-33	1	0	148	TCGAGGCGTTCGCGGCGGCCACGGC-GCGGTTCGTCGGACAGCCCCTCCGGATGCGTTTCCTACCTTCATCCGAGGAGCGGTAA	TCGAGGCGTTCGCGGCGGCCACGGCGGCGGTTCGTCGGACAGCCCCTCCGGATGCGTTTCCTACCTTCATCCGAGGAGCGGTAA
1060	3	85	NZ_JTPY01000012	Pseudomonas aeruginosa AZPAE14970 (contig_12)	6714	6631	84	98.810	4.52e-33	1	0	148	TCGAGGCGTTCGCGGCGGCCACGGCG-CGGTTCGTCGGACAGCCCCTCCGGATGCGTTTCCTACCTTCATCCGAGGAGCGGTAA	TCGAGGCGTTCGCGGCGGCCACGGCGGCGGTTCGTCGGACAGCCCCTCCGGATGCGTTTCCTACCTTCATCCGAGGAGCGGTAA
1060	3	85	NZ_FNLZ01000022.1	Pseudomonas aeruginosa isolate PSA-3 (contig22)	6901	6818	84	98.810	4.52e-33	1	0	148	TCGAGGCGTTCGCGGCGGCCACGGCG-CGGTTCGTCGGACAGCCCCTCCGGATGCGTTTCCTACCTTCATCCGAGGAGCGGTAA	TCGAGGCGTTCGCGGCGGCCACGGCGGCGGTTCGTCGGACAGCCCCTCCGGATGCGTTTCCTACCTTCATCCGAGGAGCGGTAA
1060	3	85	NZ_JTPZ01000040	Pseudomonas aeruginosa AZPAE14969 (contig_40)	6860	6777	84	98.810	4.52e-33	1	0	148	TCGAGGCGTTCGCGGCGGCCACGGCG-CGGTTCGTCGGACAGCCCCTCCGGATGCGTTTCCTACCTTCATCCGAGGAGCGGTAA	TCGAGGCGTTCGCGGCGGCCACGGCGGCGGTTCGTCGGACAGCCCCTCCGGATGCGTTTCCTACCTTCATCCGAGGAGCGGTAA
1060	3	85	NZ_FNLW01000019.1	Pseudomonas aeruginosa isolate PSA-4 (contig19)	6636	6553	84	98.810	4.52e-33	1	0	148	TCGAGGCGTTCGCGGCGGCCACGGCG-CGGTTCGTCGGACAGCCCCTCCGGATGCGTTTCCTACCTTCATCCGAGGAGCGGTAA	TCGAGGCGTTCGCGGCGGCCACGGCGGCGGTTCGTCGGACAGCCCCTCCGGATGCGTTTCCTACCTTCATCCGAGGAGCGGTAA
1060	3	85	NZ_JTQF01000006	Pseudomonas aeruginosa AZPAE14962 (contig_6)	6585	6502	84	98.810	4.52e-33	1	0	148	TCGAGGCGTTCGCGGCGGCCACGGCG-CGGTTCGTCGGACAGCCCCTCCGGATGCGTTTCCTACCTTCATCCGAGGAGCGGTAA	TCGAGGCGTTCGCGGCGGCCACGGCGGCGGTTCGTCGGACAGCCCCTCCGGATGCGTTTCCTACCTTCATCCGAGGAGCGGTAA
1060	3	85	NZ_FNLY01000028.1	Pseudomonas aeruginosa isolate PSA-1 (contig28)	202981	203064	84	98.810	4.52e-33	1	0	148	TCGAGGCGTTCGCGGCGGCCACGGC-GCGGTTCGTCGGACAGCCCCTCCGGATGCGTTTCCTACCTTCATCCGAGGAGCGGTAA	TCGAGGCGTTCGCGGCGGCCACGGCGGCGGTTCGTCGGACAGCCCCTCCGGATGCGTTTCCTACCTTCATCCGAGGAGCGGTAA
1060	3	85	NZ_JTNU01000038	Pseudomonas aeruginosa AZPAE15026 (contig_38)	7112	7029	84	98.810	4.52e-33	1	0	148	TCGAGGCGTTCGCGGCGGCCACGGCG-CGGTTCGTCGGACAGCCCCTCCGGATGCGTTTCCTACCTTCATCCGAGGAGCGGTAA	TCGAGGCGTTCGCGGCGGCCACGGCGGCGGTTCGTCGGACAGCCCCTCCGGATGCGTTTCCTACCTTCATCCGAGGAGCGGTAA
1060	3	85	NZ_FNLU01000016.1	Pseudomonas aeruginosa isolate PSA-7 (contig16)	6636	6553	84	98.810	4.52e-33	1	0	148	TCGAGGCGTTCGCGGCGGCCACGGCG-CGGTTCGTCGGACAGCCCCTCCGGATGCGTTTCCTACCTTCATCCGAGGAGCGGTAA	TCGAGGCGTTCGCGGCGGCCACGGCGGCGGTTCGTCGGACAGCCCCTCCGGATGCGTTTCCTACCTTCATCCGAGGAGCGGTAA
1060	3	85	NZ_JTSU01000050	Pseudomonas aeruginosa AZPAE14894 (contig_50)	6861	6778	84	98.810	4.52e-33	1	0	148	TCGAGGCGTTCGCGGCGGCCACGGCG-CGGTTCGTCGGACAGCCCCTCCGGATGCGTTTCCTACCTTCATCCGAGGAGCGGTAA	TCGAGGCGTTCGCGGCGGCCACGGCGGCGGTTCGTCGGACAGCCCCTCCGGATGCGTTTCCTACCTTCATCCGAGGAGCGGTAA
1060	3	85	NZ_FNLR01000020.1	Pseudomonas aeruginosa isolate PSA-10 (contig20)	6901	6818	84	98.810	4.52e-33	1	0	148	TCGAGGCGTTCGCGGCGGCCACGGCG-CGGTTCGTCGGACAGCCCCTCCGGATGCGTTTCCTACCTTCATCCGAGGAGCGGTAA	TCGAGGCGTTCGCGGCGGCCACGGCGGCGGTTCGTCGGACAGCCCCTCCGGATGCGTTTCCTACCTTCATCCGAGGAGCGGTAA
1060	3	85	NZ_JTUC01000059	Pseudomonas aeruginosa AZPAE14860 (contig_59)	34886	34969	84	98.810	4.52e-33	1	0	148	TCGAGGCGTTCGCGGCGGCCACGGC-GCGGTTCGTCGGACAGCCCCTCCGGATGCGTTTCCTACCTTCATCCGAGGAGCGGTAA	TCGAGGCGTTCGCGGCGGCCACGGCGGCGGTTCGTCGGACAGCCCCTCCGGATGCGTTTCCTACCTTCATCCGAGGAGCGGTAA
1060	3	85	NZ_FNLT01000018.1	Pseudomonas aeruginosa isolate PSA-12 (contig18)	6901	6818	84	98.810	4.52e-33	1	0	148	TCGAGGCGTTCGCGGCGGCCACGGCG-CGGTTCGTCGGACAGCCCCTCCGGATGCGTTTCCTACCTTCATCCGAGGAGCGGTAA	TCGAGGCGTTCGCGGCGGCCACGGCGGCGGTTCGTCGGACAGCCCCTCCGGATGCGTTTCCTACCTTCATCCGAGGAGCGGTAA
1060	3	85	NZ_JTUM01000023	Pseudomonas aeruginosa AZPAE14848 (contig_23)	6357	6440	84	98.810	4.52e-33	1	0	148	TCGAGGCGTTCGCGGCGGCCACGGC-GCGGTTCGTCGGACAGCCCCTCCGGATGCGTTTCCTACCTTCATCCGAGGAGCGGTAA	TCGAGGCGTTCGCGGCGGCCACGGCGGCGGTTCGTCGGACAGCCCCTCCGGATGCGTTTCCTACCTTCATCCGAGGAGCGGTAA
1060	3	85	NZ_FNLS01000015.1	Pseudomonas aeruginosa isolate PSA-11 (contig15)	6636	6553	84	98.810	4.52e-33	1	0	148	TCGAGGCGTTCGCGGCGGCCACGGCG-CGGTTCGTCGGACAGCCCCTCCGGATGCGTTTCCTACCTTCATCCGAGGAGCGGTAA	TCGAGGCGTTCGCGGCGGCCACGGCGGCGGTTCGTCGGACAGCCCCTCCGGATGCGTTTCCTACCTTCATCCGAGGAGCGGTAA
1060	3	85	NZ_KK213223	Pseudomonas aeruginosa BWH054 (adTyv-supercont1.1)	2645376	2645459	84	98.810	4.52e-33	1	0	148	TCGAGGCGTTCGCGGCGGCCACGGC-GCGGTTCGTCGGACAGCCCCTCCGGATGCGTTTCCTACCTTCATCCGAGGAGCGGTAA	TCGAGGCGTTCGCGGCGGCCACGGCGGCGGTTCGTCGGACAGCCCCTCCGGATGCGTTTCCTACCTTCATCCGAGGAGCGGTAA
1060	3	85	NZ_JAACJB010000013.1	Pseudomonas aeruginosa NICED-PA-01 (NODE_13_contig)	178059	178142	84	98.810	4.52e-33	1	0	148	TCGAGGCGTTCGCGGCGGCCACGGC-GCGGTTCGTCGGACAGCCCCTCCGGATGCGTTTCCTACCTTCATCCGAGGAGCGGTAA	TCGAGGCGTTCGCGGCGGCCACGGCGGCGGTTCGTCGGACAGCCCCTCCGGATGCGTTTCCTACCTTCATCCGAGGAGCGGTAA
1060	3	85	NZ_KI914540	Pseudomonas aeruginosa BWHPSA038 (adkfW-supercont1.1)	2790229	2790312	84	98.810	4.52e-33	1	0	148	TCGAGGCGTTCGCGGCGGCCACGGC-GCGGTTCGTCGGACAGCCCCTCCGGATGCGTTTCCTACCTTCATCCGAGGAGCGGTAA	TCGAGGCGTTCGCGGCGGCCACGGCGGCGGTTCGTCGGACAGCCCCTCCGGATGCGTTTCCTACCTTCATCCGAGGAGCGGTAA
1060	3	85	NZ_WXZW01000017.1	Pseudomonas aeruginosa VNMU143 (MRSN567268_contig00017)	220421	220504	84	98.810	4.52e-33	1	0	148	TCGAGGCGTTCGCGGCGGCCACGGC-GCGGTTCGTCGGACAGCCCCTCCGGATGCGTTTCCTACCTTCATCCGAGGAGCGGTAA	TCGAGGCGTTCGCGGCGGCCACGGCGGCGGTTCGTCGGACAGCCCCTCCGGATGCGTTTCCTACCTTCATCCGAGGAGCGGTAA
1060	3	85	NZ_KI914505	Pseudomonas aeruginosa BWHPSA043 (adkgk-supercont1.3)	918764	918847	84	98.810	4.52e-33	1	0	148	TCGAGGCGTTCGCGGCGGCCACGGC-GCGGTTCGTCGGACAGCCCCTCCGGATGCGTTTCCTACCTTCATCCGAGGAGCGGTAA	TCGAGGCGTTCGCGGCGGCCACGGCGGCGGTTCGTCGGACAGCCCCTCCGGATGCGTTTCCTACCTTCATCCGAGGAGCGGTAA
1060	3	85	NZ_WXZV01000015.1	Pseudomonas aeruginosa VNMU144 (MRSN567277_contig00015)	6509	6426	84	98.810	4.52e-33	1	0	148	TCGAGGCGTTCGCGGCGGCCACGGCG-CGGTTCGTCGGACAGCCCCTCCGGATGCGTTTCCTACCTTCATCCGAGGAGCGGTAA	TCGAGGCGTTCGCGGCGGCCACGGCGGCGGTTCGTCGGACAGCCCCTCCGGATGCGTTTCCTACCTTCATCCGAGGAGCGGTAA
1060	3	85	NZ_KI914433	Pseudomonas aeruginosa PS50 (adkgi-supercont1.1)	3300794	3300877	84	98.810	4.52e-33	1	0	148	TCGAGGCGTTCGCGGCGGCCACGGC-GCGGTTCGTCGGACAGCCCCTCCGGATGCGTTTCCTACCTTCATCCGAGGAGCGGTAA	TCGAGGCGTTCGCGGCGGCCACGGCGGCGGTTCGTCGGACAGCCCCTCCGGATGCGTTTCCTACCTTCATCCGAGGAGCGGTAA
1060	3	85	NZ_WOAL01000016.1	Pseudomonas aeruginosa PA198 (NODE_16_contig)	6821	6738	84	98.810	4.52e-33	1	0	148	TCGAGGCGTTCGCGGCGGCCACGGCG-CGGTTCGTCGGACAGCCCCTCCGGATGCGTTTCCTACCTTCATCCGAGGAGCGGTAA	TCGAGGCGTTCGCGGCGGCCACGGCGGCGGTTCGTCGGACAGCCCCTCCGGATGCGTTTCCTACCTTCATCCGAGGAGCGGTAA
1060	3	85	NZ_AKZF01000252	Pseudomonas aeruginosa ATCC 700888 (Contig0256)	678	761	84	98.810	4.52e-33	1	0	148	TCGAGGCGTTCGCGGCGGCCACGGC-GCGGTTCGTCGGACAGCCCCTCCGGATGCGTTTCCTACCTTCATCCGAGGAGCGGTAA	TCGAGGCGTTCGCGGCGGCCACGGCGGCGGTTCGTCGGACAGCCCCTCCGGATGCGTTTCCTACCTTCATCCGAGGAGCGGTAA
1060	3	85	NZ_WOAK01000018.1	Pseudomonas aeruginosa PA202 (NODE_18_contig)	118565	118648	84	98.810	4.52e-33	1	0	148	TCGAGGCGTTCGCGGCGGCCACGGC-GCGGTTCGTCGGACAGCCCCTCCGGATGCGTTTCCTACCTTCATCCGAGGAGCGGTAA	TCGAGGCGTTCGCGGCGGCCACGGCGGCGGTTCGTCGGACAGCCCCTCCGGATGCGTTTCCTACCTTCATCCGAGGAGCGGTAA
1060	3	85	NZ_KI519256	Pseudomonas aeruginosa S54485 (scaffold_1)	888745	888828	84	98.810	4.52e-33	1	0	148	TCGAGGCGTTCGCGGCGGCCACGGC-GCGGTTCGTCGGACAGCCCCTCCGGATGCGTTTCCTACCTTCATCCGAGGAGCGGTAA	TCGAGGCGTTCGCGGCGGCCACGGCGGCGGTTCGTCGGACAGCCCCTCCGGATGCGTTTCCTACCTTCATCCGAGGAGCGGTAA
1060	3	85	NZ_WOAH01000012.1	Pseudomonas aeruginosa PA217 (NODE_12_contig)	219895	219978	84	98.810	4.52e-33	1	0	148	TCGAGGCGTTCGCGGCGGCCACGGC-GCGGTTCGTCGGACAGCCCCTCCGGATGCGTTTCCTACCTTCATCCGAGGAGCGGTAA	TCGAGGCGTTCGCGGCGGCCACGGCGGCGGTTCGTCGGACAGCCCCTCCGGATGCGTTTCCTACCTTCATCCGAGGAGCGGTAA
1060	3	85	NZ_KI519229	Pseudomonas aeruginosa 19660 (scaffold_1)	2378210	2378293	84	98.810	4.52e-33	1	0	148	TCGAGGCGTTCGCGGCGGCCACGGC-GCGGTTCGTCGGACAGCCCCTCCGGATGCGTTTCCTACCTTCATCCGAGGAGCGGTAA	TCGAGGCGTTCGCGGCGGCCACGGCGGCGGTTCGTCGGACAGCCCCTCCGGATGCGTTTCCTACCTTCATCCGAGGAGCGGTAA
1060	3	85	NZ_WOAE01000013.1	Pseudomonas aeruginosa PA220 (NODE_13_scaffold)	6664	6581	84	98.810	4.52e-33	1	0	148	TCGAGGCGTTCGCGGCGGCCACGGCG-CGGTTCGTCGGACAGCCCCTCCGGATGCGTTTCCTACCTTCATCCGAGGAGCGGTAA	TCGAGGCGTTCGCGGCGGCCACGGCGGCGGTTCGTCGGACAGCCCCTCCGGATGCGTTTCCTACCTTCATCCGAGGAGCGGTAA
1060	3	85	NZ_KI519192	Pseudomonas aeruginosa X13273 (scaffold_1)	2207334	2207417	84	98.810	4.52e-33	1	0	148	TCGAGGCGTTCGCGGCGGCCACGGC-GCGGTTCGTCGGACAGCCCCTCCGGATGCGTTTCCTACCTTCATCCGAGGAGCGGTAA	TCGAGGCGTTCGCGGCGGCCACGGCGGCGGTTCGTCGGACAGCCCCTCCGGATGCGTTTCCTACCTTCATCCGAGGAGCGGTAA
1060	3	85	NZ_WOAD01000027.1	Pseudomonas aeruginosa PA221 (NODE_27_scaffold)	6664	6581	84	98.810	4.52e-33	1	0	148	TCGAGGCGTTCGCGGCGGCCACGGCG-CGGTTCGTCGGACAGCCCCTCCGGATGCGTTTCCTACCTTCATCCGAGGAGCGGTAA	TCGAGGCGTTCGCGGCGGCCACGGCGGCGGTTCGTCGGACAGCCCCTCCGGATGCGTTTCCTACCTTCATCCGAGGAGCGGTAA
1060	3	85	NZ_KI518992	Pseudomonas aeruginosa BWHPSA025 (scaffold_1)	1866593	1866510	84	98.810	4.52e-33	1	0	148	TCGAGGCGTTCGCGGCGGCCACGGCG-CGGTTCGTCGGACAGCCCCTCCGGATGCGTTTCCTACCTTCATCCGAGGAGCGGTAA	TCGAGGCGTTCGCGGCGGCCACGGCGGCGGTTCGTCGGACAGCCCCTCCGGATGCGTTTCCTACCTTCATCCGAGGAGCGGTAA
1060	3	85	NZ_WOAF01000009.1	Pseudomonas aeruginosa PA219 (NODE_9_contig)	203213	203296	84	98.810	4.52e-33	1	0	148	TCGAGGCGTTCGCGGCGGCCACGGC-GCGGTTCGTCGGACAGCCCCTCCGGATGCGTTTCCTACCTTCATCCGAGGAGCGGTAA	TCGAGGCGTTCGCGGCGGCCACGGCGGCGGTTCGTCGGACAGCCCCTCCGGATGCGTTTCCTACCTTCATCCGAGGAGCGGTAA
1060	3	85	NZ_KI518852	Pseudomonas aeruginosa BL13 (scaffold_1)	3505964	3506047	84	98.810	4.52e-33	1	0	148	TCGAGGCGTTCGCGGCGGCCACGGC-GCGGTTCGTCGGACAGCCCCTCCGGATGCGTTTCCTACCTTCATCCGAGGAGCGGTAA	TCGAGGCGTTCGCGGCGGCCACGGCGGCGGTTCGTCGGACAGCCCCTCCGGATGCGTTTCCTACCTTCATCCGAGGAGCGGTAA
1060	3	85	NZ_CP039988.1	Pseudomonas aeruginosa T2436 (chromosome)	3096755	3096838	84	98.810	4.52e-33	1	0	148	TCGAGGCGTTCGCGGCGGCCACGGC-GCGGTTCGTCGGACAGCCCCTCCGGATGCGTTTCCTACCTTCATCCGAGGAGCGGTAA	TCGAGGCGTTCGCGGCGGCCACGGCGGCGGTTCGTCGGACAGCCCCTCCGGATGCGTTTCCTACCTTCATCCGAGGAGCGGTAA
1060	3	85	NZ_KI518793	Pseudomonas aeruginosa BL21 (scaffold_1)	3318891	3318974	84	98.810	4.52e-33	1	0	148	TCGAGGCGTTCGCGGCGGCCACGGC-GCGGTTCGTCGGACAGCCCCTCCGGATGCGTTTCCTACCTTCATCCGAGGAGCGGTAA	TCGAGGCGTTCGCGGCGGCCACGGCGGCGGTTCGTCGGACAGCCCCTCCGGATGCGTTTCCTACCTTCATCCGAGGAGCGGTAA
1060	3	85	NZ_VMNU01000025.1	Pseudomonas aeruginosa PA43 (scaffold_24)	6949	6866	84	98.810	4.52e-33	1	0	148	TCGAGGCGTTCGCGGCGGCCACGGCG-CGGTTCGTCGGACAGCCCCTCCGGATGCGTTTCCTACCTTCATCCGAGGAGCGGTAA	TCGAGGCGTTCGCGGCGGCCACGGCGGCGGTTCGTCGGACAGCCCCTCCGGATGCGTTTCCTACCTTCATCCGAGGAGCGGTAA
1060	3	85	NZ_AKZE01000398	Pseudomonas aeruginosa ATCC 25324 (Contig0429)	2868	2951	84	98.810	4.52e-33	1	0	148	TCGAGGCGTTCGCGGCGGCCACGGC-GCGGTTCGTCGGACAGCCCCTCCGGATGCGTTTCCTACCTTCATCCGAGGAGCGGTAA	TCGAGGCGTTCGCGGCGGCCACGGCGGCGGTTCGTCGGACAGCCCCTCCGGATGCGTTTCCTACCTTCATCCGAGGAGCGGTAA
1060	3	85	NZ_WCHW01000041.1	Pseudomonas aeruginosa GO69 (NODE_41_contig)	9949	10032	84	98.810	4.52e-33	1	0	148	TCGAGGCGTTCGCGGCGGCCACGGC-GCGGTTCGTCGGACAGCCCCTCCGGATGCGTTTCCTACCTTCATCCGAGGAGCGGTAA	TCGAGGCGTTCGCGGCGGCCACGGCGGCGGTTCGTCGGACAGCCCCTCCGGATGCGTTTCCTACCTTCATCCGAGGAGCGGTAA
1060	3	85	NC_020912	Pseudomonas aeruginosa B136-33 (chromosome)	2985223	2985306	84	98.810	4.52e-33	1	0	148	TCGAGGCGTTCGCGGCGGCCACGGC-GCGGTTCGTCGGACAGCCCCTCCGGATGCGTTTCCTACCTTCATCCGAGGAGCGGTAA	TCGAGGCGTTCGCGGCGGCCACGGCGGCGGTTCGTCGGACAGCCCCTCCGGATGCGTTTCCTACCTTCATCCGAGGAGCGGTAA
1060	3	85	NZ_VZIX01000057.1	Pseudomonas aeruginosa KCJ3K294 (NODE_57_contig)	6821	6738	84	98.810	4.52e-33	1	0	148	TCGAGGCGTTCGCGGCGGCCACGGCG-CGGTTCGTCGGACAGCCCCTCCGGATGCGTTTCCTACCTTCATCCGAGGAGCGGTAA	TCGAGGCGTTCGCGGCGGCCACGGCGGCGGTTCGTCGGACAGCCCCTCCGGATGCGTTTCCTACCTTCATCCGAGGAGCGGTAA
1060	3	85	NZ_VZIW01000141.1	Pseudomonas aeruginosa KCJ3K250 (NODE_141_contig)	1736	1819	84	98.810	4.52e-33	1	0	148	TCGAGGCGTTCGCGGCGGCCACGGC-GCGGTTCGTCGGACAGCCCCTCCGGATGCGTTTCCTACCTTCATCCGAGGAGCGGTAA	TCGAGGCGTTCGCGGCGGCCACGGCGGCGGTTCGTCGGACAGCCCCTCCGGATGCGTTTCCTACCTTCATCCGAGGAGCGGTAA
1060	3	85	NZ_VWQK01000038.1	Pseudomonas aeruginosa L25 (L25_L1.R1.clean_(paired)_contig_38)	6796	6713	84	98.810	4.52e-33	1	0	148	TCGAGGCGTTCGCGGCGGCCACGGCG-CGGTTCGTCGGACAGCCCCTCCGGATGCGTTTCCTACCTTCATCCGAGGAGCGGTAA	TCGAGGCGTTCGCGGCGGCCACGGCGGCGGTTCGTCGGACAGCCCCTCCGGATGCGTTTCCTACCTTCATCCGAGGAGCGGTAA
1060	3	85	NZ_VWQO01000029.1	Pseudomonas aeruginosa L7 (L7_L1.R1.clean_(paired)_contig_29)	6559	6476	84	98.810	4.52e-33	1	0	148	TCGAGGCGTTCGCGGCGGCCACGGCG-CGGTTCGTCGGACAGCCCCTCCGGATGCGTTTCCTACCTTCATCCGAGGAGCGGTAA	TCGAGGCGTTCGCGGCGGCCACGGCGGCGGTTCGTCGGACAGCCCCTCCGGATGCGTTTCCTACCTTCATCCGAGGAGCGGTAA
1060	3	85	NZ_VWQJ01000037.1	Pseudomonas aeruginosa L26 (L26_L1.R1.clean_(paired)_contig_37)	6795	6712	84	98.810	4.52e-33	1	0	148	TCGAGGCGTTCGCGGCGGCCACGGCG-CGGTTCGTCGGACAGCCCCTCCGGATGCGTTTCCTACCTTCATCCGAGGAGCGGTAA	TCGAGGCGTTCGCGGCGGCCACGGCGGCGGTTCGTCGGACAGCCCCTCCGGATGCGTTTCCTACCTTCATCCGAGGAGCGGTAA
1060	3	85	NZ_VOKY01000065.1	Pseudomonas aeruginosa 6389 (NODE_65_scaffold)	18753	18836	84	98.810	4.52e-33	1	0	148	TCGAGGCGTTCGCGGCGGCCACGGC-GCGGTTCGTCGGACAGCCCCTCCGGATGCGTTTCCTACCTTCATCCGAGGAGCGGTAA	TCGAGGCGTTCGCGGCGGCCACGGCGGCGGTTCGTCGGACAGCCCCTCCGGATGCGTTTCCTACCTTCATCCGAGGAGCGGTAA
1060	3	85	NZ_VOKZ01000084.1	Pseudomonas aeruginosa 6206 (NODE_84_scaffold)	6614	6531	84	98.810	4.52e-33	1	0	148	TCGAGGCGTTCGCGGCGGCCACGGCG-CGGTTCGTCGGACAGCCCCTCCGGATGCGTTTCCTACCTTCATCCGAGGAGCGGTAA	TCGAGGCGTTCGCGGCGGCCACGGCGGCGGTTCGTCGGACAGCCCCTCCGGATGCGTTTCCTACCTTCATCCGAGGAGCGGTAA
1060	3	85	NZ_VOJF01000070.1	Pseudomonas aeruginosa 6382 (NODE_70_scaffold)	835	918	84	98.810	4.52e-33	1	0	148	TCGAGGCGTTCGCGGCGGCCACGGC-GCGGTTCGTCGGACAGCCCCTCCGGATGCGTTTCCTACCTTCATCCGAGGAGCGGTAA	TCGAGGCGTTCGCGGCGGCCACGGCGGCGGTTCGTCGGACAGCCCCTCCGGATGCGTTTCCTACCTTCATCCGAGGAGCGGTAA
1060	3	85	NZ_VOIN01000014.1	Pseudomonas aeruginosa FMDP001 (Scaffold14_1)	6636	6553	84	98.810	4.52e-33	1	0	148	TCGAGGCGTTCGCGGCGGCCACGGCG-CGGTTCGTCGGACAGCCCCTCCGGATGCGTTTCCTACCTTCATCCGAGGAGCGGTAA	TCGAGGCGTTCGCGGCGGCCACGGCGGCGGTTCGTCGGACAGCCCCTCCGGATGCGTTTCCTACCTTCATCCGAGGAGCGGTAA
1060	3	85	NZ_CP040684.1	Pseudomonas aeruginosa C79 (chromosome)	1580280	1580197	84	98.810	4.52e-33	1	0	148	TCGAGGCGTTCGCGGCGGCCACGGCG-CGGTTCGTCGGACAGCCCCTCCGGATGCGTTTCCTACCTTCATCCGAGGAGCGGTAA	TCGAGGCGTTCGCGGCGGCCACGGCGGCGGTTCGTCGGACAGCCCCTCCGGATGCGTTTCCTACCTTCATCCGAGGAGCGGTAA
1060	3	85	NZ_VLHS01000014.1	Pseudomonas aeruginosa UY1PSABAL (NODE_14_scaffold)	7004	6921	84	98.810	4.52e-33	1	0	148	TCGAGGCGTTCGCGGCGGCCACGGCG-CGGTTCGTCGGACAGCCCCTCCGGATGCGTTTCCTACCTTCATCCGAGGAGCGGTAA	TCGAGGCGTTCGCGGCGGCCACGGCGGCGGTTCGTCGGACAGCCCCTCCGGATGCGTTTCCTACCTTCATCCGAGGAGCGGTAA
1060	3	85	NZ_VJMM01000021.1	Pseudomonas aeruginosa GO34 (NODE_21_contig)	100755	100838	84	98.810	4.52e-33	1	0	148	TCGAGGCGTTCGCGGCGGCCACGGC-GCGGTTCGTCGGACAGCCCCTCCGGATGCGTTTCCTACCTTCATCCGAGGAGCGGTAA	TCGAGGCGTTCGCGGCGGCCACGGCGGCGGTTCGTCGGACAGCCCCTCCGGATGCGTTTCCTACCTTCATCCGAGGAGCGGTAA
1060	3	85	NZ_CAADQW010000115.1	Pseudomonas aeruginosa XDR-PA / assembly MUR01-033 (contig115)	6592	6509	84	98.810	4.52e-33	1	0	148	TCGAGGCGTTCGCGGCGGCCACGGCG-CGGTTCGTCGGACAGCCCCTCCGGATGCGTTTCCTACCTTCATCCGAGGAGCGGTAA	TCGAGGCGTTCGCGGCGGCCACGGCGGCGGTTCGTCGGACAGCCCCTCCGGATGCGTTTCCTACCTTCATCCGAGGAGCGGTAA
1060	3	85	NZ_CAADQC010000045.1	Pseudomonas aeruginosa XDR-PA / assembly MAD02-012 (contig45)	11884	11967	84	98.810	4.52e-33	1	0	148	TCGAGGCGTTCGCGGCGGCCACGGC-GCGGTTCGTCGGACAGCCCCTCCGGATGCGTTTCCTACCTTCATCCGAGGAGCGGTAA	TCGAGGCGTTCGCGGCGGCCACGGCGGCGGTTCGTCGGACAGCCCCTCCGGATGCGTTTCCTACCTTCATCCGAGGAGCGGTAA
1060	3	85	NZ_CAADPM010000215.1	Pseudomonas aeruginosa XDR-PA / assembly MAD02-006 (contig215)	24825	24908	84	98.810	4.52e-33	1	0	148	TCGAGGCGTTCGCGGCGGCCACGGC-GCGGTTCGTCGGACAGCCCCTCCGGATGCGTTTCCTACCTTCATCCGAGGAGCGGTAA	TCGAGGCGTTCGCGGCGGCCACGGCGGCGGTTCGTCGGACAGCCCCTCCGGATGCGTTTCCTACCTTCATCCGAGGAGCGGTAA
1060	3	85	NZ_CAADPG010000044.1	Pseudomonas aeruginosa XDR-PA / assembly ICA01-001 (contig44)	6592	6509	84	98.810	4.52e-33	1	0	148	TCGAGGCGTTCGCGGCGGCCACGGCG-CGGTTCGTCGGACAGCCCCTCCGGATGCGTTTCCTACCTTCATCCGAGGAGCGGTAA	TCGAGGCGTTCGCGGCGGCCACGGCGGCGGTTCGTCGGACAGCCCCTCCGGATGCGTTTCCTACCTTCATCCGAGGAGCGGTAA
1060	3	85	NZ_CAADOU010000468.1	Pseudomonas aeruginosa XDR-PA / assembly GAL05-003 (contig468)	7588	7671	84	98.810	4.52e-33	1	0	148	TCGAGGCGTTCGCGGCGGCCACGGC-GCGGTTCGTCGGACAGCCCCTCCGGATGCGTTTCCTACCTTCATCCGAGGAGCGGTAA	TCGAGGCGTTCGCGGCGGCCACGGCGGCGGTTCGTCGGACAGCCCCTCCGGATGCGTTTCCTACCTTCATCCGAGGAGCGGTAA
1060	3	85	NZ_CAADNZ010000435.1	Pseudomonas aeruginosa XDR-PA / assembly CVA02-020 (contig435)	7588	7671	84	98.810	4.52e-33	1	0	148	TCGAGGCGTTCGCGGCGGCCACGGC-GCGGTTCGTCGGACAGCCCCTCCGGATGCGTTTCCTACCTTCATCCGAGGAGCGGTAA	TCGAGGCGTTCGCGGCGGCCACGGCGGCGGTTCGTCGGACAGCCCCTCCGGATGCGTTTCCTACCTTCATCCGAGGAGCGGTAA
1060	3	85	NZ_CAADLS010000226.1	Pseudomonas aeruginosa XDR-PA / assembly CAN01-039 (contig226)	5443	5360	84	98.810	4.52e-33	1	0	148	TCGAGGCGTTCGCGGCGGCCACGGCG-CGGTTCGTCGGACAGCCCCTCCGGATGCGTTTCCTACCTTCATCCGAGGAGCGGTAA	TCGAGGCGTTCGCGGCGGCCACGGCGGCGGTTCGTCGGACAGCCCCTCCGGATGCGTTTCCTACCTTCATCCGAGGAGCGGTAA
1060	3	85	NZ_CAADKX010000188.1	Pseudomonas aeruginosa XDR-PA / assembly ARA03-008 (contig188)	6988	7071	84	98.810	4.52e-33	1	0	148	TCGAGGCGTTCGCGGCGGCCACGGC-GCGGTTCGTCGGACAGCCCCTCCGGATGCGTTTCCTACCTTCATCCGAGGAGCGGTAA	TCGAGGCGTTCGCGGCGGCCACGGCGGCGGTTCGTCGGACAGCCCCTCCGGATGCGTTTCCTACCTTCATCCGAGGAGCGGTAA
1060	3	85	NZ_CAADKH010001220.1	Pseudomonas aeruginosa XDR-PA / assembly AND02-023 (contig1220)	2310	2227	84	98.810	4.52e-33	1	0	148	TCGAGGCGTTCGCGGCGGCCACGGCG-CGGTTCGTCGGACAGCCCCTCCGGATGCGTTTCCTACCTTCATCCGAGGAGCGGTAA	TCGAGGCGTTCGCGGCGGCCACGGCGGCGGTTCGTCGGACAGCCCCTCCGGATGCGTTTCCTACCTTCATCCGAGGAGCGGTAA
1060	3	85	NZ_SUNF01000024.1	Pseudomonas aeruginosa Pyo24 (Pyo24_S66_R1__paired__contig_24)	6839	6756	84	98.810	4.52e-33	1	0	148	TCGAGGCGTTCGCGGCGGCCACGGCG-CGGTTCGTCGGACAGCCCCTCCGGATGCGTTTCCTACCTTCATCCGAGGAGCGGTAA	TCGAGGCGTTCGCGGCGGCCACGGCGGCGGTTCGTCGGACAGCCCCTCCGGATGCGTTTCCTACCTTCATCCGAGGAGCGGTAA
1060	3	85	NZ_RWUO01000017.1	Pseudomonas aeruginosa 197S020911BSL_PA3 (contigIPC48_17.1)	7098	7015	84	98.810	4.52e-33	1	0	148	TCGAGGCGTTCGCGGCGGCCACGGCG-CGGTTCGTCGGACAGCCCCTCCGGATGCGTTTCCTACCTTCATCCGAGGAGCGGTAA	TCGAGGCGTTCGCGGCGGCCACGGCGGCGGTTCGTCGGACAGCCCCTCCGGATGCGTTTCCTACCTTCATCCGAGGAGCGGTAA
1060	3	85	NZ_RWOA01000017.1	Pseudomonas aeruginosa 6088 (contigIPC1335_17.1)	7074	6991	84	98.810	4.52e-33	1	0	148	TCGAGGCGTTCGCGGCGGCCACGGCG-CGGTTCGTCGGACAGCCCCTCCGGATGCGTTTCCTACCTTCATCCGAGGAGCGGTAA	TCGAGGCGTTCGCGGCGGCCACGGCGGCGGTTCGTCGGACAGCCCCTCCGGATGCGTTTCCTACCTTCATCCGAGGAGCGGTAA
1060	3	85	NZ_SDAF01000601.1	Pseudomonas aeruginosa 18 (scaffold_600)	4752	4669	84	98.810	4.52e-33	1	0	148	TCGAGGCGTTCGCGGCGGCCACGGCG-CGGTTCGTCGGACAGCCCCTCCGGATGCGTTTCCTACCTTCATCCGAGGAGCGGTAA	TCGAGGCGTTCGCGGCGGCCACGGCGGCGGTTCGTCGGACAGCCCCTCCGGATGCGTTTCCTACCTTCATCCGAGGAGCGGTAA
1060	3	85	NZ_SDAE01000317.1	Pseudomonas aeruginosa 19 (scaffold_316)	5911	5828	84	98.810	4.52e-33	1	0	148	TCGAGGCGTTCGCGGCGGCCACGGCG-CGGTTCGTCGGACAGCCCCTCCGGATGCGTTTCCTACCTTCATCCGAGGAGCGGTAA	TCGAGGCGTTCGCGGCGGCCACGGCGGCGGTTCGTCGGACAGCCCCTCCGGATGCGTTTCCTACCTTCATCCGAGGAGCGGTAA
1060	3	85	NZ_SDVN01000077.1	Pseudomonas aeruginosa M53 (NODE_77_scaffold)	5280	5197	84	98.810	4.52e-33	1	0	148	TCGAGGCGTTCGCGGCGGCCACGGCG-CGGTTCGTCGGACAGCCCCTCCGGATGCGTTTCCTACCTTCATCCGAGGAGCGGTAA	TCGAGGCGTTCGCGGCGGCCACGGCGGCGGTTCGTCGGACAGCCCCTCCGGATGCGTTTCCTACCTTCATCCGAGGAGCGGTAA
1060	1	85	NZ_RXAS01000007.1	Pseudomonas aeruginosa Zw9 (contigIPC1389_7.1)	123765	123850	86	97.674	1.63e-32	1	1	147	TCTCGAGGCGTTCGCGGCGGCCACGGC-GCGGTTCGTCGGACAGCCCCTCCGGATGCGTTTCCTACCTTCATCCGAGGAGCGGTAA	TCTCGAGGCGTTCGCGGCGGCCACGGCGGCGGTTCGTCGGACAGCCCCTCCGGATGCATTTCCTACCTTCATCCGAGGAGCGGTAA
1060	1	85	NZ_RXAL01000017.1	Pseudomonas aeruginosa HCF86 (contigIPC1408_17.1)	7363	7278	86	97.674	1.63e-32	1	1	147	TCTCGAGGCGTTCGCGGCGGCCACGGCG-CGGTTCGTCGGACAGCCCCTCCGGATGCGTTTCCTACCTTCATCCGAGGAGCGGTAA	TCTCGAGGCGTTCGCGGCGGCCACGGCGGCGGTTCGTCGGACAGCCCCTCCGGATGCATTTCCTACCTTCATCCGAGGAGCGGTAA
1060	1	85	NZ_RWZY01000010.1	Pseudomonas aeruginosa FM4 (contigIPC1429_10.1)	6904	6819	86	97.674	1.63e-32	1	1	147	TCTCGAGGCGTTCGCGGCGGCCACGGCG-CGGTTCGTCGGACAGCCCCTCCGGATGCGTTTCCTACCTTCATCCGAGGAGCGGTAA	TCTCGAGGCGTTCGCGGCGGCCACGGCGGCGGTTCGTCGGACAGCCCCTCCGGATGCATTTCCTACCTTCATCCGAGGAGCGGTAA
1060	1	85	NZ_RXWC01000024.1	Pseudomonas aeruginosa MRSN1388 (MRSN1388_contig00024)	123501	123586	86	97.674	1.63e-32	1	1	147	TCTCGAGGCGTTCGCGGCGGCCACGGC-GCGGTTCGTCGGACAGCCCCTCCGGATGCGTTTCCTACCTTCATCCGAGGAGCGGTAA	TCTCGAGGCGTTCGCGGCGGCCACGGCGGCGGTTCGTCGGACAGCCCCTCCGGATGCATTTCCTACCTTCATCCGAGGAGCGGTAA
1060	1	85	NZ_RXTE01000114.1	Pseudomonas aeruginosa MRSN8139 (MRSN8139_contig00114)	6744	6659	86	97.674	1.63e-32	1	1	147	TCTCGAGGCGTTCGCGGCGGCCACGGCG-CGGTTCGTCGGACAGCCCCTCCGGATGCGTTTCCTACCTTCATCCGAGGAGCGGTAA	TCTCGAGGCGTTCGCGGCGGCCACGGCGGCGGTTCGTCGGACAGCCCCTCCGGATGCATTTCCTACCTTCATCCGAGGAGCGGTAA
1060	1	85	NZ_NSZX01000016.1	Pseudomonas aeruginosa 152504sp2 (contigIPC103_16.1)	7104	7019	86	97.674	1.63e-32	1	1	147	TCTCGAGGCGTTCGCGGCGGCCACGGCG-CGGTTCGTCGGACAGCCCCTCCGGATGCGTTTCCTACCTTCATCCGAGGAGCGGTAA	TCTCGAGGCGTTCGCGGCGGCCACGGCGGCGGTTCGTCGGACAGCCCCTCCGGATGCATTTCCTACCTTCATCCGAGGAGCGGTAA
1060	1	85	NZ_QZYP01000021.1	Pseudomonas aeruginosa HUM-282 (contigPA3_H6_NODE_15_length_130703_cov_38.0188_ID_29)	6643	6558	86	97.674	1.63e-32	1	1	147	TCTCGAGGCGTTCGCGGCGGCCACGGCG-CGGTTCGTCGGACAGCCCCTCCGGATGCGTTTCCTACCTTCATCCGAGGAGCGGTAA	TCTCGAGGCGTTCGCGGCGGCCACGGCGGCGGTTCGTCGGACAGCCCCTCCGGATGCATTTCCTACCTTCATCCGAGGAGCGGTAA
1060	1	85	NZ_QZYC01000274.1	Pseudomonas aeruginosa HUM-373 (contigPA2_E6_NODE_29_length_39332_cov_16.1452_ID_57)	7486	7401	86	97.674	1.63e-32	1	1	147	TCTCGAGGCGTTCGCGGCGGCCACGGCG-CGGTTCGTCGGACAGCCCCTCCGGATGCGTTTCCTACCTTCATCCGAGGAGCGGTAA	TCTCGAGGCGTTCGCGGCGGCCACGGCGGCGGTTCGTCGGACAGCCCCTCCGGATGCATTTCCTACCTTCATCCGAGGAGCGGTAA
1060	1	85	NZ_QZYD01000379.1	Pseudomonas aeruginosa HUM-350 (contigPA2_F3_NODE_195_length_9747_cov_15.783_ID_389)	3037	3122	86	97.674	1.63e-32	1	1	147	TCTCGAGGCGTTCGCGGCGGCCACGGC-GCGGTTCGTCGGACAGCCCCTCCGGATGCGTTTCCTACCTTCATCCGAGGAGCGGTAA	TCTCGAGGCGTTCGCGGCGGCCACGGCGGCGGTTCGTCGGACAGCCCCTCCGGATGCATTTCCTACCTTCATCCGAGGAGCGGTAA
1060	1	85	NZ_QZYQ01000076.1	Pseudomonas aeruginosa ENV-247 (contigPA2_F2_NODE_240_length_6420_cov_4.47505_ID_481)	1758	1673	86	97.674	1.63e-32	1	1	147	TCTCGAGGCGTTCGCGGCGGCCACGGCG-CGGTTCGTCGGACAGCCCCTCCGGATGCGTTTCCTACCTTCATCCGAGGAGCGGTAA	TCTCGAGGCGTTCGCGGCGGCCACGGCGGCGGTTCGTCGGACAGCCCCTCCGGATGCATTTCCTACCTTCATCCGAGGAGCGGTAA
1060	1	85	NZ_QZYR01000005.1	Pseudomonas aeruginosa ENV-246 (contigPA2_E2_NODE_72_length_24289_cov_13.4854_ID_143)	6643	6558	86	97.674	1.63e-32	1	1	147	TCTCGAGGCGTTCGCGGCGGCCACGGCG-CGGTTCGTCGGACAGCCCCTCCGGATGCGTTTCCTACCTTCATCCGAGGAGCGGTAA	TCTCGAGGCGTTCGCGGCGGCCACGGCGGCGGTTCGTCGGACAGCCCCTCCGGATGCATTTCCTACCTTCATCCGAGGAGCGGTAA
1060	1	85	NZ_QZYS01000151.1	Pseudomonas aeruginosa ENV-205 (contigPA2_G1_NODE_62_length_35507_cov_19.8286_ID_123)	34722	34807	86	97.674	1.63e-32	1	1	147	TCTCGAGGCGTTCGCGGCGGCCACGGC-GCGGTTCGTCGGACAGCCCCTCCGGATGCGTTTCCTACCTTCATCCGAGGAGCGGTAA	TCTCGAGGCGTTCGCGGCGGCCACGGCGGCGGTTCGTCGGACAGCCCCTCCGGATGCATTTCCTACCTTCATCCGAGGAGCGGTAA
1060	1	85	NZ_QZYT01000023.1	Pseudomonas aeruginosa HUM-270 (contigPA3_F5_NODE_38_length_41395_cov_42.8126_ID_75)	34753	34838	86	97.674	1.63e-32	1	1	147	TCTCGAGGCGTTCGCGGCGGCCACGGC-GCGGTTCGTCGGACAGCCCCTCCGGATGCGTTTCCTACCTTCATCCGAGGAGCGGTAA	TCTCGAGGCGTTCGCGGCGGCCACGGCGGCGGTTCGTCGGACAGCCCCTCCGGATGCATTTCCTACCTTCATCCGAGGAGCGGTAA
1060	1	85	NZ_RABH01000067.1	Pseudomonas aeruginosa HUM-255 (contigPA3_A4_NODE_7_length_186331_cov_37.1282_ID_13)	179511	179596	86	97.674	1.63e-32	1	1	147	TCTCGAGGCGTTCGCGGCGGCCACGGC-GCGGTTCGTCGGACAGCCCCTCCGGATGCGTTTCCTACCTTCATCCGAGGAGCGGTAA	TCTCGAGGCGTTCGCGGCGGCCACGGCGGCGGTTCGTCGGACAGCCCCTCCGGATGCATTTCCTACCTTCATCCGAGGAGCGGTAA
1060	1	85	NZ_LSQR01000011.1	Pseudomonas aeruginosa PA_151970 (NODE_18_contig)	131124	131209	86	97.674	1.63e-32	1	1	147	TCTCGAGGCGTTCGCGGCGGCCACGGC-GCGGTTCGTCGGACAGCCCCTCCGGATGCGTTTCCTACCTTCATCCGAGGAGCGGTAA	TCTCGAGGCGTTCGCGGCGGCCACGGCGGCGGTTCGTCGGACAGCCCCTCCGGATGCATTTCCTACCTTCATCCGAGGAGCGGTAA
1060	1	85	NZ_QVCB01000062.1	Pseudomonas aeruginosa PABL068 (NODE_62_contig)	6500	6585	86	97.674	1.63e-32	1	1	147	TCTCGAGGCGTTCGCGGCGGCCACGGC-GCGGTTCGTCGGACAGCCCCTCCGGATGCGTTTCCTACCTTCATCCGAGGAGCGGTAA	TCTCGAGGCGTTCGCGGCGGCCACGGCGGCGGTTCGTCGGACAGCCCCTCCGGATGCATTTCCTACCTTCATCCGAGGAGCGGTAA
1060	1	85	NZ_AEVW03000020.1	Pseudomonas aeruginosa HB15 (contig000020)	457605	457520	86	97.674	1.63e-32	1	1	147	TCTCGAGGCGTTCGCGGCGGCCACGGCG-CGGTTCGTCGGACAGCCCCTCCGGATGCGTTTCCTACCTTCATCCGAGGAGCGGTAA	TCTCGAGGCGTTCGCGGCGGCCACGGCGGCGGTTCGTCGGACAGCCCCTCCGGATGCATTTCCTACCTTCATCCGAGGAGCGGTAA
1060	1	85	NZ_FRGX01000086	Pseudomonas aeruginosa isolate 54 (contig_132)	6794	6709	86	97.674	1.63e-32	1	1	147	TCTCGAGGCGTTCGCGGCGGCCACGGCG-CGGTTCGTCGGACAGCCCCTCCGGATGCGTTTCCTACCTTCATCCGAGGAGCGGTAA	TCTCGAGGCGTTCGCGGCGGCCACGGCGGCGGTTCGTCGGACAGCCCCTCCGGATGCATTTCCTACCTTCATCCGAGGAGCGGTAA
1060	1	85	NZ_QBEG01000008	Pseudomonas aeruginosa HIAE_PA16 (contig_79)	93323	93238	86	97.674	1.63e-32	1	1	147	TCTCGAGGCGTTCGCGGCGGCCACGGCG-CGGTTCGTCGGACAGCCCCTCCGGATGCGTTTCCTACCTTCATCCGAGGAGCGGTAA	TCTCGAGGCGTTCGCGGCGGCCACGGCGGCGGTTCGTCGGACAGCCCCTCCGGATGCATTTCCTACCTTCATCCGAGGAGCGGTAA
1060	1	85	NZ_PUEY01000038	Pseudomonas aeruginosa 8490 (contig_31)	34685	34770	86	97.674	1.63e-32	1	1	147	TCTCGAGGCGTTCGCGGCGGCCACGGC-GCGGTTCGTCGGACAGCCCCTCCGGATGCGTTTCCTACCTTCATCCGAGGAGCGGTAA	TCTCGAGGCGTTCGCGGCGGCCACGGCGGCGGTTCGTCGGACAGCCCCTCCGGATGCATTTCCTACCTTCATCCGAGGAGCGGTAA
1060	1	85	NZ_FRGE01000072	Pseudomonas aeruginosa isolate 58 (contig_186)	6501	6586	86	97.674	1.63e-32	1	1	147	TCTCGAGGCGTTCGCGGCGGCCACGGC-GCGGTTCGTCGGACAGCCCCTCCGGATGCGTTTCCTACCTTCATCCGAGGAGCGGTAA	TCTCGAGGCGTTCGCGGCGGCCACGGCGGCGGTTCGTCGGACAGCCCCTCCGGATGCATTTCCTACCTTCATCCGAGGAGCGGTAA
1060	1	85	NZ_FRVF01000103	Pseudomonas aeruginosa isolate 3-2 (contig_90)	6608	6693	86	97.674	1.63e-32	1	1	147	TCTCGAGGCGTTCGCGGCGGCCACGGC-GCGGTTCGTCGGACAGCCCCTCCGGATGCGTTTCCTACCTTCATCCGAGGAGCGGTAA	TCTCGAGGCGTTCGCGGCGGCCACGGCGGCGGTTCGTCGGACAGCCCCTCCGGATGCATTTCCTACCTTCATCCGAGGAGCGGTAA
1060	1	85	NZ_FRTA01000163	Pseudomonas aeruginosa isolate 406 (contig_49)	1532	1617	86	97.674	1.63e-32	1	1	147	TCTCGAGGCGTTCGCGGCGGCCACGGC-GCGGTTCGTCGGACAGCCCCTCCGGATGCGTTTCCTACCTTCATCCGAGGAGCGGTAA	TCTCGAGGCGTTCGCGGCGGCCACGGCGGCGGTTCGTCGGACAGCCCCTCCGGATGCATTTCCTACCTTCATCCGAGGAGCGGTAA
1060	1	85	NZ_FRPQ01000072	Pseudomonas aeruginosa isolate 318 (contig_44)	6620	6535	86	97.674	1.63e-32	1	1	147	TCTCGAGGCGTTCGCGGCGGCCACGGCG-CGGTTCGTCGGACAGCCCCTCCGGATGCGTTTCCTACCTTCATCCGAGGAGCGGTAA	TCTCGAGGCGTTCGCGGCGGCCACGGCGGCGGTTCGTCGGACAGCCCCTCCGGATGCATTTCCTACCTTCATCCGAGGAGCGGTAA
1060	1	85	NZ_FRPV01000069	Pseudomonas aeruginosa isolate 322 (contig_10)	6618	6533	86	97.674	1.63e-32	1	1	147	TCTCGAGGCGTTCGCGGCGGCCACGGCG-CGGTTCGTCGGACAGCCCCTCCGGATGCGTTTCCTACCTTCATCCGAGGAGCGGTAA	TCTCGAGGCGTTCGCGGCGGCCACGGCGGCGGTTCGTCGGACAGCCCCTCCGGATGCATTTCCTACCTTCATCCGAGGAGCGGTAA
1060	1	85	NZ_FRPO01000029	Pseudomonas aeruginosa isolate 313 (contig_40)	6632	6547	86	97.674	1.63e-32	1	1	147	TCTCGAGGCGTTCGCGGCGGCCACGGCG-CGGTTCGTCGGACAGCCCCTCCGGATGCGTTTCCTACCTTCATCCGAGGAGCGGTAA	TCTCGAGGCGTTCGCGGCGGCCACGGCGGCGGTTCGTCGGACAGCCCCTCCGGATGCATTTCCTACCTTCATCCGAGGAGCGGTAA
1060	1	85	NZ_FRPR01000021	Pseudomonas aeruginosa isolate 316 (contig_37)	71859	71944	86	97.674	1.63e-32	1	1	147	TCTCGAGGCGTTCGCGGCGGCCACGGC-GCGGTTCGTCGGACAGCCCCTCCGGATGCGTTTCCTACCTTCATCCGAGGAGCGGTAA	TCTCGAGGCGTTCGCGGCGGCCACGGCGGCGGTTCGTCGGACAGCCCCTCCGGATGCATTTCCTACCTTCATCCGAGGAGCGGTAA
1060	1	85	NZ_FRPK01000034	Pseudomonas aeruginosa isolate 309 (contig_98)	6618	6533	86	97.674	1.63e-32	1	1	147	TCTCGAGGCGTTCGCGGCGGCCACGGCG-CGGTTCGTCGGACAGCCCCTCCGGATGCGTTTCCTACCTTCATCCGAGGAGCGGTAA	TCTCGAGGCGTTCGCGGCGGCCACGGCGGCGGTTCGTCGGACAGCCCCTCCGGATGCATTTCCTACCTTCATCCGAGGAGCGGTAA
1060	1	85	NZ_FRPN01000054	Pseudomonas aeruginosa isolate 312 (contig_85)	6620	6535	86	97.674	1.63e-32	1	1	147	TCTCGAGGCGTTCGCGGCGGCCACGGCG-CGGTTCGTCGGACAGCCCCTCCGGATGCGTTTCCTACCTTCATCCGAGGAGCGGTAA	TCTCGAGGCGTTCGCGGCGGCCACGGCGGCGGTTCGTCGGACAGCCCCTCCGGATGCATTTCCTACCTTCATCCGAGGAGCGGTAA
1060	1	85	NZ_FRPX01000052	Pseudomonas aeruginosa isolate 319 (contig_70)	6626	6541	86	97.674	1.63e-32	1	1	147	TCTCGAGGCGTTCGCGGCGGCCACGGCG-CGGTTCGTCGGACAGCCCCTCCGGATGCGTTTCCTACCTTCATCCGAGGAGCGGTAA	TCTCGAGGCGTTCGCGGCGGCCACGGCGGCGGTTCGTCGGACAGCCCCTCCGGATGCATTTCCTACCTTCATCCGAGGAGCGGTAA
1060	1	85	NZ_FRVI01000143	Pseudomonas aeruginosa isolate 4-2 (contig_182)	5236	5151	86	97.674	1.63e-32	1	1	147	TCTCGAGGCGTTCGCGGCGGCCACGGCG-CGGTTCGTCGGACAGCCCCTCCGGATGCGTTTCCTACCTTCATCCGAGGAGCGGTAA	TCTCGAGGCGTTCGCGGCGGCCACGGCGGCGGTTCGTCGGACAGCCCCTCCGGATGCATTTCCTACCTTCATCCGAGGAGCGGTAA
1060	1	85	NZ_FRPL01000045	Pseudomonas aeruginosa isolate 308 (contig_98)	6608	6523	86	97.674	1.63e-32	1	1	147	TCTCGAGGCGTTCGCGGCGGCCACGGCG-CGGTTCGTCGGACAGCCCCTCCGGATGCGTTTCCTACCTTCATCCGAGGAGCGGTAA	TCTCGAGGCGTTCGCGGCGGCCACGGCGGCGGTTCGTCGGACAGCCCCTCCGGATGCATTTCCTACCTTCATCCGAGGAGCGGTAA
1060	1	85	NZ_FRVA01000236	Pseudomonas aeruginosa isolate 2-2 (contig_92)	5125	5040	86	97.674	1.63e-32	1	1	147	TCTCGAGGCGTTCGCGGCGGCCACGGCG-CGGTTCGTCGGACAGCCCCTCCGGATGCGTTTCCTACCTTCATCCGAGGAGCGGTAA	TCTCGAGGCGTTCGCGGCGGCCACGGCGGCGGTTCGTCGGACAGCCCCTCCGGATGCATTTCCTACCTTCATCCGAGGAGCGGTAA
1060	1	85	NZ_FRPW01000017	Pseudomonas aeruginosa isolate 320 (contig_85)	123553	123638	86	97.674	1.63e-32	1	1	147	TCTCGAGGCGTTCGCGGCGGCCACGGC-GCGGTTCGTCGGACAGCCCCTCCGGATGCGTTTCCTACCTTCATCCGAGGAGCGGTAA	TCTCGAGGCGTTCGCGGCGGCCACGGCGGCGGTTCGTCGGACAGCCCCTCCGGATGCATTTCCTACCTTCATCCGAGGAGCGGTAA
1060	1	85	NZ_FRPU01000043	Pseudomonas aeruginosa isolate 317 (contig_60)	9932	10017	86	97.674	1.63e-32	1	1	147	TCTCGAGGCGTTCGCGGCGGCCACGGC-GCGGTTCGTCGGACAGCCCCTCCGGATGCGTTTCCTACCTTCATCCGAGGAGCGGTAA	TCTCGAGGCGTTCGCGGCGGCCACGGCGGCGGTTCGTCGGACAGCCCCTCCGGATGCATTTCCTACCTTCATCCGAGGAGCGGTAA
1060	1	85	NZ_FRPP01000007	Pseudomonas aeruginosa isolate 314 (contig_49)	6604	6519	86	97.674	1.63e-32	1	1	147	TCTCGAGGCGTTCGCGGCGGCCACGGCG-CGGTTCGTCGGACAGCCCCTCCGGATGCGTTTCCTACCTTCATCCGAGGAGCGGTAA	TCTCGAGGCGTTCGCGGCGGCCACGGCGGCGGTTCGTCGGACAGCCCCTCCGGATGCATTTCCTACCTTCATCCGAGGAGCGGTAA
1060	1	85	NZ_FRPM01000038	Pseudomonas aeruginosa isolate 311 (contig_55)	9930	10015	86	97.674	1.63e-32	1	1	147	TCTCGAGGCGTTCGCGGCGGCCACGGC-GCGGTTCGTCGGACAGCCCCTCCGGATGCGTTTCCTACCTTCATCCGAGGAGCGGTAA	TCTCGAGGCGTTCGCGGCGGCCACGGCGGCGGTTCGTCGGACAGCCCCTCCGGATGCATTTCCTACCTTCATCCGAGGAGCGGTAA
1060	1	85	NZ_FRPT01000021	Pseudomonas aeruginosa isolate 315 (contig_26)	6622	6537	86	97.674	1.63e-32	1	1	147	TCTCGAGGCGTTCGCGGCGGCCACGGCG-CGGTTCGTCGGACAGCCCCTCCGGATGCGTTTCCTACCTTCATCCGAGGAGCGGTAA	TCTCGAGGCGTTCGCGGCGGCCACGGCGGCGGTTCGTCGGACAGCCCCTCCGGATGCATTTCCTACCTTCATCCGAGGAGCGGTAA
1060	1	85	NZ_FRVE01000056	Pseudomonas aeruginosa isolate 310.1 (contig_57)	6622	6537	86	97.674	1.63e-32	1	1	147	TCTCGAGGCGTTCGCGGCGGCCACGGCG-CGGTTCGTCGGACAGCCCCTCCGGATGCGTTTCCTACCTTCATCCGAGGAGCGGTAA	TCTCGAGGCGTTCGCGGCGGCCACGGCGGCGGTTCGTCGGACAGCCCCTCCGGATGCATTTCCTACCTTCATCCGAGGAGCGGTAA
1060	1	85	NZ_FRVH01000082	Pseudomonas aeruginosa isolate 318.1 (contig_112)	9963	10048	86	97.674	1.63e-32	1	1	147	TCTCGAGGCGTTCGCGGCGGCCACGGC-GCGGTTCGTCGGACAGCCCCTCCGGATGCGTTTCCTACCTTCATCCGAGGAGCGGTAA	TCTCGAGGCGTTCGCGGCGGCCACGGCGGCGGTTCGTCGGACAGCCCCTCCGGATGCATTTCCTACCTTCATCCGAGGAGCGGTAA
1060	1	85	NZ_FRGA01000045	Pseudomonas aeruginosa isolate 55 (contig_54)	6704	6619	86	97.674	1.63e-32	1	1	147	TCTCGAGGCGTTCGCGGCGGCCACGGCG-CGGTTCGTCGGACAGCCCCTCCGGATGCGTTTCCTACCTTCATCCGAGGAGCGGTAA	TCTCGAGGCGTTCGCGGCGGCCACGGCGGCGGTTCGTCGGACAGCCCCTCCGGATGCATTTCCTACCTTCATCCGAGGAGCGGTAA
1060	1	85	NZ_FRGY01000082	Pseudomonas aeruginosa isolate 57 (contig_92)	6614	6699	86	97.674	1.63e-32	1	1	147	TCTCGAGGCGTTCGCGGCGGCCACGGC-GCGGTTCGTCGGACAGCCCCTCCGGATGCGTTTCCTACCTTCATCCGAGGAGCGGTAA	TCTCGAGGCGTTCGCGGCGGCCACGGCGGCGGTTCGTCGGACAGCCCCTCCGGATGCATTTCCTACCTTCATCCGAGGAGCGGTAA
1060	1	85	NZ_FRVG01000068	Pseudomonas aeruginosa isolate 311.1 (contig_24)	6622	6537	86	97.674	1.63e-32	1	1	147	TCTCGAGGCGTTCGCGGCGGCCACGGCG-CGGTTCGTCGGACAGCCCCTCCGGATGCGTTTCCTACCTTCATCCGAGGAGCGGTAA	TCTCGAGGCGTTCGCGGCGGCCACGGCGGCGGTTCGTCGGACAGCCCCTCCGGATGCATTTCCTACCTTCATCCGAGGAGCGGTAA
1060	1	85	NZ_FRSZ01000041	Pseudomonas aeruginosa isolate 405 (contig_98)	5338	5253	86	97.674	1.63e-32	1	1	147	TCTCGAGGCGTTCGCGGCGGCCACGGCG-CGGTTCGTCGGACAGCCCCTCCGGATGCGTTTCCTACCTTCATCCGAGGAGCGGTAA	TCTCGAGGCGTTCGCGGCGGCCACGGCGGCGGTTCGTCGGACAGCCCCTCCGGATGCATTTCCTACCTTCATCCGAGGAGCGGTAA
1060	1	85	NZ_FRPS01000076	Pseudomonas aeruginosa isolate 321 (contig_68)	6620	6535	86	97.674	1.63e-32	1	1	147	TCTCGAGGCGTTCGCGGCGGCCACGGCG-CGGTTCGTCGGACAGCCCCTCCGGATGCGTTTCCTACCTTCATCCGAGGAGCGGTAA	TCTCGAGGCGTTCGCGGCGGCCACGGCGGCGGTTCGTCGGACAGCCCCTCCGGATGCATTTCCTACCTTCATCCGAGGAGCGGTAA
1060	1	85	NZ_FRGN01000100	Pseudomonas aeruginosa isolate 56 (contig_43)	6998	7083	86	97.674	1.63e-32	1	1	147	TCTCGAGGCGTTCGCGGCGGCCACGGC-GCGGTTCGTCGGACAGCCCCTCCGGATGCGTTTCCTACCTTCATCCGAGGAGCGGTAA	TCTCGAGGCGTTCGCGGCGGCCACGGCGGCGGTTCGTCGGACAGCCCCTCCGGATGCATTTCCTACCTTCATCCGAGGAGCGGTAA
1060	1	85	NZ_FRUJ01000106	Pseudomonas aeruginosa isolate 1-2 (contig_269)	970	1055	86	97.674	1.63e-32	1	1	147	TCTCGAGGCGTTCGCGGCGGCCACGGC-GCGGTTCGTCGGACAGCCCCTCCGGATGCGTTTCCTACCTTCATCCGAGGAGCGGTAA	TCTCGAGGCGTTCGCGGCGGCCACGGCGGCGGTTCGTCGGACAGCCCCTCCGGATGCATTTCCTACCTTCATCCGAGGAGCGGTAA
1060	1	85	NZ_LRZI01000034	Pseudomonas aeruginosa AU17907 (contig_34)	6685	6600	86	97.674	1.63e-32	1	1	147	TCTCGAGGCGTTCGCGGCGGCCACGGCG-CGGTTCGTCGGACAGCCCCTCCGGATGCGTTTCCTACCTTCATCCGAGGAGCGGTAA	TCTCGAGGCGTTCGCGGCGGCCACGGCGGCGGTTCGTCGGACAGCCCCTCCGGATGCATTTCCTACCTTCATCCGAGGAGCGGTAA
1060	1	85	NZ_LRZH01000006	Pseudomonas aeruginosa AU12528 (contig_6)	6863	6778	86	97.674	1.63e-32	1	1	147	TCTCGAGGCGTTCGCGGCGGCCACGGCG-CGGTTCGTCGGACAGCCCCTCCGGATGCGTTTCCTACCTTCATCCGAGGAGCGGTAA	TCTCGAGGCGTTCGCGGCGGCCACGGCGGCGGTTCGTCGGACAGCCCCTCCGGATGCATTTCCTACCTTCATCCGAGGAGCGGTAA
1060	1	85	NZ_LRZG01000036	Pseudomonas aeruginosa AU8251 (contig_36)	6863	6778	86	97.674	1.63e-32	1	1	147	TCTCGAGGCGTTCGCGGCGGCCACGGCG-CGGTTCGTCGGACAGCCCCTCCGGATGCGTTTCCTACCTTCATCCGAGGAGCGGTAA	TCTCGAGGCGTTCGCGGCGGCCACGGCGGCGGTTCGTCGGACAGCCCCTCCGGATGCATTTCCTACCTTCATCCGAGGAGCGGTAA
1060	1	85	NZ_CP008861	Pseudomonas aeruginosa isolate H47921 (chromosome)	540406	540321	86	97.674	1.63e-32	1	1	147	TCTCGAGGCGTTCGCGGCGGCCACGGCG-CGGTTCGTCGGACAGCCCCTCCGGATGCGTTTCCTACCTTCATCCGAGGAGCGGTAA	TCTCGAGGCGTTCGCGGCGGCCACGGCGGCGGTTCGTCGGACAGCCCCTCCGGATGCATTTCCTACCTTCATCCGAGGAGCGGTAA
1060	1	85	NZ_LLUP01000024	Pseudomonas aeruginosa WH-SGI-V-07293 (contig12)	201919	202004	86	97.674	1.63e-32	1	1	147	TCTCGAGGCGTTCGCGGCGGCCACGGC-GCGGTTCGTCGGACAGCCCCTCCGGATGCGTTTCCTACCTTCATCCGAGGAGCGGTAA	TCTCGAGGCGTTCGCGGCGGCCACGGCGGCGGTTCGTCGGACAGCCCCTCCGGATGCATTTCCTACCTTCATCCGAGGAGCGGTAA
1060	1	85	NZ_LLNS01000020	Pseudomonas aeruginosa WH-SGI-V-07368 (contig21)	6983	6898	86	97.674	1.63e-32	1	1	147	TCTCGAGGCGTTCGCGGCGGCCACGGCG-CGGTTCGTCGGACAGCCCCTCCGGATGCGTTTCCTACCTTCATCCGAGGAGCGGTAA	TCTCGAGGCGTTCGCGGCGGCCACGGCGGCGGTTCGTCGGACAGCCCCTCCGGATGCATTTCCTACCTTCATCCGAGGAGCGGTAA
1060	1	85	NZ_CUXZ01000075	Pseudomonas aeruginosa isolate TSB 7 (contig_75)	164891	164976	86	97.674	1.63e-32	1	1	147	TCTCGAGGCGTTCGCGGCGGCCACGGC-GCGGTTCGTCGGACAGCCCCTCCGGATGCGTTTCCTACCTTCATCCGAGGAGCGGTAA	TCTCGAGGCGTTCGCGGCGGCCACGGCGGCGGTTCGTCGGACAGCCCCTCCGGATGCATTTCCTACCTTCATCCGAGGAGCGGTAA
1060	1	85	NZ_JTVS01000018	Pseudomonas aeruginosa AZPAE14816 (contig_18)	7402	7317	86	97.674	1.63e-32	1	1	147	TCTCGAGGCGTTCGCGGCGGCCACGGCG-CGGTTCGTCGGACAGCCCCTCCGGATGCGTTTCCTACCTTCATCCGAGGAGCGGTAA	TCTCGAGGCGTTCGCGGCGGCCACGGCGGCGGTTCGTCGGACAGCCCCTCCGGATGCATTTCCTACCTTCATCCGAGGAGCGGTAA
1060	1	85	NZ_JTSJ01000015	Pseudomonas aeruginosa AZPAE14906 (contig_15)	94013	93928	86	97.674	1.63e-32	1	1	147	TCTCGAGGCGTTCGCGGCGGCCACGGCG-CGGTTCGTCGGACAGCCCCTCCGGATGCGTTTCCTACCTTCATCCGAGGAGCGGTAA	TCTCGAGGCGTTCGCGGCGGCCACGGCGGCGGTTCGTCGGACAGCCCCTCCGGATGCATTTCCTACCTTCATCCGAGGAGCGGTAA
1060	1	85	NZ_JTSK01000035	Pseudomonas aeruginosa AZPAE14905 (contig_35)	94014	93929	86	97.674	1.63e-32	1	1	147	TCTCGAGGCGTTCGCGGCGGCCACGGCG-CGGTTCGTCGGACAGCCCCTCCGGATGCGTTTCCTACCTTCATCCGAGGAGCGGTAA	TCTCGAGGCGTTCGCGGCGGCCACGGCGGCGGTTCGTCGGACAGCCCCTCCGGATGCATTTCCTACCTTCATCCGAGGAGCGGTAA
1060	1	85	NZ_JTTA01000009	Pseudomonas aeruginosa AZPAE14888 (contig_9)	111554	111469	86	97.674	1.63e-32	1	1	147	TCTCGAGGCGTTCGCGGCGGCCACGGCG-CGGTTCGTCGGACAGCCCCTCCGGATGCGTTTCCTACCTTCATCCGAGGAGCGGTAA	TCTCGAGGCGTTCGCGGCGGCCACGGCGGCGGTTCGTCGGACAGCCCCTCCGGATGCATTTCCTACCTTCATCCGAGGAGCGGTAA
1060	1	85	NZ_JTTK01000036	Pseudomonas aeruginosa AZPAE14878 (contig_36)	4863	4948	86	97.674	1.63e-32	1	1	147	TCTCGAGGCGTTCGCGGCGGCCACGGC-GCGGTTCGTCGGACAGCCCCTCCGGATGCGTTTCCTACCTTCATCCGAGGAGCGGTAA	TCTCGAGGCGTTCGCGGCGGCCACGGCGGCGGTTCGTCGGACAGCCCCTCCGGATGCATTTCCTACCTTCATCCGAGGAGCGGTAA
1060	1	85	NZ_JTNL01000028	Pseudomonas aeruginosa AZPAE15035 (contig_28)	34607	34692	86	97.674	1.63e-32	1	1	147	TCTCGAGGCGTTCGCGGCGGCCACGGC-GCGGTTCGTCGGACAGCCCCTCCGGATGCGTTTCCTACCTTCATCCGAGGAGCGGTAA	TCTCGAGGCGTTCGCGGCGGCCACGGCGGCGGTTCGTCGGACAGCCCCTCCGGATGCATTTCCTACCTTCATCCGAGGAGCGGTAA
1060	1	85	NZ_ATAI01000127	Pseudomonas aeruginosa ID4365 (contig_58)	34608	34693	86	97.674	1.63e-32	1	1	147	TCTCGAGGCGTTCGCGGCGGCCACGGC-GCGGTTCGTCGGACAGCCCCTCCGGATGCGTTTCCTACCTTCATCCGAGGAGCGGTAA	TCTCGAGGCGTTCGCGGCGGCCACGGCGGCGGTTCGTCGGACAGCCCCTCCGGATGCATTTCCTACCTTCATCCGAGGAGCGGTAA
1060	1	85	NZ_JTYR01000037	Pseudomonas aeruginosa AZPAE14395 (contig_37)	6586	6501	86	97.674	1.63e-32	1	1	147	TCTCGAGGCGTTCGCGGCGGCCACGGCG-CGGTTCGTCGGACAGCCCCTCCGGATGCGTTTCCTACCTTCATCCGAGGAGCGGTAA	TCTCGAGGCGTTCGCGGCGGCCACGGCGGCGGTTCGTCGGACAGCCCCTCCGGATGCATTTCCTACCTTCATCCGAGGAGCGGTAA
1060	1	85	NZ_JTNF01000063	Pseudomonas aeruginosa AZPAE15041 (contig_63)	101690	101775	86	97.674	1.63e-32	1	1	147	TCTCGAGGCGTTCGCGGCGGCCACGGC-GCGGTTCGTCGGACAGCCCCTCCGGATGCGTTTCCTACCTTCATCCGAGGAGCGGTAA	TCTCGAGGCGTTCGCGGCGGCCACGGCGGCGGTTCGTCGGACAGCCCCTCCGGATGCATTTCCTACCTTCATCCGAGGAGCGGTAA
1060	1	85	NZ_ABKZ01000314	Pseudomonas aeruginosa PAb1 (Contig1.313)	14735	14820	86	97.674	1.63e-32	1	1	147	TCTCGAGGCGTTCGCGGCGGCCACGGC-GCGGTTCGTCGGACAGCCCCTCCGGATGCGTTTCCTACCTTCATCCGAGGAGCGGTAA	TCTCGAGGCGTTCGCGGCGGCCACGGCGGCGGTTCGTCGGACAGCCCCTCCGGATGCATTTCCTACCTTCATCCGAGGAGCGGTAA
1060	1	85	NZ_KI518942	Pseudomonas aeruginosa BL03 (scaffold_1)	86140	86055	86	97.674	1.63e-32	1	1	147	TCTCGAGGCGTTCGCGGCGGCCACGGCG-CGGTTCGTCGGACAGCCCCTCCGGATGCGTTTCCTACCTTCATCCGAGGAGCGGTAA	TCTCGAGGCGTTCGCGGCGGCCACGGCGGCGGTTCGTCGGACAGCCCCTCCGGATGCATTTCCTACCTTCATCCGAGGAGCGGTAA
1060	1	85	NZ_AEVW03000020	Pseudomonas aeruginosa HB15 (contig000020)	457605	457520	86	97.674	1.63e-32	1	1	147	TCTCGAGGCGTTCGCGGCGGCCACGGCG-CGGTTCGTCGGACAGCCCCTCCGGATGCGTTTCCTACCTTCATCCGAGGAGCGGTAA	TCTCGAGGCGTTCGCGGCGGCCACGGCGGCGGTTCGTCGGACAGCCCCTCCGGATGCATTTCCTACCTTCATCCGAGGAGCGGTAA
1060	1	85	NZ_JAMZQL010000013.1	Pseudomonas aeruginosa PA206 (contig13)	6711	6626	86	97.674	1.63e-32	1	1	147	TCTCGAGGCGTTCGCGGCGGCCACGGCG-CGGTTCGTCGGACAGCCCCTCCGGATGCGTTTCCTACCTTCATCCGAGGAGCGGTAA	TCTCGAGGCGTTCGCGGCGGCCACGGCGGCGGTTCGTCGGACAGCCCCTCCGGATGCATTTCCTACCTTCATCCGAGGAGCGGTAA
1060	1	85	NZ_JAMSLD010000013.1	Pseudomonas aeruginosa PA206c (contig13)	6711	6626	86	97.674	1.63e-32	1	1	147	TCTCGAGGCGTTCGCGGCGGCCACGGCG-CGGTTCGTCGGACAGCCCCTCCGGATGCGTTTCCTACCTTCATCCGAGGAGCGGTAA	TCTCGAGGCGTTCGCGGCGGCCACGGCGGCGGTTCGTCGGACAGCCCCTCCGGATGCATTTCCTACCTTCATCCGAGGAGCGGTAA
1060	1	85	NZ_JAMSLL010000013.1	Pseudomonas aeruginosa PA206X (contig13)	6711	6626	86	97.674	1.63e-32	1	1	147	TCTCGAGGCGTTCGCGGCGGCCACGGCG-CGGTTCGTCGGACAGCCCCTCCGGATGCGTTTCCTACCTTCATCCGAGGAGCGGTAA	TCTCGAGGCGTTCGCGGCGGCCACGGCGGCGGTTCGTCGGACAGCCCCTCCGGATGCATTTCCTACCTTCATCCGAGGAGCGGTAA
1060	1	85	NZ_CP095923.1	Pseudomonas aeruginosa AR19438 (chromosome)	2948572	2948487	86	97.674	1.63e-32	1	1	147	TCTCGAGGCGTTCGCGGCGGCCACGGCG-CGGTTCGTCGGACAGCCCCTCCGGATGCGTTTCCTACCTTCATCCGAGGAGCGGTAA	TCTCGAGGCGTTCGCGGCGGCCACGGCGGCGGTTCGTCGGACAGCCCCTCCGGATGCATTTCCTACCTTCATCCGAGGAGCGGTAA
1060	1	85	NZ_JALLHB010000016.1	Pseudomonas aeruginosa AR19437 (contig00016)	6855	6770	86	97.674	1.63e-32	1	1	147	TCTCGAGGCGTTCGCGGCGGCCACGGCG-CGGTTCGTCGGACAGCCCCTCCGGATGCGTTTCCTACCTTCATCCGAGGAGCGGTAA	TCTCGAGGCGTTCGCGGCGGCCACGGCGGCGGTTCGTCGGACAGCCCCTCCGGATGCATTTCCTACCTTCATCCGAGGAGCGGTAA
1060	1	85	NZ_JAHWUY010000012.1	Pseudomonas aeruginosa ER10.2 (contig12)	125744	125828	85	97.647	1.63e-32	0	2	147	TCTCGAGGCGTTCGCGGCGGCCACGGCGCGGTTCGTCGGACAGCCCCTCCGGATGCGTTTCCTACCTTCATCCGAGGAGCGGTAA	TCTCTAAGCGTTCGCGGCGGCCACGGCGCGGTTCGTCGGACAGCCCCTCCGGATGCGTTTCCTACCTTCATCCGAGGAGCGGTAA
1060	1	85	NZ_JAHWVA010000010.1	Pseudomonas aeruginosa WA1.2 (contig10)	6821	6736	86	97.674	1.63e-32	1	1	147	TCTCGAGGCGTTCGCGGCGGCCACGGCG-CGGTTCGTCGGACAGCCCCTCCGGATGCGTTTCCTACCTTCATCCGAGGAGCGGTAA	TCTCGAGGCGTTCGCGGCGGCCACGGCGGCGGTTCGTCGGACAGCCCCTCCGGATGCATTTCCTACCTTCATCCGAGGAGCGGTAA
1060	1	85	NZ_JAHWUT010000011.1	Pseudomonas aeruginosa S11.3 (contig11)	220525	220610	86	97.674	1.63e-32	1	1	147	TCTCGAGGCGTTCGCGGCGGCCACGGC-GCGGTTCGTCGGACAGCCCCTCCGGATGCGTTTCCTACCTTCATCCGAGGAGCGGTAA	TCTCGAGGCGTTCGCGGCGGCCACGGCGGCGGTTCGTCGGACAGCCCCTCCGGATGCATTTCCTACCTTCATCCGAGGAGCGGTAA
1060	1	85	NZ_JAIGZA010000069.1	Pseudomonas aeruginosa 2272_S5 (contig2272-S5-MH-C70)	6966	6881	86	97.674	1.63e-32	1	1	147	TCTCGAGGCGTTCGCGGCGGCCACGGCG-CGGTTCGTCGGACAGCCCCTCCGGATGCGTTTCCTACCTTCATCCGAGGAGCGGTAA	TCTCGAGGCGTTCGCGGCGGCCACGGCGGCGGTTCGTCGGACAGCCCCTCCGGATGCATTTCCTACCTTCATCCGAGGAGCGGTAA
1060	1	85	NZ_JAIGYW010000110.1	Pseudomonas aeruginosa 0613_S9 (contig0613-S9-MH-C111)	6865	6780	86	97.674	1.63e-32	1	1	147	TCTCGAGGCGTTCGCGGCGGCCACGGCG-CGGTTCGTCGGACAGCCCCTCCGGATGCGTTTCCTACCTTCATCCGAGGAGCGGTAA	TCTCGAGGCGTTCGCGGCGGCCACGGCGGCGGTTCGTCGGACAGCCCCTCCGGATGCATTTCCTACCTTCATCCGAGGAGCGGTAA
1060	1	85	NZ_JABUGK010000012.1	Pseudomonas aeruginosa MONT14 (ctg_MONT14_12)	158051	158136	86	97.674	1.63e-32	1	1	147	TCTCGAGGCGTTCGCGGCGGCCACGGC-GCGGTTCGTCGGACAGCCCCTCCGGATGCGTTTCCTACCTTCATCCGAGGAGCGGTAA	TCTCGAGGCGTTCGCGGCGGCCACGGCGGCGGTTCGTCGGACAGCCCCTCCGGATGCATTTCCTACCTTCATCCGAGGAGCGGTAA
1060	1	85	NZ_JABLUI010000012.1	Pseudomonas aeruginosa PASP352 (NODE_12_contig)	203030	203115	86	97.674	1.63e-32	1	1	147	TCTCGAGGCGTTCGCGGCGGCCACGGC-GCGGTTCGTCGGACAGCCCCTCCGGATGCGTTTCCTACCTTCATCCGAGGAGCGGTAA	TCTCGAGGCGTTCGCGGCGGCCACGGCGGCGGTTCGTCGGACAGCCCCTCCGGATGCATTTCCTACCTTCATCCGAGGAGCGGTAA
1060	1	85	NZ_QVCB02000058.1	Pseudomonas aeruginosa PABL068 (NODE_58_contig)	9928	10013	86	97.674	1.63e-32	1	1	147	TCTCGAGGCGTTCGCGGCGGCCACGGC-GCGGTTCGTCGGACAGCCCCTCCGGATGCGTTTCCTACCTTCATCCGAGGAGCGGTAA	TCTCGAGGCGTTCGCGGCGGCCACGGCGGCGGTTCGTCGGACAGCCCCTCCGGATGCATTTCCTACCTTCATCCGAGGAGCGGTAA
1060	1	85	NZ_JADHIQ010000044.1	Pseudomonas aeruginosa ZPPH3 (contig00044)	24896	24981	86	97.674	1.63e-32	1	1	147	TCTCGAGGCGTTCGCGGCGGCCACGGC-GCGGTTCGTCGGACAGCCCCTCCGGATGCGTTTCCTACCTTCATCCGAGGAGCGGTAA	TCTCGAGGCGTTCGCGGCGGCCACGGCGGCGGTTCGTCGGACAGCCCCTCCGGATGCATTTCCTACCTTCATCCGAGGAGCGGTAA
1060	1	85	NZ_JADSQZ010000019.1	Pseudomonas aeruginosa PSA00075 (contig00019)	6871	6786	86	97.674	1.63e-32	1	1	147	TCTCGAGGCGTTCGCGGCGGCCACGGCG-CGGTTCGTCGGACAGCCCCTCCGGATGCGTTTCCTACCTTCATCCGAGGAGCGGTAA	TCTCGAGGCGTTCGCGGCGGCCACGGCGGCGGTTCGTCGGACAGCCCCTCCGGATGCATTTCCTACCTTCATCCGAGGAGCGGTAA
1060	1	85	NZ_JADSXT010000124.1	Pseudomonas aeruginosa PSA00201 (contigPSA00201_c0124)	803	888	86	97.674	1.63e-32	1	1	147	TCTCGAGGCGTTCGCGGCGGCCACGGC-GCGGTTCGTCGGACAGCCCCTCCGGATGCGTTTCCTACCTTCATCCGAGGAGCGGTAA	TCTCGAGGCGTTCGCGGCGGCCACGGCGGCGGTTCGTCGGACAGCCCCTCCGGATGCATTTCCTACCTTCATCCGAGGAGCGGTAA
1060	1	85	NZ_JADSWJ010000108.1	Pseudomonas aeruginosa PSA00253 (contigPSA00253_c0108)	1583	1668	86	97.674	1.63e-32	1	1	147	TCTCGAGGCGTTCGCGGCGGCCACGGC-GCGGTTCGTCGGACAGCCCCTCCGGATGCGTTTCCTACCTTCATCCGAGGAGCGGTAA	TCTCGAGGCGTTCGCGGCGGCCACGGCGGCGGTTCGTCGGACAGCCCCTCCGGATGCATTTCCTACCTTCATCCGAGGAGCGGTAA
1060	1	85	NZ_JADSNP010000111.1	Pseudomonas aeruginosa PSA00254 (contig00111)	711	796	86	97.674	1.63e-32	1	1	147	TCTCGAGGCGTTCGCGGCGGCCACGGC-GCGGTTCGTCGGACAGCCCCTCCGGATGCGTTTCCTACCTTCATCCGAGGAGCGGTAA	TCTCGAGGCGTTCGCGGCGGCCACGGCGGCGGTTCGTCGGACAGCCCCTCCGGATGCATTTCCTACCTTCATCCGAGGAGCGGTAA
1060	1	85	NZ_JADSVO010000014.1	Pseudomonas aeruginosa PSA00287 (contigPSA00287_c0014)	87955	88040	86	97.674	1.63e-32	1	1	147	TCTCGAGGCGTTCGCGGCGGCCACGGC-GCGGTTCGTCGGACAGCCCCTCCGGATGCGTTTCCTACCTTCATCCGAGGAGCGGTAA	TCTCGAGGCGTTCGCGGCGGCCACGGCGGCGGTTCGTCGGACAGCCCCTCCGGATGCATTTCCTACCTTCATCCGAGGAGCGGTAA
1060	1	85	NZ_JADSND010000019.1	Pseudomonas aeruginosa PSA00288 (contig00019)	6871	6786	86	97.674	1.63e-32	1	1	147	TCTCGAGGCGTTCGCGGCGGCCACGGCG-CGGTTCGTCGGACAGCCCCTCCGGATGCGTTTCCTACCTTCATCCGAGGAGCGGTAA	TCTCGAGGCGTTCGCGGCGGCCACGGCGGCGGTTCGTCGGACAGCCCCTCCGGATGCATTTCCTACCTTCATCCGAGGAGCGGTAA
1060	1	85	NZ_JADSMS010000018.1	Pseudomonas aeruginosa PSA00311 (contig00018)	131034	131119	86	97.674	1.63e-32	1	1	147	TCTCGAGGCGTTCGCGGCGGCCACGGC-GCGGTTCGTCGGACAGCCCCTCCGGATGCGTTTCCTACCTTCATCCGAGGAGCGGTAA	TCTCGAGGCGTTCGCGGCGGCCACGGCGGCGGTTCGTCGGACAGCCCCTCCGGATGCATTTCCTACCTTCATCCGAGGAGCGGTAA
1060	1	85	NZ_JADSMT010000053.1	Pseudomonas aeruginosa PSA00310 (contig00053)	6863	6778	86	97.674	1.63e-32	1	1	147	TCTCGAGGCGTTCGCGGCGGCCACGGCG-CGGTTCGTCGGACAGCCCCTCCGGATGCGTTTCCTACCTTCATCCGAGGAGCGGTAA	TCTCGAGGCGTTCGCGGCGGCCACGGCGGCGGTTCGTCGGACAGCCCCTCCGGATGCATTTCCTACCTTCATCCGAGGAGCGGTAA
1060	1	85	NZ_JAALHC010000046.1	Pseudomonas aeruginosa CEC131 (contigCEC131_46)	6616	6531	86	97.674	1.63e-32	1	1	147	TCTCGAGGCGTTCGCGGCGGCCACGGCG-CGGTTCGTCGGACAGCCCCTCCGGATGCGTTTCCTACCTTCATCCGAGGAGCGGTAA	TCTCGAGGCGTTCGCGGCGGCCACGGCGGCGGTTCGTCGGACAGCCCCTCCGGATGCATTTCCTACCTTCATCCGAGGAGCGGTAA
1060	1	85	NZ_CAADLC010000571.1	Pseudomonas aeruginosa XDR-PA / assembly ARA01-049 (contig571)	6266	6181	86	97.674	1.63e-32	1	1	147	TCTCGAGGCGTTCGCGGCGGCCACGGCG-CGGTTCGTCGGACAGCCCCTCCGGATGCGTTTCCTACCTTCATCCGAGGAGCGGTAA	TCTCGAGGCGTTCGCGGCGGCCACGGCGGCGGTTCGTCGGACAGCCCCTCCGGATGCATTTCCTACCTTCATCCGAGGAGCGGTAA
1060	1	85	NZ_RXCW01000013.1	Pseudomonas aeruginosa Jp1303 (contigIPC762_13.1)	89008	88923	86	97.674	1.63e-32	1	1	147	TCTCGAGGCGTTCGCGGCGGCCACGGCG-CGGTTCGTCGGACAGCCCCTCCGGATGCGTTTCCTACCTTCATCCGAGGAGCGGTAA	TCTCGAGGCGTTCGCGGCGGCCACGGCGGCGGTTCGTCGGACAGCCCCTCCGGATGCATTTCCTACCTTCATCCGAGGAGCGGTAA
1060	1	85	NZ_RXEC01000012.1	Pseudomonas aeruginosa AUS501 (contigIPC444_12.1)	7480	7395	86	97.674	1.63e-32	1	1	147	TCTCGAGGCGTTCGCGGCGGCCACGGCG-CGGTTCGTCGGACAGCCCCTCCGGATGCGTTTCCTACCTTCATCCGAGGAGCGGTAA	TCTCGAGGCGTTCGCGGCGGCCACGGCGGCGGTTCGTCGGACAGCCCCTCCGGATGCATTTCCTACCTTCATCCGAGGAGCGGTAA
1060	1	85	NZ_RXBP01000019.1	Pseudomonas aeruginosa JYH25 (contigIPC1236_19.1)	7262	7177	86	97.674	1.63e-32	1	1	147	TCTCGAGGCGTTCGCGGCGGCCACGGCG-CGGTTCGTCGGACAGCCCCTCCGGATGCGTTTCCTACCTTCATCCGAGGAGCGGTAA	TCTCGAGGCGTTCGCGGCGGCCACGGCGGCGGTTCGTCGGACAGCCCCTCCGGATGCATTTCCTACCTTCATCCGAGGAGCGGTAA
1060	8	85	NZ_CP063390.1	Pseudomonas aeruginosa ST1076_d97burn1 (chromosome)	3115162	3115239	78	100.000	5.84e-32	0	0	145	GCGTTCGCGGCGGCCACGGCGCGGTTCGTCGGACAGCCCCTCCGGATGCGTTTCCTACCTTCATCCGAGGAGCGGTAA	GCGTTCGCGGCGGCCACGGCGCGGTTCGTCGGACAGCCCCTCCGGATGCGTTTCCTACCTTCATCCGAGGAGCGGTAA
1060	8	85	NZ_JAJUKF010000010.1	Pseudomonas aeruginosa AR 06_Mez(R)_Lev(R) (NODE_10_contig)	131478	131555	78	100.000	5.84e-32	0	0	145	GCGTTCGCGGCGGCCACGGCGCGGTTCGTCGGACAGCCCCTCCGGATGCGTTTCCTACCTTCATCCGAGGAGCGGTAA	GCGTTCGCGGCGGCCACGGCGCGGTTCGTCGGACAGCCCCTCCGGATGCGTTTCCTACCTTCATCCGAGGAGCGGTAA
1060	8	85	NZ_CP077981.1	Pseudomonas aeruginosa ZPPH14 (chromosome)	3062237	3062314	78	100.000	5.84e-32	0	0	145	GCGTTCGCGGCGGCCACGGCGCGGTTCGTCGGACAGCCCCTCCGGATGCGTTTCCTACCTTCATCCGAGGAGCGGTAA	GCGTTCGCGGCGGCCACGGCGCGGTTCGTCGGACAGCCCCTCCGGATGCGTTTCCTACCTTCATCCGAGGAGCGGTAA
1060	8	85	NZ_JAFBLM010000001.1	Pseudomonas aeruginosa S67 (contig1)	3056904	3056981	78	100.000	5.84e-32	0	0	145	GCGTTCGCGGCGGCCACGGCGCGGTTCGTCGGACAGCCCCTCCGGATGCGTTTCCTACCTTCATCCGAGGAGCGGTAA	GCGTTCGCGGCGGCCACGGCGCGGTTCGTCGGACAGCCCCTCCGGATGCGTTTCCTACCTTCATCCGAGGAGCGGTAA
1060	8	85	NZ_CP050324.1	Pseudomonas aeruginosa DVT427 (CP050324.1)	3080494	3080571	78	100.000	5.84e-32	0	0	145	GCGTTCGCGGCGGCCACGGCGCGGTTCGTCGGACAGCCCCTCCGGATGCGTTTCCTACCTTCATCCGAGGAGCGGTAA	GCGTTCGCGGCGGCCACGGCGCGGTTCGTCGGACAGCCCCTCCGGATGCGTTTCCTACCTTCATCCGAGGAGCGGTAA
1060	8	85	NZ_JALIVD010000159.1	Pseudomonas aeruginosa C92 (NODE_16_scaffold)	9456	9379	78	100.000	5.84e-32	0	0	145	GCGTTCGCGGCGGCCACGGCGCGGTTCGTCGGACAGCCCCTCCGGATGCGTTTCCTACCTTCATCCGAGGAGCGGTAA	GCGTTCGCGGCGGCCACGGCGCGGTTCGTCGGACAGCCCCTCCGGATGCGTTTCCTACCTTCATCCGAGGAGCGGTAA
1060	8	85	NZ_JAHTDT010000039.1	Pseudomonas aeruginosa PS1866 (NODE_39_contig)	34506	34583	78	100.000	5.84e-32	0	0	145	GCGTTCGCGGCGGCCACGGCGCGGTTCGTCGGACAGCCCCTCCGGATGCGTTTCCTACCTTCATCCGAGGAGCGGTAA	GCGTTCGCGGCGGCCACGGCGCGGTTCGTCGGACAGCCCCTCCGGATGCGTTTCCTACCTTCATCCGAGGAGCGGTAA
1060	8	85	NZ_JADSMC010000020.1	Pseudomonas aeruginosa PSA00338 (contig00020)	126395	126472	78	100.000	5.84e-32	0	0	145	GCGTTCGCGGCGGCCACGGCGCGGTTCGTCGGACAGCCCCTCCGGATGCGTTTCCTACCTTCATCCGAGGAGCGGTAA	GCGTTCGCGGCGGCCACGGCGCGGTTCGTCGGACAGCCCCTCCGGATGCGTTTCCTACCTTCATCCGAGGAGCGGTAA
1060	8	85	NZ_LR590473.1	Pseudomonas aeruginosa NCTC13359 (ERS666351SCcontig000001)	3698229	3698306	78	100.000	5.84e-32	0	0	145	GCGTTCGCGGCGGCCACGGCGCGGTTCGTCGGACAGCCCCTCCGGATGCGTTTCCTACCTTCATCCGAGGAGCGGTAA	GCGTTCGCGGCGGCCACGGCGCGGTTCGTCGGACAGCCCCTCCGGATGCGTTTCCTACCTTCATCCGAGGAGCGGTAA
1060	8	85	NZ_RWQR01000009.1	Pseudomonas aeruginosa 32SP (contigIPC579_9.1)	131568	131645	78	100.000	5.84e-32	0	0	145	GCGTTCGCGGCGGCCACGGCGCGGTTCGTCGGACAGCCCCTCCGGATGCGTTTCCTACCTTCATCCGAGGAGCGGTAA	GCGTTCGCGGCGGCCACGGCGCGGTTCGTCGGACAGCCCCTCCGGATGCGTTTCCTACCTTCATCCGAGGAGCGGTAA
1060	8	85	NZ_RXDM01000013.1	Pseudomonas aeruginosa AMT0006-65 (contigIPC546_13.1)	9836	9759	78	100.000	5.84e-32	0	0	145	GCGTTCGCGGCGGCCACGGCGCGGTTCGTCGGACAGCCCCTCCGGATGCGTTTCCTACCTTCATCCGAGGAGCGGTAA	GCGTTCGCGGCGGCCACGGCGCGGTTCGTCGGACAGCCCCTCCGGATGCGTTTCCTACCTTCATCCGAGGAGCGGTAA
1060	8	85	NZ_NSXU01000014.1	Pseudomonas aeruginosa AUS077 (contigIPC347_14.1)	34544	34467	78	100.000	5.84e-32	0	0	145	GCGTTCGCGGCGGCCACGGCGCGGTTCGTCGGACAGCCCCTCCGGATGCGTTTCCTACCTTCATCCGAGGAGCGGTAA	GCGTTCGCGGCGGCCACGGCGCGGTTCGTCGGACAGCCCCTCCGGATGCGTTTCCTACCTTCATCCGAGGAGCGGTAA
1060	8	85	NZ_CP063391.1	Pseudomonas aeruginosa ST167_d68blood2 (chromosome)	3179011	3179088	78	100.000	5.84e-32	0	0	145	GCGTTCGCGGCGGCCACGGCGCGGTTCGTCGGACAGCCCCTCCGGATGCGTTTCCTACCTTCATCCGAGGAGCGGTAA	GCGTTCGCGGCGGCCACGGCGCGGTTCGTCGGACAGCCCCTCCGGATGCGTTTCCTACCTTCATCCGAGGAGCGGTAA
1060	8	85	NZ_JAJUKG010000004.1	Pseudomonas aeruginosa AR 06_Mez(R)_LB (R1_S1_L001_R1_001_(paired)_contig_4)	119574	119497	78	100.000	5.84e-32	0	0	145	GCGTTCGCGGCGGCCACGGCGCGGTTCGTCGGACAGCCCCTCCGGATGCGTTTCCTACCTTCATCCGAGGAGCGGTAA	GCGTTCGCGGCGGCCACGGCGCGGTTCGTCGGACAGCCCCTCCGGATGCGTTTCCTACCTTCATCCGAGGAGCGGTAA
1060	8	85	NZ_CP077977.1	Pseudomonas aeruginosa ZPPH29 (chromosome)	3210683	3210760	78	100.000	5.84e-32	0	0	145	GCGTTCGCGGCGGCCACGGCGCGGTTCGTCGGACAGCCCCTCCGGATGCGTTTCCTACCTTCATCCGAGGAGCGGTAA	GCGTTCGCGGCGGCCACGGCGCGGTTCGTCGGACAGCCCCTCCGGATGCGTTTCCTACCTTCATCCGAGGAGCGGTAA
1060	8	85	NZ_JAFBLL010000002.1	Pseudomonas aeruginosa S72 (contig2)	436385	436308	78	100.000	5.84e-32	0	0	145	GCGTTCGCGGCGGCCACGGCGCGGTTCGTCGGACAGCCCCTCCGGATGCGTTTCCTACCTTCATCCGAGGAGCGGTAA	GCGTTCGCGGCGGCCACGGCGCGGTTCGTCGGACAGCCCCTCCGGATGCGTTTCCTACCTTCATCCGAGGAGCGGTAA
1060	8	85	NZ_CP050323.1	Pseudomonas aeruginosa DVT429 (CP050323.1)	4002855	4002778	78	100.000	5.84e-32	0	0	145	GCGTTCGCGGCGGCCACGGCGCGGTTCGTCGGACAGCCCCTCCGGATGCGTTTCCTACCTTCATCCGAGGAGCGGTAA	GCGTTCGCGGCGGCCACGGCGCGGTTCGTCGGACAGCCCCTCCGGATGCGTTTCCTACCTTCATCCGAGGAGCGGTAA
1060	8	85	NZ_JALIVW010000071.1	Pseudomonas aeruginosa C112 (NODE_11_scaffold)	188131	188208	78	100.000	5.84e-32	0	0	145	GCGTTCGCGGCGGCCACGGCGCGGTTCGTCGGACAGCCCCTCCGGATGCGTTTCCTACCTTCATCCGAGGAGCGGTAA	GCGTTCGCGGCGGCCACGGCGCGGTTCGTCGGACAGCCCCTCCGGATGCGTTTCCTACCTTCATCCGAGGAGCGGTAA
1060	8	85	NZ_JAHTEK010000045.1	Pseudomonas aeruginosa PS1889 (NODE_45_contig)	9478	9401	78	100.000	5.84e-32	0	0	145	GCGTTCGCGGCGGCCACGGCGCGGTTCGTCGGACAGCCCCTCCGGATGCGTTTCCTACCTTCATCCGAGGAGCGGTAA	GCGTTCGCGGCGGCCACGGCGCGGTTCGTCGGACAGCCCCTCCGGATGCGTTTCCTACCTTCATCCGAGGAGCGGTAA
1060	8	85	NZ_JADSLZ010000045.1	Pseudomonas aeruginosa PSA00342 (PSA00342_contig00045)	12404	12481	78	100.000	5.84e-32	0	0	145	GCGTTCGCGGCGGCCACGGCGCGGTTCGTCGGACAGCCCCTCCGGATGCGTTTCCTACCTTCATCCGAGGAGCGGTAA	GCGTTCGCGGCGGCCACGGCGCGGTTCGTCGGACAGCCCCTCCGGATGCGTTTCCTACCTTCATCCGAGGAGCGGTAA
1060	8	85	NZ_CAAKMM010000003.1	Pseudomonas aeruginosa isolate blood (contig3)	1792510	1792433	78	100.000	5.84e-32	0	0	145	GCGTTCGCGGCGGCCACGGCGCGGTTCGTCGGACAGCCCCTCCGGATGCGTTTCCTACCTTCATCCGAGGAGCGGTAA	GCGTTCGCGGCGGCCACGGCGCGGTTCGTCGGACAGCCCCTCCGGATGCGTTTCCTACCTTCATCCGAGGAGCGGTAA
1060	8	85	NZ_RWQT01000009.1	Pseudomonas aeruginosa 19R (scaffoldIPC577_9.1)	153315	153392	78	100.000	5.84e-32	0	0	145	GCGTTCGCGGCGGCCACGGCGCGGTTCGTCGGACAGCCCCTCCGGATGCGTTTCCTACCTTCATCCGAGGAGCGGTAA	GCGTTCGCGGCGGCCACGGCGCGGTTCGTCGGACAGCCCCTCCGGATGCGTTTCCTACCTTCATCCGAGGAGCGGTAA
1060	8	85	NZ_RXDH01000010.1	Pseudomonas aeruginosa AMT0046-108 (contigIPC562_10.1)	9862	9785	78	100.000	5.84e-32	0	0	145	GCGTTCGCGGCGGCCACGGCGCGGTTCGTCGGACAGCCCCTCCGGATGCGTTTCCTACCTTCATCCGAGGAGCGGTAA	GCGTTCGCGGCGGCCACGGCGCGGTTCGTCGGACAGCCCCTCCGGATGCGTTTCCTACCTTCATCCGAGGAGCGGTAA
1060	8	85	NZ_NSXN01000011.1	Pseudomonas aeruginosa AUS119 (contigIPC364_11.1)	9857	9780	78	100.000	5.84e-32	0	0	145	GCGTTCGCGGCGGCCACGGCGCGGTTCGTCGGACAGCCCCTCCGGATGCGTTTCCTACCTTCATCCGAGGAGCGGTAA	GCGTTCGCGGCGGCCACGGCGCGGTTCGTCGGACAGCCCCTCCGGATGCGTTTCCTACCTTCATCCGAGGAGCGGTAA
1060	8	85	NZ_CP063389.1	Pseudomonas aeruginosa ST1076_d97burn2 (chromosome)	3115162	3115239	78	100.000	5.84e-32	0	0	145	GCGTTCGCGGCGGCCACGGCGCGGTTCGTCGGACAGCCCCTCCGGATGCGTTTCCTACCTTCATCCGAGGAGCGGTAA	GCGTTCGCGGCGGCCACGGCGCGGTTCGTCGGACAGCCCCTCCGGATGCGTTTCCTACCTTCATCCGAGGAGCGGTAA
1060	8	85	NZ_JAJOCE010000003.1	Pseudomonas aeruginosa AR 06 (NODE_3_contig)	137372	137449	78	100.000	5.84e-32	0	0	145	GCGTTCGCGGCGGCCACGGCGCGGTTCGTCGGACAGCCCCTCCGGATGCGTTTCCTACCTTCATCCGAGGAGCGGTAA	GCGTTCGCGGCGGCCACGGCGCGGTTCGTCGGACAGCCCCTCCGGATGCGTTTCCTACCTTCATCCGAGGAGCGGTAA
1060	8	85	NZ_CP077971.1	Pseudomonas aeruginosa ZPPH33 (chromosome)	3100455	3100532	78	100.000	5.84e-32	0	0	145	GCGTTCGCGGCGGCCACGGCGCGGTTCGTCGGACAGCCCCTCCGGATGCGTTTCCTACCTTCATCCGAGGAGCGGTAA	GCGTTCGCGGCGGCCACGGCGCGGTTCGTCGGACAGCCCCTCCGGATGCGTTTCCTACCTTCATCCGAGGAGCGGTAA
1060	8	85	NZ_JAFBLK010000001.1	Pseudomonas aeruginosa S76 (contig1)	118373	118296	78	100.000	5.84e-32	0	0	145	GCGTTCGCGGCGGCCACGGCGCGGTTCGTCGGACAGCCCCTCCGGATGCGTTTCCTACCTTCATCCGAGGAGCGGTAA	GCGTTCGCGGCGGCCACGGCGCGGTTCGTCGGACAGCCCCTCCGGATGCGTTTCCTACCTTCATCCGAGGAGCGGTAA
1060	8	85	NZ_CP050322.1	Pseudomonas aeruginosa DVT729 (CP050322.1)	3273370	3273447	78	100.000	5.84e-32	0	0	145	GCGTTCGCGGCGGCCACGGCGCGGTTCGTCGGACAGCCCCTCCGGATGCGTTTCCTACCTTCATCCGAGGAGCGGTAA	GCGTTCGCGGCGGCCACGGCGCGGTTCGTCGGACAGCCCCTCCGGATGCGTTTCCTACCTTCATCCGAGGAGCGGTAA
1060	8	85	NZ_JALIVY010000050.1	Pseudomonas aeruginosa C116 (NODE_12_scaffold)	150243	150320	78	100.000	5.84e-32	0	0	145	GCGTTCGCGGCGGCCACGGCGCGGTTCGTCGGACAGCCCCTCCGGATGCGTTTCCTACCTTCATCCGAGGAGCGGTAA	GCGTTCGCGGCGGCCACGGCGCGGTTCGTCGGACAGCCCCTCCGGATGCGTTTCCTACCTTCATCCGAGGAGCGGTAA
1060	8	85	NZ_JAHTCS010000039.1	Pseudomonas aeruginosa PA-NM-093 (NODE_39_contig)	24879	24956	78	100.000	5.84e-32	0	0	145	GCGTTCGCGGCGGCCACGGCGCGGTTCGTCGGACAGCCCCTCCGGATGCGTTTCCTACCTTCATCCGAGGAGCGGTAA	GCGTTCGCGGCGGCCACGGCGCGGTTCGTCGGACAGCCCCTCCGGATGCGTTTCCTACCTTCATCCGAGGAGCGGTAA
1060	8	85	NZ_JADSUR010000019.1	Pseudomonas aeruginosa PSA00339 (contigPSA00339_c0019)	130263	130340	78	100.000	5.84e-32	0	0	145	GCGTTCGCGGCGGCCACGGCGCGGTTCGTCGGACAGCCCCTCCGGATGCGTTTCCTACCTTCATCCGAGGAGCGGTAA	GCGTTCGCGGCGGCCACGGCGCGGTTCGTCGGACAGCCCCTCCGGATGCGTTTCCTACCTTCATCCGAGGAGCGGTAA
1060	8	85	NZ_CAADQX010000533.1	Pseudomonas aeruginosa XDR-PA / assembly PVA01-021 (contig533)	2326	2249	78	100.000	5.84e-32	0	0	145	GCGTTCGCGGCGGCCACGGCGCGGTTCGTCGGACAGCCCCTCCGGATGCGTTTCCTACCTTCATCCGAGGAGCGGTAA	GCGTTCGCGGCGGCCACGGCGCGGTTCGTCGGACAGCCCCTCCGGATGCGTTTCCTACCTTCATCCGAGGAGCGGTAA
1060	8	85	NZ_RWQQ01000011.1	Pseudomonas aeruginosa 32SB (contigIPC580_11.1)	131648	131725	78	100.000	5.84e-32	0	0	145	GCGTTCGCGGCGGCCACGGCGCGGTTCGTCGGACAGCCCCTCCGGATGCGTTTCCTACCTTCATCCGAGGAGCGGTAA	GCGTTCGCGGCGGCCACGGCGCGGTTCGTCGGACAGCCCCTCCGGATGCGTTTCCTACCTTCATCCGAGGAGCGGTAA
1060	8	85	NZ_RXDF01000014.1	Pseudomonas aeruginosa AMT0047-2 (contigIPC566_14.1)	9553	9476	78	100.000	5.84e-32	0	0	145	GCGTTCGCGGCGGCCACGGCGCGGTTCGTCGGACAGCCCCTCCGGATGCGTTTCCTACCTTCATCCGAGGAGCGGTAA	GCGTTCGCGGCGGCCACGGCGCGGTTCGTCGGACAGCCCCTCCGGATGCGTTTCCTACCTTCATCCGAGGAGCGGTAA
1060	8	85	NZ_NSXL01000011.1	Pseudomonas aeruginosa AUS124 (contigIPC368_11.1)	10007	9930	78	100.000	5.84e-32	0	0	145	GCGTTCGCGGCGGCCACGGCGCGGTTCGTCGGACAGCCCCTCCGGATGCGTTTCCTACCTTCATCCGAGGAGCGGTAA	GCGTTCGCGGCGGCCACGGCGCGGTTCGTCGGACAGCCCCTCCGGATGCGTTTCCTACCTTCATCCGAGGAGCGGTAA
1060	8	85	NZ_CP063388.1	Pseudomonas aeruginosa ST1076_d100blood1 (chromosome)	3115162	3115239	78	100.000	5.84e-32	0	0	145	GCGTTCGCGGCGGCCACGGCGCGGTTCGTCGGACAGCCCCTCCGGATGCGTTTCCTACCTTCATCCGAGGAGCGGTAA	GCGTTCGCGGCGGCCACGGCGCGGTTCGTCGGACAGCCCCTCCGGATGCGTTTCCTACCTTCATCCGAGGAGCGGTAA
1060	8	85	NZ_JAHWVB010000018.1	Pseudomonas aeruginosa O1.1 (contig18)	9677	9600	78	100.000	5.84e-32	0	0	145	GCGTTCGCGGCGGCCACGGCGCGGTTCGTCGGACAGCCCCTCCGGATGCGTTTCCTACCTTCATCCGAGGAGCGGTAA	GCGTTCGCGGCGGCCACGGCGCGGTTCGTCGGACAGCCCCTCCGGATGCGTTTCCTACCTTCATCCGAGGAGCGGTAA
1060	8	85	NZ_CP064403.1	Pseudomonas aeruginosa WTJH12 (chromosome)	3028338	3028415	78	100.000	5.84e-32	0	0	145	GCGTTCGCGGCGGCCACGGCGCGGTTCGTCGGACAGCCCCTCCGGATGCGTTTCCTACCTTCATCCGAGGAGCGGTAA	GCGTTCGCGGCGGCCACGGCGCGGTTCGTCGGACAGCCCCTCCGGATGCGTTTCCTACCTTCATCCGAGGAGCGGTAA
1060	8	85	NZ_JAFBLJ010000001.1	Pseudomonas aeruginosa S77 (contig1)	6357347	6357270	78	100.000	5.84e-32	0	0	145	GCGTTCGCGGCGGCCACGGCGCGGTTCGTCGGACAGCCCCTCCGGATGCGTTTCCTACCTTCATCCGAGGAGCGGTAA	GCGTTCGCGGCGGCCACGGCGCGGTTCGTCGGACAGCCCCTCCGGATGCGTTTCCTACCTTCATCCGAGGAGCGGTAA
1060	8	85	NZ_CP054473.1	Pseudomonas aeruginosa PAAK095 (chromosome)	4016079	4016002	78	100.000	5.84e-32	0	0	145	GCGTTCGCGGCGGCCACGGCGCGGTTCGTCGGACAGCCCCTCCGGATGCGTTTCCTACCTTCATCCGAGGAGCGGTAA	GCGTTCGCGGCGGCCACGGCGCGGTTCGTCGGACAGCCCCTCCGGATGCGTTTCCTACCTTCATCCGAGGAGCGGTAA
1060	8	85	NZ_JALIWC010000017.1	Pseudomonas aeruginosa C120 (NODE_16_scaffold)	9459	9382	78	100.000	5.84e-32	0	0	145	GCGTTCGCGGCGGCCACGGCGCGGTTCGTCGGACAGCCCCTCCGGATGCGTTTCCTACCTTCATCCGAGGAGCGGTAA	GCGTTCGCGGCGGCCACGGCGCGGTTCGTCGGACAGCCCCTCCGGATGCGTTTCCTACCTTCATCCGAGGAGCGGTAA
1060	8	85	NZ_JAHTER010000012.1	Pseudomonas aeruginosa PS1911 (NODE_12_contig)	171491	171568	78	100.000	5.84e-32	0	0	145	GCGTTCGCGGCGGCCACGGCGCGGTTCGTCGGACAGCCCCTCCGGATGCGTTTCCTACCTTCATCCGAGGAGCGGTAA	GCGTTCGCGGCGGCCACGGCGCGGTTCGTCGGACAGCCCCTCCGGATGCGTTTCCTACCTTCATCCGAGGAGCGGTAA
1060	8	85	NZ_JADSMB010000055.1	Pseudomonas aeruginosa PSA00340 (contig00055)	5832	5755	78	100.000	5.84e-32	0	0	145	GCGTTCGCGGCGGCCACGGCGCGGTTCGTCGGACAGCCCCTCCGGATGCGTTTCCTACCTTCATCCGAGGAGCGGTAA	GCGTTCGCGGCGGCCACGGCGCGGTTCGTCGGACAGCCCCTCCGGATGCGTTTCCTACCTTCATCCGAGGAGCGGTAA
1060	8	85	NZ_CAADQY010000090.1	Pseudomonas aeruginosa XDR-PA / assembly PVA01-042 (contig90)	9434	9357	78	100.000	5.84e-32	0	0	145	GCGTTCGCGGCGGCCACGGCGCGGTTCGTCGGACAGCCCCTCCGGATGCGTTTCCTACCTTCATCCGAGGAGCGGTAA	GCGTTCGCGGCGGCCACGGCGCGGTTCGTCGGACAGCCCCTCCGGATGCGTTTCCTACCTTCATCCGAGGAGCGGTAA
1060	8	85	NZ_RWQO01000010.1	Pseudomonas aeruginosa 57SJ (scaffoldIPC584_10.1)	132053	132130	78	100.000	5.84e-32	0	0	145	GCGTTCGCGGCGGCCACGGCGCGGTTCGTCGGACAGCCCCTCCGGATGCGTTTCCTACCTTCATCCGAGGAGCGGTAA	GCGTTCGCGGCGGCCACGGCGCGGTTCGTCGGACAGCCCCTCCGGATGCGTTTCCTACCTTCATCCGAGGAGCGGTAA
1060	8	85	NZ_RXDC01000007.1	Pseudomonas aeruginosa Jp238 (contigIPC754_7.1)	463497	463574	78	100.000	5.84e-32	0	0	145	GCGTTCGCGGCGGCCACGGCGCGGTTCGTCGGACAGCCCCTCCGGATGCGTTTCCTACCTTCATCCGAGGAGCGGTAA	GCGTTCGCGGCGGCCACGGCGCGGTTCGTCGGACAGCCCCTCCGGATGCGTTTCCTACCTTCATCCGAGGAGCGGTAA
1060	8	85	NZ_NSXK01000010.1	Pseudomonas aeruginosa AUS134 (contigIPC375_10.1)	9702	9625	78	100.000	5.84e-32	0	0	145	GCGTTCGCGGCGGCCACGGCGCGGTTCGTCGGACAGCCCCTCCGGATGCGTTTCCTACCTTCATCCGAGGAGCGGTAA	GCGTTCGCGGCGGCCACGGCGCGGTTCGTCGGACAGCCCCTCCGGATGCGTTTCCTACCTTCATCCGAGGAGCGGTAA
1060	8	85	NZ_CP063386.1	Pseudomonas aeruginosa ST1076_d118limb1 (chromosome)	3107489	3107566	78	100.000	5.84e-32	0	0	145	GCGTTCGCGGCGGCCACGGCGCGGTTCGTCGGACAGCCCCTCCGGATGCGTTTCCTACCTTCATCCGAGGAGCGGTAA	GCGTTCGCGGCGGCCACGGCGCGGTTCGTCGGACAGCCCCTCCGGATGCGTTTCCTACCTTCATCCGAGGAGCGGTAA
1060	8	85	NZ_JAHWUZ010000017.1	Pseudomonas aeruginosa ER5.2 (contig17)	9481	9404	78	100.000	5.84e-32	0	0	145	GCGTTCGCGGCGGCCACGGCGCGGTTCGTCGGACAGCCCCTCCGGATGCGTTTCCTACCTTCATCCGAGGAGCGGTAA	GCGTTCGCGGCGGCCACGGCGCGGTTCGTCGGACAGCCCCTCCGGATGCGTTTCCTACCTTCATCCGAGGAGCGGTAA
1060	8	85	NZ_CP064399.1	Pseudomonas aeruginosa QZPH41 (chromosome)	3049587	3049664	78	100.000	5.84e-32	0	0	145	GCGTTCGCGGCGGCCACGGCGCGGTTCGTCGGACAGCCCCTCCGGATGCGTTTCCTACCTTCATCCGAGGAGCGGTAA	GCGTTCGCGGCGGCCACGGCGCGGTTCGTCGGACAGCCCCTCCGGATGCGTTTCCTACCTTCATCCGAGGAGCGGTAA
1060	8	85	NZ_JAFBLI010000001.1	Pseudomonas aeruginosa S103 (contig1)	3559938	3559861	78	100.000	5.84e-32	0	0	145	GCGTTCGCGGCGGCCACGGCGCGGTTCGTCGGACAGCCCCTCCGGATGCGTTTCCTACCTTCATCCGAGGAGCGGTAA	GCGTTCGCGGCGGCCACGGCGCGGTTCGTCGGACAGCCCCTCCGGATGCGTTTCCTACCTTCATCCGAGGAGCGGTAA
1060	8	85	NZ_CP054472.1	Pseudomonas aeruginosa PAAK088 (chromosome)	3094564	3094641	78	100.000	5.84e-32	0	0	145	GCGTTCGCGGCGGCCACGGCGCGGTTCGTCGGACAGCCCCTCCGGATGCGTTTCCTACCTTCATCCGAGGAGCGGTAA	GCGTTCGCGGCGGCCACGGCGCGGTTCGTCGGACAGCCCCTCCGGATGCGTTTCCTACCTTCATCCGAGGAGCGGTAA
1060	8	85	NZ_JALIVZ010000065.1	Pseudomonas aeruginosa C117 (NODE_12_scaffold)	128878	128955	78	100.000	5.84e-32	0	0	145	GCGTTCGCGGCGGCCACGGCGCGGTTCGTCGGACAGCCCCTCCGGATGCGTTTCCTACCTTCATCCGAGGAGCGGTAA	GCGTTCGCGGCGGCCACGGCGCGGTTCGTCGGACAGCCCCTCCGGATGCGTTTCCTACCTTCATCCGAGGAGCGGTAA
1060	8	85	NZ_JAHTFG010000014.1	Pseudomonas aeruginosa PS1985 (NODE_14_contig)	131313	131390	78	100.000	5.84e-32	0	0	145	GCGTTCGCGGCGGCCACGGCGCGGTTCGTCGGACAGCCCCTCCGGATGCGTTTCCTACCTTCATCCGAGGAGCGGTAA	GCGTTCGCGGCGGCCACGGCGCGGTTCGTCGGACAGCCCCTCCGGATGCGTTTCCTACCTTCATCCGAGGAGCGGTAA
1060	8	85	NZ_JADSLY010000019.1	Pseudomonas aeruginosa PSA00344 (contig00019)	9531	9454	78	100.000	5.84e-32	0	0	145	GCGTTCGCGGCGGCCACGGCGCGGTTCGTCGGACAGCCCCTCCGGATGCGTTTCCTACCTTCATCCGAGGAGCGGTAA	GCGTTCGCGGCGGCCACGGCGCGGTTCGTCGGACAGCCCCTCCGGATGCGTTTCCTACCTTCATCCGAGGAGCGGTAA
1060	8	85	NZ_CAADQV010000057.1	Pseudomonas aeruginosa XDR-PA / assembly NAV01-012 (contig57)	5995	6072	78	100.000	5.84e-32	0	0	145	GCGTTCGCGGCGGCCACGGCGCGGTTCGTCGGACAGCCCCTCCGGATGCGTTTCCTACCTTCATCCGAGGAGCGGTAA	GCGTTCGCGGCGGCCACGGCGCGGTTCGTCGGACAGCCCCTCCGGATGCGTTTCCTACCTTCATCCGAGGAGCGGTAA
1060	8	85	NZ_RWQE01000002.1	Pseudomonas aeruginosa PA-CL509 (contigIPC603_2.1)	283143	283220	78	100.000	5.84e-32	0	0	145	GCGTTCGCGGCGGCCACGGCGCGGTTCGTCGGACAGCCCCTCCGGATGCGTTTCCTACCTTCATCCGAGGAGCGGTAA	GCGTTCGCGGCGGCCACGGCGCGGTTCGTCGGACAGCCCCTCCGGATGCGTTTCCTACCTTCATCCGAGGAGCGGTAA
1060	8	85	NZ_RXFL01000015.1	Pseudomonas aeruginosa Jp222 (contigIPC751_15.1)	7065	6988	78	100.000	5.84e-32	0	0	145	GCGTTCGCGGCGGCCACGGCGCGGTTCGTCGGACAGCCCCTCCGGATGCGTTTCCTACCTTCATCCGAGGAGCGGTAA	GCGTTCGCGGCGGCCACGGCGCGGTTCGTCGGACAGCCCCTCCGGATGCGTTTCCTACCTTCATCCGAGGAGCGGTAA
1060	8	85	NZ_NSXQ01000010.1	Pseudomonas aeruginosa AUS105 (contigIPC354_10.1)	9879	9802	78	100.000	5.84e-32	0	0	145	GCGTTCGCGGCGGCCACGGCGCGGTTCGTCGGACAGCCCCTCCGGATGCGTTTCCTACCTTCATCCGAGGAGCGGTAA	GCGTTCGCGGCGGCCACGGCGCGGTTCGTCGGACAGCCCCTCCGGATGCGTTTCCTACCTTCATCCGAGGAGCGGTAA
1060	8	85	NZ_CP063385.1	Pseudomonas aeruginosa St1076_d123blood (chromosome)	3115162	3115239	78	100.000	5.84e-32	0	0	145	GCGTTCGCGGCGGCCACGGCGCGGTTCGTCGGACAGCCCCTCCGGATGCGTTTCCTACCTTCATCCGAGGAGCGGTAA	GCGTTCGCGGCGGCCACGGCGCGGTTCGTCGGACAGCCCCTCCGGATGCGTTTCCTACCTTCATCCGAGGAGCGGTAA
1060	8	85	NZ_JAHWUW010000016.1	Pseudomonas aeruginosa O6.2 (contig16)	9577	9500	78	100.000	5.84e-32	0	0	145	GCGTTCGCGGCGGCCACGGCGCGGTTCGTCGGACAGCCCCTCCGGATGCGTTTCCTACCTTCATCCGAGGAGCGGTAA	GCGTTCGCGGCGGCCACGGCGCGGTTCGTCGGACAGCCCCTCCGGATGCGTTTCCTACCTTCATCCGAGGAGCGGTAA
1060	8	85	NZ_CP064395.1	Pseudomonas aeruginosa SRRSH1408 (chromosome)	3204066	3204143	78	100.000	5.84e-32	0	0	145	GCGTTCGCGGCGGCCACGGCGCGGTTCGTCGGACAGCCCCTCCGGATGCGTTTCCTACCTTCATCCGAGGAGCGGTAA	GCGTTCGCGGCGGCCACGGCGCGGTTCGTCGGACAGCCCCTCCGGATGCGTTTCCTACCTTCATCCGAGGAGCGGTAA
1060	8	85	NZ_JAFBLH010000001.1	Pseudomonas aeruginosa S33 (contig1)	2330062	2330139	78	100.000	5.84e-32	0	0	145	GCGTTCGCGGCGGCCACGGCGCGGTTCGTCGGACAGCCCCTCCGGATGCGTTTCCTACCTTCATCCGAGGAGCGGTAA	GCGTTCGCGGCGGCCACGGCGCGGTTCGTCGGACAGCCCCTCCGGATGCGTTTCCTACCTTCATCCGAGGAGCGGTAA
1060	8	85	NZ_JABUOD010000018.1	Pseudomonas aeruginosa POIT11 (ctg_POIT11_18)	128773	128850	78	100.000	5.84e-32	0	0	145	GCGTTCGCGGCGGCCACGGCGCGGTTCGTCGGACAGCCCCTCCGGATGCGTTTCCTACCTTCATCCGAGGAGCGGTAA	GCGTTCGCGGCGGCCACGGCGCGGTTCGTCGGACAGCCCCTCCGGATGCGTTTCCTACCTTCATCCGAGGAGCGGTAA
1060	8	85	NZ_JALIWD010000043.1	Pseudomonas aeruginosa C123 (NODE_15_scaffold)	9460	9383	78	100.000	5.84e-32	0	0	145	GCGTTCGCGGCGGCCACGGCGCGGTTCGTCGGACAGCCCCTCCGGATGCGTTTCCTACCTTCATCCGAGGAGCGGTAA	GCGTTCGCGGCGGCCACGGCGCGGTTCGTCGGACAGCCCCTCCGGATGCGTTTCCTACCTTCATCCGAGGAGCGGTAA
1060	8	85	NZ_JAHTFB010000034.1	Pseudomonas aeruginosa PS1975 (NODE_34_contig)	9481	9404	78	100.000	5.84e-32	0	0	145	GCGTTCGCGGCGGCCACGGCGCGGTTCGTCGGACAGCCCCTCCGGATGCGTTTCCTACCTTCATCCGAGGAGCGGTAA	GCGTTCGCGGCGGCCACGGCGCGGTTCGTCGGACAGCCCCTCCGGATGCGTTTCCTACCTTCATCCGAGGAGCGGTAA
1060	8	85	NZ_JADSLX010000017.1	Pseudomonas aeruginosa PSA00346 (contig00017)	129995	130072	78	100.000	5.84e-32	0	0	145	GCGTTCGCGGCGGCCACGGCGCGGTTCGTCGGACAGCCCCTCCGGATGCGTTTCCTACCTTCATCCGAGGAGCGGTAA	GCGTTCGCGGCGGCCACGGCGCGGTTCGTCGGACAGCCCCTCCGGATGCGTTTCCTACCTTCATCCGAGGAGCGGTAA
1060	8	85	NZ_CAADQS010000063.1	Pseudomonas aeruginosa XDR-PA / assembly PVA01-007 (contig63)	9434	9357	78	100.000	5.84e-32	0	0	145	GCGTTCGCGGCGGCCACGGCGCGGTTCGTCGGACAGCCCCTCCGGATGCGTTTCCTACCTTCATCCGAGGAGCGGTAA	GCGTTCGCGGCGGCCACGGCGCGGTTCGTCGGACAGCCCCTCCGGATGCGTTTCCTACCTTCATCCGAGGAGCGGTAA
1060	8	85	NZ_RWPY01000009.1	Pseudomonas aeruginosa PA-CL515 (contigIPC609_9.1)	227238	227315	78	100.000	5.84e-32	0	0	145	GCGTTCGCGGCGGCCACGGCGCGGTTCGTCGGACAGCCCCTCCGGATGCGTTTCCTACCTTCATCCGAGGAGCGGTAA	GCGTTCGCGGCGGCCACGGCGCGGTTCGTCGGACAGCCCCTCCGGATGCGTTTCCTACCTTCATCCGAGGAGCGGTAA
1060	8	85	NZ_RXCV01000012.1	Pseudomonas aeruginosa W15Apr4 (contigIPC824_12.1)	7017	6940	78	100.000	5.84e-32	0	0	145	GCGTTCGCGGCGGCCACGGCGCGGTTCGTCGGACAGCCCCTCCGGATGCGTTTCCTACCTTCATCCGAGGAGCGGTAA	GCGTTCGCGGCGGCCACGGCGCGGTTCGTCGGACAGCCCCTCCGGATGCGTTTCCTACCTTCATCCGAGGAGCGGTAA
1060	8	85	NZ_NSXJ01000030.1	Pseudomonas aeruginosa AUS138 (scaffoldIPC379_30.1)	26588	26665	78	100.000	5.84e-32	0	0	145	GCGTTCGCGGCGGCCACGGCGCGGTTCGTCGGACAGCCCCTCCGGATGCGTTTCCTACCTTCATCCGAGGAGCGGTAA	GCGTTCGCGGCGGCCACGGCGCGGTTCGTCGGACAGCCCCTCCGGATGCGTTTCCTACCTTCATCCGAGGAGCGGTAA
1060	8	85	NZ_JAFLHY010000002.1	Pseudomonas aeruginosa Pae_AZ03 (scaffoldPae_AZ03_NODE_88)	846890	846813	78	100.000	5.84e-32	0	0	145	GCGTTCGCGGCGGCCACGGCGCGGTTCGTCGGACAGCCCCTCCGGATGCGTTTCCTACCTTCATCCGAGGAGCGGTAA	GCGTTCGCGGCGGCCACGGCGCGGTTCGTCGGACAGCCCCTCCGGATGCGTTTCCTACCTTCATCCGAGGAGCGGTAA
1060	8	85	NZ_JAHWUX010000017.1	Pseudomonas aeruginosa WA10.2 (contig17)	126345	126422	78	100.000	5.84e-32	0	0	145	GCGTTCGCGGCGGCCACGGCGCGGTTCGTCGGACAGCCCCTCCGGATGCGTTTCCTACCTTCATCCGAGGAGCGGTAA	GCGTTCGCGGCGGCCACGGCGCGGTTCGTCGGACAGCCCCTCCGGATGCGTTTCCTACCTTCATCCGAGGAGCGGTAA
1060	8	85	NZ_CP064397.1	Pseudomonas aeruginosa SRRSH1002 (chromosome)	3205615	3205692	78	100.000	5.84e-32	0	0	145	GCGTTCGCGGCGGCCACGGCGCGGTTCGTCGGACAGCCCCTCCGGATGCGTTTCCTACCTTCATCCGAGGAGCGGTAA	GCGTTCGCGGCGGCCACGGCGCGGTTCGTCGGACAGCCCCTCCGGATGCGTTTCCTACCTTCATCCGAGGAGCGGTAA
1060	8	85	NZ_JAFBLG010000003.1	Pseudomonas aeruginosa S35 (contig3)	441673	441596	78	100.000	5.84e-32	0	0	145	GCGTTCGCGGCGGCCACGGCGCGGTTCGTCGGACAGCCCCTCCGGATGCGTTTCCTACCTTCATCCGAGGAGCGGTAA	GCGTTCGCGGCGGCCACGGCGCGGTTCGTCGGACAGCCCCTCCGGATGCGTTTCCTACCTTCATCCGAGGAGCGGTAA
1060	8	85	NZ_JABUGY010000019.1	Pseudomonas aeruginosa AIX06 (ctg_AIX06_19)	131223	131300	78	100.000	5.84e-32	0	0	145	GCGTTCGCGGCGGCCACGGCGCGGTTCGTCGGACAGCCCCTCCGGATGCGTTTCCTACCTTCATCCGAGGAGCGGTAA	GCGTTCGCGGCGGCCACGGCGCGGTTCGTCGGACAGCCCCTCCGGATGCGTTTCCTACCTTCATCCGAGGAGCGGTAA
1060	8	85	NZ_JALIWH010000012.1	Pseudomonas aeruginosa C127 (NODE_16_scaffold)	9459	9382	78	100.000	5.84e-32	0	0	145	GCGTTCGCGGCGGCCACGGCGCGGTTCGTCGGACAGCCCCTCCGGATGCGTTTCCTACCTTCATCCGAGGAGCGGTAA	GCGTTCGCGGCGGCCACGGCGCGGTTCGTCGGACAGCCCCTCCGGATGCGTTTCCTACCTTCATCCGAGGAGCGGTAA
1060	8	85	NZ_JAHTCF010000015.1	Pseudomonas aeruginosa PA-NM-068 (NODE_15_contig)	130224	130301	78	100.000	5.84e-32	0	0	145	GCGTTCGCGGCGGCCACGGCGCGGTTCGTCGGACAGCCCCTCCGGATGCGTTTCCTACCTTCATCCGAGGAGCGGTAA	GCGTTCGCGGCGGCCACGGCGCGGTTCGTCGGACAGCCCCTCCGGATGCGTTTCCTACCTTCATCCGAGGAGCGGTAA
1060	8	85	NZ_JADSUP010000064.1	Pseudomonas aeruginosa PSA00345 (contigPSA00345_c0064)	5875	5798	78	100.000	5.84e-32	0	0	145	GCGTTCGCGGCGGCCACGGCGCGGTTCGTCGGACAGCCCCTCCGGATGCGTTTCCTACCTTCATCCGAGGAGCGGTAA	GCGTTCGCGGCGGCCACGGCGCGGTTCGTCGGACAGCCCCTCCGGATGCGTTTCCTACCTTCATCCGAGGAGCGGTAA
1060	8	85	NZ_CAADQQ010000585.1	Pseudomonas aeruginosa XDR-PA / assembly MUR01-031 (contig585)	6337	6260	78	100.000	5.84e-32	0	0	145	GCGTTCGCGGCGGCCACGGCGCGGTTCGTCGGACAGCCCCTCCGGATGCGTTTCCTACCTTCATCCGAGGAGCGGTAA	GCGTTCGCGGCGGCCACGGCGCGGTTCGTCGGACAGCCCCTCCGGATGCGTTTCCTACCTTCATCCGAGGAGCGGTAA
1060	8	85	NZ_RWPX01000005.1	Pseudomonas aeruginosa PA-CL516 (contigIPC610_5.1)	227008	227085	78	100.000	5.84e-32	0	0	145	GCGTTCGCGGCGGCCACGGCGCGGTTCGTCGGACAGCCCCTCCGGATGCGTTTCCTACCTTCATCCGAGGAGCGGTAA	GCGTTCGCGGCGGCCACGGCGCGGTTCGTCGGACAGCCCCTCCGGATGCGTTTCCTACCTTCATCCGAGGAGCGGTAA
1060	8	85	NZ_RXCT01000013.1	Pseudomonas aeruginosa W15Dec14 (contigIPC826_13.1)	9962	9885	78	100.000	5.84e-32	0	0	145	GCGTTCGCGGCGGCCACGGCGCGGTTCGTCGGACAGCCCCTCCGGATGCGTTTCCTACCTTCATCCGAGGAGCGGTAA	GCGTTCGCGGCGGCCACGGCGCGGTTCGTCGGACAGCCCCTCCGGATGCGTTTCCTACCTTCATCCGAGGAGCGGTAA
1060	8	85	NZ_NSXI01000018.1	Pseudomonas aeruginosa AUS148 (contigIPC388_18.1)	9930	9853	78	100.000	5.84e-32	0	0	145	GCGTTCGCGGCGGCCACGGCGCGGTTCGTCGGACAGCCCCTCCGGATGCGTTTCCTACCTTCATCCGAGGAGCGGTAA	GCGTTCGCGGCGGCCACGGCGCGGTTCGTCGGACAGCCCCTCCGGATGCGTTTCCTACCTTCATCCGAGGAGCGGTAA
1060	8	85	NZ_JAFLHZ010000001.1	Pseudomonas aeruginosa Pae_AZ01 (scaffoldPae_AZ01_NODE_101)	840825	840748	78	100.000	5.84e-32	0	0	145	GCGTTCGCGGCGGCCACGGCGCGGTTCGTCGGACAGCCCCTCCGGATGCGTTTCCTACCTTCATCCGAGGAGCGGTAA	GCGTTCGCGGCGGCCACGGCGCGGTTCGTCGGACAGCCCCTCCGGATGCGTTTCCTACCTTCATCCGAGGAGCGGTAA
1060	8	85	NZ_CP069337.1	Pseudomonas aeruginosa E04 (chromosome)	3101402	3101479	78	100.000	5.84e-32	0	0	145	GCGTTCGCGGCGGCCACGGCGCGGTTCGTCGGACAGCCCCTCCGGATGCGTTTCCTACCTTCATCCGAGGAGCGGTAA	GCGTTCGCGGCGGCCACGGCGCGGTTCGTCGGACAGCCCCTCCGGATGCGTTTCCTACCTTCATCCGAGGAGCGGTAA
1060	8	85	NZ_CP064393.1	Pseudomonas aeruginosa SRRSH1101 (chromosome)	3204078	3204155	78	100.000	5.84e-32	0	0	145	GCGTTCGCGGCGGCCACGGCGCGGTTCGTCGGACAGCCCCTCCGGATGCGTTTCCTACCTTCATCCGAGGAGCGGTAA	GCGTTCGCGGCGGCCACGGCGCGGTTCGTCGGACAGCCCCTCCGGATGCGTTTCCTACCTTCATCCGAGGAGCGGTAA
1060	8	85	NZ_CP069198.1	Pseudomonas aeruginosa 152962 (chromosome)	2094389	2094312	78	100.000	5.84e-32	0	0	145	GCGTTCGCGGCGGCCACGGCGCGGTTCGTCGGACAGCCCCTCCGGATGCGTTTCCTACCTTCATCCGAGGAGCGGTAA	GCGTTCGCGGCGGCCACGGCGCGGTTCGTCGGACAGCCCCTCCGGATGCGTTTCCTACCTTCATCCGAGGAGCGGTAA
1060	8	85	NZ_JABUGU010000018.1	Pseudomonas aeruginosa BOR21 (ctg_BOR21_18)	9482	9405	78	100.000	5.84e-32	0	0	145	GCGTTCGCGGCGGCCACGGCGCGGTTCGTCGGACAGCCCCTCCGGATGCGTTTCCTACCTTCATCCGAGGAGCGGTAA	GCGTTCGCGGCGGCCACGGCGCGGTTCGTCGGACAGCCCCTCCGGATGCGTTTCCTACCTTCATCCGAGGAGCGGTAA
1060	8	85	NZ_JALIWJ010000020.1	Pseudomonas aeruginosa C129 (NODE_13_scaffold)	150311	150388	78	100.000	5.84e-32	0	0	145	GCGTTCGCGGCGGCCACGGCGCGGTTCGTCGGACAGCCCCTCCGGATGCGTTTCCTACCTTCATCCGAGGAGCGGTAA	GCGTTCGCGGCGGCCACGGCGCGGTTCGTCGGACAGCCCCTCCGGATGCGTTTCCTACCTTCATCCGAGGAGCGGTAA
1060	8	85	NZ_JAHTDO010000029.1	Pseudomonas aeruginosa PS1857 (NODE_29_contig)	71329	71406	78	100.000	5.84e-32	0	0	145	GCGTTCGCGGCGGCCACGGCGCGGTTCGTCGGACAGCCCCTCCGGATGCGTTTCCTACCTTCATCCGAGGAGCGGTAA	GCGTTCGCGGCGGCCACGGCGCGGTTCGTCGGACAGCCCCTCCGGATGCGTTTCCTACCTTCATCCGAGGAGCGGTAA
1060	8	85	NZ_JADSMA010000056.1	Pseudomonas aeruginosa PSA00341 (contig00056)	18789	18866	78	100.000	5.84e-32	0	0	145	GCGTTCGCGGCGGCCACGGCGCGGTTCGTCGGACAGCCCCTCCGGATGCGTTTCCTACCTTCATCCGAGGAGCGGTAA	GCGTTCGCGGCGGCCACGGCGCGGTTCGTCGGACAGCCCCTCCGGATGCGTTTCCTACCTTCATCCGAGGAGCGGTAA
1060	8	85	NZ_CAADQP010001296.1	Pseudomonas aeruginosa XDR-PA / assembly MUR01-009 (contig1296)	1564	1487	78	100.000	5.84e-32	0	0	145	GCGTTCGCGGCGGCCACGGCGCGGTTCGTCGGACAGCCCCTCCGGATGCGTTTCCTACCTTCATCCGAGGAGCGGTAA	GCGTTCGCGGCGGCCACGGCGCGGTTCGTCGGACAGCCCCTCCGGATGCGTTTCCTACCTTCATCCGAGGAGCGGTAA
1060	8	85	NZ_RWPW01000004.1	Pseudomonas aeruginosa PA-CL517 (contigIPC611_4.1)	238147	238224	78	100.000	5.84e-32	0	0	145	GCGTTCGCGGCGGCCACGGCGCGGTTCGTCGGACAGCCCCTCCGGATGCGTTTCCTACCTTCATCCGAGGAGCGGTAA	GCGTTCGCGGCGGCCACGGCGCGGTTCGTCGGACAGCCCCTCCGGATGCGTTTCCTACCTTCATCCGAGGAGCGGTAA
1060	8	85	NZ_RXCQ01000010.1	Pseudomonas aeruginosa W5Aug28 (contigIPC831_10.1)	9879	9802	78	100.000	5.84e-32	0	0	145	GCGTTCGCGGCGGCCACGGCGCGGTTCGTCGGACAGCCCCTCCGGATGCGTTTCCTACCTTCATCCGAGGAGCGGTAA	GCGTTCGCGGCGGCCACGGCGCGGTTCGTCGGACAGCCCCTCCGGATGCGTTTCCTACCTTCATCCGAGGAGCGGTAA
1060	8	85	NZ_NSXF01000013.1	Pseudomonas aeruginosa AUS151 (contigIPC391_13.1)	9906	9829	78	100.000	5.84e-32	0	0	145	GCGTTCGCGGCGGCCACGGCGCGGTTCGTCGGACAGCCCCTCCGGATGCGTTTCCTACCTTCATCCGAGGAGCGGTAA	GCGTTCGCGGCGGCCACGGCGCGGTTCGTCGGACAGCCCCTCCGGATGCGTTTCCTACCTTCATCCGAGGAGCGGTAA
1060	8	85	NZ_JAFLHW010000001.1	Pseudomonas aeruginosa Pae_AZ05 (scaffoldPae_AZ05_NODE_117)	1818677	1818600	78	100.000	5.84e-32	0	0	145	GCGTTCGCGGCGGCCACGGCGCGGTTCGTCGGACAGCCCCTCCGGATGCGTTTCCTACCTTCATCCGAGGAGCGGTAA	GCGTTCGCGGCGGCCACGGCGCGGTTCGTCGGACAGCCCCTCCGGATGCGTTTCCTACCTTCATCCGAGGAGCGGTAA
1060	8	85	NZ_CP069336.1	Pseudomonas aeruginosa E01 (chromosome)	3057815	3057892	78	100.000	5.84e-32	0	0	145	GCGTTCGCGGCGGCCACGGCGCGGTTCGTCGGACAGCCCCTCCGGATGCGTTTCCTACCTTCATCCGAGGAGCGGTAA	GCGTTCGCGGCGGCCACGGCGCGGTTCGTCGGACAGCCCCTCCGGATGCGTTTCCTACCTTCATCCGAGGAGCGGTAA
1060	8	85	NZ_CP064392.1	Pseudomonas aeruginosa SRRSH15 (chromosome)	3081537	3081614	78	100.000	5.84e-32	0	0	145	GCGTTCGCGGCGGCCACGGCGCGGTTCGTCGGACAGCCCCTCCGGATGCGTTTCCTACCTTCATCCGAGGAGCGGTAA	GCGTTCGCGGCGGCCACGGCGCGGTTCGTCGGACAGCCCCTCCGGATGCGTTTCCTACCTTCATCCGAGGAGCGGTAA
1060	8	85	NZ_JAEVLV010000001.1	Pseudomonas aeruginosa PA1120 (contig1)	1784142	1784065	78	100.000	5.84e-32	0	0	145	GCGTTCGCGGCGGCCACGGCGCGGTTCGTCGGACAGCCCCTCCGGATGCGTTTCCTACCTTCATCCGAGGAGCGGTAA	GCGTTCGCGGCGGCCACGGCGCGGTTCGTCGGACAGCCCCTCCGGATGCGTTTCCTACCTTCATCCGAGGAGCGGTAA
1060	8	85	NZ_JABUGT010000042.1	Pseudomonas aeruginosa CAE12 (ctg_CAE12_42)	34510	34587	78	100.000	5.84e-32	0	0	145	GCGTTCGCGGCGGCCACGGCGCGGTTCGTCGGACAGCCCCTCCGGATGCGTTTCCTACCTTCATCCGAGGAGCGGTAA	GCGTTCGCGGCGGCCACGGCGCGGTTCGTCGGACAGCCCCTCCGGATGCGTTTCCTACCTTCATCCGAGGAGCGGTAA
1060	8	85	NZ_JALIWI010000035.1	Pseudomonas aeruginosa C128 (NODE_16_scaffold)	9459	9382	78	100.000	5.84e-32	0	0	145	GCGTTCGCGGCGGCCACGGCGCGGTTCGTCGGACAGCCCCTCCGGATGCGTTTCCTACCTTCATCCGAGGAGCGGTAA	GCGTTCGCGGCGGCCACGGCGCGGTTCGTCGGACAGCCCCTCCGGATGCGTTTCCTACCTTCATCCGAGGAGCGGTAA
1060	8	85	NZ_JAHTEC010000014.1	Pseudomonas aeruginosa PS1876 (NODE_14_contig)	9481	9404	78	100.000	5.84e-32	0	0	145	GCGTTCGCGGCGGCCACGGCGCGGTTCGTCGGACAGCCCCTCCGGATGCGTTTCCTACCTTCATCCGAGGAGCGGTAA	GCGTTCGCGGCGGCCACGGCGCGGTTCGTCGGACAGCCCCTCCGGATGCGTTTCCTACCTTCATCCGAGGAGCGGTAA
1060	8	85	NZ_JADSLV010000009.1	Pseudomonas aeruginosa PSA00349 (contig00009)	209719	209796	78	100.000	5.84e-32	0	0	145	GCGTTCGCGGCGGCCACGGCGCGGTTCGTCGGACAGCCCCTCCGGATGCGTTTCCTACCTTCATCCGAGGAGCGGTAA	GCGTTCGCGGCGGCCACGGCGCGGTTCGTCGGACAGCCCCTCCGGATGCGTTTCCTACCTTCATCCGAGGAGCGGTAA
1060	8	85	NZ_CAADQN010000758.1	Pseudomonas aeruginosa XDR-PA / assembly MUR01-018 (contig758)	9435	9358	78	100.000	5.84e-32	0	0	145	GCGTTCGCGGCGGCCACGGCGCGGTTCGTCGGACAGCCCCTCCGGATGCGTTTCCTACCTTCATCCGAGGAGCGGTAA	GCGTTCGCGGCGGCCACGGCGCGGTTCGTCGGACAGCCCCTCCGGATGCGTTTCCTACCTTCATCCGAGGAGCGGTAA
1060	8	85	NZ_RWPV01000003.1	Pseudomonas aeruginosa PA-CL518 (contigIPC612_3.1)	231439	231516	78	100.000	5.84e-32	0	0	145	GCGTTCGCGGCGGCCACGGCGCGGTTCGTCGGACAGCCCCTCCGGATGCGTTTCCTACCTTCATCCGAGGAGCGGTAA	GCGTTCGCGGCGGCCACGGCGCGGTTCGTCGGACAGCCCCTCCGGATGCGTTTCCTACCTTCATCCGAGGAGCGGTAA
1060	8	85	NZ_RXCS01000012.1	Pseudomonas aeruginosa W15Dec4 (contigIPC828_12.1)	86758	86681	78	100.000	5.84e-32	0	0	145	GCGTTCGCGGCGGCCACGGCGCGGTTCGTCGGACAGCCCCTCCGGATGCGTTTCCTACCTTCATCCGAGGAGCGGTAA	GCGTTCGCGGCGGCCACGGCGCGGTTCGTCGGACAGCCCCTCCGGATGCGTTTCCTACCTTCATCCGAGGAGCGGTAA
1060	8	85	NZ_NSXE01000014.1	Pseudomonas aeruginosa AUS154 (contigIPC393_14.1)	9879	9802	78	100.000	5.84e-32	0	0	145	GCGTTCGCGGCGGCCACGGCGCGGTTCGTCGGACAGCCCCTCCGGATGCGTTTCCTACCTTCATCCGAGGAGCGGTAA	GCGTTCGCGGCGGCCACGGCGCGGTTCGTCGGACAGCCCCTCCGGATGCGTTTCCTACCTTCATCCGAGGAGCGGTAA
1060	8	85	NZ_JAFLHX010000005.1	Pseudomonas aeruginosa Pae_AZ04 (scaffoldS31595m_NODE_313)	130644	130721	78	100.000	5.84e-32	0	0	145	GCGTTCGCGGCGGCCACGGCGCGGTTCGTCGGACAGCCCCTCCGGATGCGTTTCCTACCTTCATCCGAGGAGCGGTAA	GCGTTCGCGGCGGCCACGGCGCGGTTCGTCGGACAGCCCCTCCGGATGCGTTTCCTACCTTCATCCGAGGAGCGGTAA
1060	8	85	NZ_CP069335.1	Pseudomonas aeruginosa E02 (chromosome)	3057935	3058012	78	100.000	5.84e-32	0	0	145	GCGTTCGCGGCGGCCACGGCGCGGTTCGTCGGACAGCCCCTCCGGATGCGTTTCCTACCTTCATCCGAGGAGCGGTAA	GCGTTCGCGGCGGCCACGGCGCGGTTCGTCGGACAGCCCCTCCGGATGCGTTTCCTACCTTCATCCGAGGAGCGGTAA
1060	8	85	NZ_VNLO01000029.1	Pseudomonas aeruginosa KE1679 (contig_KE1679_29)	24863	24940	78	100.000	5.84e-32	0	0	145	GCGTTCGCGGCGGCCACGGCGCGGTTCGTCGGACAGCCCCTCCGGATGCGTTTCCTACCTTCATCCGAGGAGCGGTAA	GCGTTCGCGGCGGCCACGGCGCGGTTCGTCGGACAGCCCCTCCGGATGCGTTTCCTACCTTCATCCGAGGAGCGGTAA
1060	8	85	NZ_JAESVH010000038.1	Pseudomonas aeruginosa s3 (contig38)	24945	25022	78	100.000	5.84e-32	0	0	145	GCGTTCGCGGCGGCCACGGCGCGGTTCGTCGGACAGCCCCTCCGGATGCGTTTCCTACCTTCATCCGAGGAGCGGTAA	GCGTTCGCGGCGGCCACGGCGCGGTTCGTCGGACAGCCCCTCCGGATGCGTTTCCTACCTTCATCCGAGGAGCGGTAA
1060	8	85	NZ_JABUGS010000005.1	Pseudomonas aeruginosa GAR02 (ctg_GAR02_5)	404060	403983	78	100.000	5.84e-32	0	0	145	GCGTTCGCGGCGGCCACGGCGCGGTTCGTCGGACAGCCCCTCCGGATGCGTTTCCTACCTTCATCCGAGGAGCGGTAA	GCGTTCGCGGCGGCCACGGCGCGGTTCGTCGGACAGCCCCTCCGGATGCGTTTCCTACCTTCATCCGAGGAGCGGTAA
1060	8	85	NZ_JALIWR010000097.1	Pseudomonas aeruginosa C142 (NODE_37_scaffold)	9456	9379	78	100.000	5.84e-32	0	0	145	GCGTTCGCGGCGGCCACGGCGCGGTTCGTCGGACAGCCCCTCCGGATGCGTTTCCTACCTTCATCCGAGGAGCGGTAA	GCGTTCGCGGCGGCCACGGCGCGGTTCGTCGGACAGCCCCTCCGGATGCGTTTCCTACCTTCATCCGAGGAGCGGTAA
1060	8	85	NZ_JAHTFH010000019.1	Pseudomonas aeruginosa PS1986 (NODE_19_contig)	9481	9404	78	100.000	5.84e-32	0	0	145	GCGTTCGCGGCGGCCACGGCGCGGTTCGTCGGACAGCCCCTCCGGATGCGTTTCCTACCTTCATCCGAGGAGCGGTAA	GCGTTCGCGGCGGCCACGGCGCGGTTCGTCGGACAGCCCCTCCGGATGCGTTTCCTACCTTCATCCGAGGAGCGGTAA
1060	8	85	NZ_JADSUO010000013.1	Pseudomonas aeruginosa PSA00347 (contigPSA00347_c0013)	5850	5773	78	100.000	5.84e-32	0	0	145	GCGTTCGCGGCGGCCACGGCGCGGTTCGTCGGACAGCCCCTCCGGATGCGTTTCCTACCTTCATCCGAGGAGCGGTAA	GCGTTCGCGGCGGCCACGGCGCGGTTCGTCGGACAGCCCCTCCGGATGCGTTTCCTACCTTCATCCGAGGAGCGGTAA
1060	8	85	NZ_CAADQK010000322.1	Pseudomonas aeruginosa XDR-PA / assembly MAD05-026 (contig322)	9434	9357	78	100.000	5.84e-32	0	0	145	GCGTTCGCGGCGGCCACGGCGCGGTTCGTCGGACAGCCCCTCCGGATGCGTTTCCTACCTTCATCCGAGGAGCGGTAA	GCGTTCGCGGCGGCCACGGCGCGGTTCGTCGGACAGCCCCTCCGGATGCGTTTCCTACCTTCATCCGAGGAGCGGTAA
1060	8	85	NZ_RWPP01000005.1	Pseudomonas aeruginosa PA-CL524 (contigIPC620_5.1)	971908	971831	78	100.000	5.84e-32	0	0	145	GCGTTCGCGGCGGCCACGGCGCGGTTCGTCGGACAGCCCCTCCGGATGCGTTTCCTACCTTCATCCGAGGAGCGGTAA	GCGTTCGCGGCGGCCACGGCGCGGTTCGTCGGACAGCCCCTCCGGATGCGTTTCCTACCTTCATCCGAGGAGCGGTAA
1060	8	85	NZ_RXCL01000011.1	Pseudomonas aeruginosa 2810 (contigIPC1111_11.1)	81276	81199	78	100.000	5.84e-32	0	0	145	GCGTTCGCGGCGGCCACGGCGCGGTTCGTCGGACAGCCCCTCCGGATGCGTTTCCTACCTTCATCCGAGGAGCGGTAA	GCGTTCGCGGCGGCCACGGCGCGGTTCGTCGGACAGCCCCTCCGGATGCGTTTCCTACCTTCATCCGAGGAGCGGTAA
1060	8	85	NZ_NSXD01000012.1	Pseudomonas aeruginosa AUS165 (contigIPC404_12.1)	130972	131049	78	100.000	5.84e-32	0	0	145	GCGTTCGCGGCGGCCACGGCGCGGTTCGTCGGACAGCCCCTCCGGATGCGTTTCCTACCTTCATCCGAGGAGCGGTAA	GCGTTCGCGGCGGCCACGGCGCGGTTCGTCGGACAGCCCCTCCGGATGCGTTTCCTACCTTCATCCGAGGAGCGGTAA
1060	8	85	NZ_JAFLHV010000005.1	Pseudomonas aeruginosa Pae_AZ07 (scaffoldPae_AZ07_NODE_118)	171334	171411	78	100.000	5.84e-32	0	0	145	GCGTTCGCGGCGGCCACGGCGCGGTTCGTCGGACAGCCCCTCCGGATGCGTTTCCTACCTTCATCCGAGGAGCGGTAA	GCGTTCGCGGCGGCCACGGCGCGGTTCGTCGGACAGCCCCTCCGGATGCGTTTCCTACCTTCATCCGAGGAGCGGTAA
1060	8	85	NZ_CP069334.1	Pseudomonas aeruginosa E03 (chromosome)	3057816	3057893	78	100.000	5.84e-32	0	0	145	GCGTTCGCGGCGGCCACGGCGCGGTTCGTCGGACAGCCCCTCCGGATGCGTTTCCTACCTTCATCCGAGGAGCGGTAA	GCGTTCGCGGCGGCCACGGCGCGGTTCGTCGGACAGCCCCTCCGGATGCGTTTCCTACCTTCATCCGAGGAGCGGTAA
1060	8	85	NZ_VNMD01000021.1	Pseudomonas aeruginosa KE3851 (contig_KE3851_21)	126642	126719	78	100.000	5.84e-32	0	0	145	GCGTTCGCGGCGGCCACGGCGCGGTTCGTCGGACAGCCCCTCCGGATGCGTTTCCTACCTTCATCCGAGGAGCGGTAA	GCGTTCGCGGCGGCCACGGCGCGGTTCGTCGGACAGCCCCTCCGGATGCGTTTCCTACCTTCATCCGAGGAGCGGTAA
1060	8	85	NZ_CP054844.1	Pseudomonas aeruginosa SE5357 (chromosome)	3341011	3341088	78	100.000	5.84e-32	0	0	145	GCGTTCGCGGCGGCCACGGCGCGGTTCGTCGGACAGCCCCTCCGGATGCGTTTCCTACCTTCATCCGAGGAGCGGTAA	GCGTTCGCGGCGGCCACGGCGCGGTTCGTCGGACAGCCCCTCCGGATGCGTTTCCTACCTTCATCCGAGGAGCGGTAA
1060	8	85	NZ_JABUGQ010000007.1	Pseudomonas aeruginosa LILL04 (ctg_LILL04_7)	249136	249059	78	100.000	5.84e-32	0	0	145	GCGTTCGCGGCGGCCACGGCGCGGTTCGTCGGACAGCCCCTCCGGATGCGTTTCCTACCTTCATCCGAGGAGCGGTAA	GCGTTCGCGGCGGCCACGGCGCGGTTCGTCGGACAGCCCCTCCGGATGCGTTTCCTACCTTCATCCGAGGAGCGGTAA
1060	8	85	NZ_JALIWU010000034.1	Pseudomonas aeruginosa C146 (NODE_15_scaffold)	9459	9382	78	100.000	5.84e-32	0	0	145	GCGTTCGCGGCGGCCACGGCGCGGTTCGTCGGACAGCCCCTCCGGATGCGTTTCCTACCTTCATCCGAGGAGCGGTAA	GCGTTCGCGGCGGCCACGGCGCGGTTCGTCGGACAGCCCCTCCGGATGCGTTTCCTACCTTCATCCGAGGAGCGGTAA
1060	8	85	NZ_JAHTDM010000048.1	Pseudomonas aeruginosa PS1855 (NODE_48_contig)	35501	35578	78	100.000	5.84e-32	0	0	145	GCGTTCGCGGCGGCCACGGCGCGGTTCGTCGGACAGCCCCTCCGGATGCGTTTCCTACCTTCATCCGAGGAGCGGTAA	GCGTTCGCGGCGGCCACGGCGCGGTTCGTCGGACAGCCCCTCCGGATGCGTTTCCTACCTTCATCCGAGGAGCGGTAA
1060	8	85	NZ_JADSLU010000054.1	Pseudomonas aeruginosa PSA00350 (contig00054)	5792	5715	78	100.000	5.84e-32	0	0	145	GCGTTCGCGGCGGCCACGGCGCGGTTCGTCGGACAGCCCCTCCGGATGCGTTTCCTACCTTCATCCGAGGAGCGGTAA	GCGTTCGCGGCGGCCACGGCGCGGTTCGTCGGACAGCCCCTCCGGATGCGTTTCCTACCTTCATCCGAGGAGCGGTAA
1060	8	85	NZ_CAADQM010000132.1	Pseudomonas aeruginosa XDR-PA / assembly MAD05-020 (contig132)	1277	1200	78	100.000	5.84e-32	0	0	145	GCGTTCGCGGCGGCCACGGCGCGGTTCGTCGGACAGCCCCTCCGGATGCGTTTCCTACCTTCATCCGAGGAGCGGTAA	GCGTTCGCGGCGGCCACGGCGCGGTTCGTCGGACAGCCCCTCCGGATGCGTTTCCTACCTTCATCCGAGGAGCGGTAA
1060	8	85	NZ_RWPN01000001.1	Pseudomonas aeruginosa PA-CL528 (contigIPC622_1.1)	1836093	1836016	78	100.000	5.84e-32	0	0	145	GCGTTCGCGGCGGCCACGGCGCGGTTCGTCGGACAGCCCCTCCGGATGCGTTTCCTACCTTCATCCGAGGAGCGGTAA	GCGTTCGCGGCGGCCACGGCGCGGTTCGTCGGACAGCCCCTCCGGATGCGTTTCCTACCTTCATCCGAGGAGCGGTAA
1060	8	85	NZ_RXCK01000017.1	Pseudomonas aeruginosa U2816 (contigIPC1115_17.1)	9846	9769	78	100.000	5.84e-32	0	0	145	GCGTTCGCGGCGGCCACGGCGCGGTTCGTCGGACAGCCCCTCCGGATGCGTTTCCTACCTTCATCCGAGGAGCGGTAA	GCGTTCGCGGCGGCCACGGCGCGGTTCGTCGGACAGCCCCTCCGGATGCGTTTCCTACCTTCATCCGAGGAGCGGTAA
1060	8	85	NZ_NSXG01000019.1	Pseudomonas aeruginosa AUS150 (contigIPC390_19.1)	10563	10486	78	100.000	5.84e-32	0	0	145	GCGTTCGCGGCGGCCACGGCGCGGTTCGTCGGACAGCCCCTCCGGATGCGTTTCCTACCTTCATCCGAGGAGCGGTAA	GCGTTCGCGGCGGCCACGGCGCGGTTCGTCGGACAGCCCCTCCGGATGCGTTTCCTACCTTCATCCGAGGAGCGGTAA
1060	8	85	NZ_JAFLHS010000001.1	Pseudomonas aeruginosa Pae_AZ10 (scaffoldPae_AZ10_NODE_58)	2035355	2035278	78	100.000	5.84e-32	0	0	145	GCGTTCGCGGCGGCCACGGCGCGGTTCGTCGGACAGCCCCTCCGGATGCGTTTCCTACCTTCATCCGAGGAGCGGTAA	GCGTTCGCGGCGGCCACGGCGCGGTTCGTCGGACAGCCCCTCCGGATGCGTTTCCTACCTTCATCCGAGGAGCGGTAA
1060	8	85	NZ_CP068678.1	Pseudomonas aeruginosa NCCP15783 (chromosome)	4981204	4981127	78	100.000	5.84e-32	0	0	145	GCGTTCGCGGCGGCCACGGCGCGGTTCGTCGGACAGCCCCTCCGGATGCGTTTCCTACCTTCATCCGAGGAGCGGTAA	GCGTTCGCGGCGGCCACGGCGCGGTTCGTCGGACAGCCCCTCCGGATGCGTTTCCTACCTTCATCCGAGGAGCGGTAA
1060	8	85	NZ_JABMEE010000037.1	Pseudomonas aeruginosa KM18-18 (contigNODE_44_cov_138.559311)	9480	9403	78	100.000	5.84e-32	0	0	145	GCGTTCGCGGCGGCCACGGCGCGGTTCGTCGGACAGCCCCTCCGGATGCGTTTCCTACCTTCATCCGAGGAGCGGTAA	GCGTTCGCGGCGGCCACGGCGCGGTTCGTCGGACAGCCCCTCCGGATGCGTTTCCTACCTTCATCCGAGGAGCGGTAA
1060	8	85	NZ_CP054581.1	Pseudomonas aeruginosa YTSEY8 (chromosome)	3405599	3405676	78	100.000	5.84e-32	0	0	145	GCGTTCGCGGCGGCCACGGCGCGGTTCGTCGGACAGCCCCTCCGGATGCGTTTCCTACCTTCATCCGAGGAGCGGTAA	GCGTTCGCGGCGGCCACGGCGCGGTTCGTCGGACAGCCCCTCCGGATGCGTTTCCTACCTTCATCCGAGGAGCGGTAA
1060	8	85	NZ_JABUGO010000038.1	Pseudomonas aeruginosa LYON07 (ctg_LYON07_38)	9452	9375	78	100.000	5.84e-32	0	0	145	GCGTTCGCGGCGGCCACGGCGCGGTTCGTCGGACAGCCCCTCCGGATGCGTTTCCTACCTTCATCCGAGGAGCGGTAA	GCGTTCGCGGCGGCCACGGCGCGGTTCGTCGGACAGCCCCTCCGGATGCGTTTCCTACCTTCATCCGAGGAGCGGTAA
1060	8	85	NZ_JALIWV010000062.1	Pseudomonas aeruginosa C147 (NODE_15_scaffold)	117660	117737	78	100.000	5.84e-32	0	0	145	GCGTTCGCGGCGGCCACGGCGCGGTTCGTCGGACAGCCCCTCCGGATGCGTTTCCTACCTTCATCCGAGGAGCGGTAA	GCGTTCGCGGCGGCCACGGCGCGGTTCGTCGGACAGCCCCTCCGGATGCGTTTCCTACCTTCATCCGAGGAGCGGTAA
1060	8	85	NZ_JAHTES010000046.1	Pseudomonas aeruginosa PS1912 (NODE_46_contig)	34505	34582	78	100.000	5.84e-32	0	0	145	GCGTTCGCGGCGGCCACGGCGCGGTTCGTCGGACAGCCCCTCCGGATGCGTTTCCTACCTTCATCCGAGGAGCGGTAA	GCGTTCGCGGCGGCCACGGCGCGGTTCGTCGGACAGCCCCTCCGGATGCGTTTCCTACCTTCATCCGAGGAGCGGTAA
1060	8	85	NZ_JADSUN010000052.1	Pseudomonas aeruginosa PSA00351 (contigPSA00351_c0052)	5848	5771	78	100.000	5.84e-32	0	0	145	GCGTTCGCGGCGGCCACGGCGCGGTTCGTCGGACAGCCCCTCCGGATGCGTTTCCTACCTTCATCCGAGGAGCGGTAA	GCGTTCGCGGCGGCCACGGCGCGGTTCGTCGGACAGCCCCTCCGGATGCGTTTCCTACCTTCATCCGAGGAGCGGTAA
1060	8	85	NZ_CAADQI010000735.1	Pseudomonas aeruginosa XDR-PA / assembly MAD06-017 (contig735)	730	807	78	100.000	5.84e-32	0	0	145	GCGTTCGCGGCGGCCACGGCGCGGTTCGTCGGACAGCCCCTCCGGATGCGTTTCCTACCTTCATCCGAGGAGCGGTAA	GCGTTCGCGGCGGCCACGGCGCGGTTCGTCGGACAGCCCCTCCGGATGCGTTTCCTACCTTCATCCGAGGAGCGGTAA
1060	8	85	NZ_RWPO01000012.1	Pseudomonas aeruginosa PA-CL527 (contigIPC621_12.1)	137701	137624	78	100.000	5.84e-32	0	0	145	GCGTTCGCGGCGGCCACGGCGCGGTTCGTCGGACAGCCCCTCCGGATGCGTTTCCTACCTTCATCCGAGGAGCGGTAA	GCGTTCGCGGCGGCCACGGCGCGGTTCGTCGGACAGCCCCTCCGGATGCGTTTCCTACCTTCATCCGAGGAGCGGTAA
1060	8	85	NZ_RXCG01000015.1	Pseudomonas aeruginosa T4242 (contigIPC1134_15.1)	46300	46223	78	100.000	5.84e-32	0	0	145	GCGTTCGCGGCGGCCACGGCGCGGTTCGTCGGACAGCCCCTCCGGATGCGTTTCCTACCTTCATCCGAGGAGCGGTAA	GCGTTCGCGGCGGCCACGGCGCGGTTCGTCGGACAGCCCCTCCGGATGCGTTTCCTACCTTCATCCGAGGAGCGGTAA
1060	8	85	NZ_NSXC01000013.1	Pseudomonas aeruginosa AUS392 (contigIPC426_13.1)	9838	9761	78	100.000	5.84e-32	0	0	145	GCGTTCGCGGCGGCCACGGCGCGGTTCGTCGGACAGCCCCTCCGGATGCGTTTCCTACCTTCATCCGAGGAGCGGTAA	GCGTTCGCGGCGGCCACGGCGCGGTTCGTCGGACAGCCCCTCCGGATGCGTTTCCTACCTTCATCCGAGGAGCGGTAA
1060	8	85	NZ_JAFLHT010000005.1	Pseudomonas aeruginosa Pae_AZ09 (scaffoldPae_AZ08_NODE_62)	171336	171413	78	100.000	5.84e-32	0	0	145	GCGTTCGCGGCGGCCACGGCGCGGTTCGTCGGACAGCCCCTCCGGATGCGTTTCCTACCTTCATCCGAGGAGCGGTAA	GCGTTCGCGGCGGCCACGGCGCGGTTCGTCGGACAGCCCCTCCGGATGCGTTTCCTACCTTCATCCGAGGAGCGGTAA
1060	8	85	NZ_JAKFGL010000001.1	Pseudomonas aeruginosa host54 (contig1)	3465682	3465605	78	100.000	5.84e-32	0	0	145	GCGTTCGCGGCGGCCACGGCGCGGTTCGTCGGACAGCCCCTCCGGATGCGTTTCCTACCTTCATCCGAGGAGCGGTAA	GCGTTCGCGGCGGCCACGGCGCGGTTCGTCGGACAGCCCCTCCGGATGCGTTTCCTACCTTCATCCGAGGAGCGGTAA
1060	8	85	NZ_JABMED010000027.1	Pseudomonas aeruginosa RJ19-28 (contigRJ28NODE_30_cov_115.088058)	149099	149176	78	100.000	5.84e-32	0	0	145	GCGTTCGCGGCGGCCACGGCGCGGTTCGTCGGACAGCCCCTCCGGATGCGTTTCCTACCTTCATCCGAGGAGCGGTAA	GCGTTCGCGGCGGCCACGGCGCGGTTCGTCGGACAGCCCCTCCGGATGCGTTTCCTACCTTCATCCGAGGAGCGGTAA
1060	8	85	NZ_JADEVH010000001.1	Pseudomonas aeruginosa IPM3H3 (scaffold_1)	3070996	3071073	78	100.000	5.84e-32	0	0	145	GCGTTCGCGGCGGCCACGGCGCGGTTCGTCGGACAGCCCCTCCGGATGCGTTTCCTACCTTCATCCGAGGAGCGGTAA	GCGTTCGCGGCGGCCACGGCGCGGTTCGTCGGACAGCCCCTCCGGATGCGTTTCCTACCTTCATCCGAGGAGCGGTAA
1060	8	85	NZ_JABUGP010000001.1	Pseudomonas aeruginosa LILL05 (ctg_LILL05_1)	300008	300085	78	100.000	5.84e-32	0	0	145	GCGTTCGCGGCGGCCACGGCGCGGTTCGTCGGACAGCCCCTCCGGATGCGTTTCCTACCTTCATCCGAGGAGCGGTAA	GCGTTCGCGGCGGCCACGGCGCGGTTCGTCGGACAGCCCCTCCGGATGCGTTTCCTACCTTCATCCGAGGAGCGGTAA
1060	8	85	NZ_JALIWX010000023.1	Pseudomonas aeruginosa C149 (NODE_17_contig)	134644	134721	78	100.000	5.84e-32	0	0	145	GCGTTCGCGGCGGCCACGGCGCGGTTCGTCGGACAGCCCCTCCGGATGCGTTTCCTACCTTCATCCGAGGAGCGGTAA	GCGTTCGCGGCGGCCACGGCGCGGTTCGTCGGACAGCCCCTCCGGATGCGTTTCCTACCTTCATCCGAGGAGCGGTAA
1060	8	85	NZ_JAHTEU010000033.1	Pseudomonas aeruginosa PS1921 (NODE_33_contig)	34748	34825	78	100.000	5.84e-32	0	0	145	GCGTTCGCGGCGGCCACGGCGCGGTTCGTCGGACAGCCCCTCCGGATGCGTTTCCTACCTTCATCCGAGGAGCGGTAA	GCGTTCGCGGCGGCCACGGCGCGGTTCGTCGGACAGCCCCTCCGGATGCGTTTCCTACCTTCATCCGAGGAGCGGTAA
1060	8	85	NZ_JADSLS010000041.1	Pseudomonas aeruginosa PSA00354 (contig00041)	5811	5734	78	100.000	5.84e-32	0	0	145	GCGTTCGCGGCGGCCACGGCGCGGTTCGTCGGACAGCCCCTCCGGATGCGTTTCCTACCTTCATCCGAGGAGCGGTAA	GCGTTCGCGGCGGCCACGGCGCGGTTCGTCGGACAGCCCCTCCGGATGCGTTTCCTACCTTCATCCGAGGAGCGGTAA
1060	8	85	NZ_CAADQL010000215.1	Pseudomonas aeruginosa XDR-PA / assembly MAD05-041 (contig215)	11903	11980	78	100.000	5.84e-32	0	0	145	GCGTTCGCGGCGGCCACGGCGCGGTTCGTCGGACAGCCCCTCCGGATGCGTTTCCTACCTTCATCCGAGGAGCGGTAA	GCGTTCGCGGCGGCCACGGCGCGGTTCGTCGGACAGCCCCTCCGGATGCGTTTCCTACCTTCATCCGAGGAGCGGTAA
1060	8	85	NZ_RWQS01000008.1	Pseudomonas aeruginosa 19SV (contigIPC578_8.1)	130569	130646	78	100.000	5.84e-32	0	0	145	GCGTTCGCGGCGGCCACGGCGCGGTTCGTCGGACAGCCCCTCCGGATGCGTTTCCTACCTTCATCCGAGGAGCGGTAA	GCGTTCGCGGCGGCCACGGCGCGGTTCGTCGGACAGCCCCTCCGGATGCGTTTCCTACCTTCATCCGAGGAGCGGTAA
1060	8	85	NZ_RXCJ01000014.1	Pseudomonas aeruginosa E2758 (contigIPC1126_14.1)	10044	9967	78	100.000	5.84e-32	0	0	145	GCGTTCGCGGCGGCCACGGCGCGGTTCGTCGGACAGCCCCTCCGGATGCGTTTCCTACCTTCATCCGAGGAGCGGTAA	GCGTTCGCGGCGGCCACGGCGCGGTTCGTCGGACAGCCCCTCCGGATGCGTTTCCTACCTTCATCCGAGGAGCGGTAA
1060	8	85	NZ_NSWV01000012.1	Pseudomonas aeruginosa AUS499 (scaffoldIPC442_12.1)	85191	85114	78	100.000	5.84e-32	0	0	145	GCGTTCGCGGCGGCCACGGCGCGGTTCGTCGGACAGCCCCTCCGGATGCGTTTCCTACCTTCATCCGAGGAGCGGTAA	GCGTTCGCGGCGGCCACGGCGCGGTTCGTCGGACAGCCCCTCCGGATGCGTTTCCTACCTTCATCCGAGGAGCGGTAA
1060	8	85	NZ_JAFLHU010000004.1	Pseudomonas aeruginosa Pae_AZ08 (scaffoldPae_AZ08_NODE_21)	310760	310683	78	100.000	5.84e-32	0	0	145	GCGTTCGCGGCGGCCACGGCGCGGTTCGTCGGACAGCCCCTCCGGATGCGTTTCCTACCTTCATCCGAGGAGCGGTAA	GCGTTCGCGGCGGCCACGGCGCGGTTCGTCGGACAGCCCCTCCGGATGCGTTTCCTACCTTCATCCGAGGAGCGGTAA
1060	8	85	NZ_JAKFGK010000001.1	Pseudomonas aeruginosa host07 (contig1)	3204750	3204827	78	100.000	5.84e-32	0	0	145	GCGTTCGCGGCGGCCACGGCGCGGTTCGTCGGACAGCCCCTCCGGATGCGTTTCCTACCTTCATCCGAGGAGCGGTAA	GCGTTCGCGGCGGCCACGGCGCGGTTCGTCGGACAGCCCCTCCGGATGCGTTTCCTACCTTCATCCGAGGAGCGGTAA
1060	8	85	NZ_JADAOU010000016.1	Pseudomonas aeruginosa FADDI-PA060 (NODE_16_contig)	171454	171531	78	100.000	5.84e-32	0	0	145	GCGTTCGCGGCGGCCACGGCGCGGTTCGTCGGACAGCCCCTCCGGATGCGTTTCCTACCTTCATCCGAGGAGCGGTAA	GCGTTCGCGGCGGCCACGGCGCGGTTCGTCGGACAGCCCCTCCGGATGCGTTTCCTACCTTCATCCGAGGAGCGGTAA
1060	8	85	NZ_CP054623.1	Pseudomonas aeruginosa DL201330 (chromosome)	3054400	3054477	78	100.000	5.84e-32	0	0	145	GCGTTCGCGGCGGCCACGGCGCGGTTCGTCGGACAGCCCCTCCGGATGCGTTTCCTACCTTCATCCGAGGAGCGGTAA	GCGTTCGCGGCGGCCACGGCGCGGTTCGTCGGACAGCCCCTCCGGATGCGTTTCCTACCTTCATCCGAGGAGCGGTAA
1060	8	85	NZ_JABUGN010000002.1	Pseudomonas aeruginosa MET04 (ctg_MET04_2)	272592	272669	78	100.000	5.84e-32	0	0	145	GCGTTCGCGGCGGCCACGGCGCGGTTCGTCGGACAGCCCCTCCGGATGCGTTTCCTACCTTCATCCGAGGAGCGGTAA	GCGTTCGCGGCGGCCACGGCGCGGTTCGTCGGACAGCCCCTCCGGATGCGTTTCCTACCTTCATCCGAGGAGCGGTAA
1060	8	85	NZ_JALIWZ010000089.1	Pseudomonas aeruginosa C151 (NODE_23_scaffold)	9459	9382	78	100.000	5.84e-32	0	0	145	GCGTTCGCGGCGGCCACGGCGCGGTTCGTCGGACAGCCCCTCCGGATGCGTTTCCTACCTTCATCCGAGGAGCGGTAA	GCGTTCGCGGCGGCCACGGCGCGGTTCGTCGGACAGCCCCTCCGGATGCGTTTCCTACCTTCATCCGAGGAGCGGTAA
1060	8	85	NZ_JAHTEP010000020.1	Pseudomonas aeruginosa PS1906 (NODE_20_contig)	9481	9404	78	100.000	5.84e-32	0	0	145	GCGTTCGCGGCGGCCACGGCGCGGTTCGTCGGACAGCCCCTCCGGATGCGTTTCCTACCTTCATCCGAGGAGCGGTAA	GCGTTCGCGGCGGCCACGGCGCGGTTCGTCGGACAGCCCCTCCGGATGCGTTTCCTACCTTCATCCGAGGAGCGGTAA
1060	8	85	NZ_JADSLT010000051.1	Pseudomonas aeruginosa PSA00352 (contig00051)	5782	5705	78	100.000	5.84e-32	0	0	145	GCGTTCGCGGCGGCCACGGCGCGGTTCGTCGGACAGCCCCTCCGGATGCGTTTCCTACCTTCATCCGAGGAGCGGTAA	GCGTTCGCGGCGGCCACGGCGCGGTTCGTCGGACAGCCCCTCCGGATGCGTTTCCTACCTTCATCCGAGGAGCGGTAA
1060	8	85	NZ_CAADQJ010000120.1	Pseudomonas aeruginosa XDR-PA / assembly MAD05-027 (contig120)	9434	9357	78	100.000	5.84e-32	0	0	145	GCGTTCGCGGCGGCCACGGCGCGGTTCGTCGGACAGCCCCTCCGGATGCGTTTCCTACCTTCATCCGAGGAGCGGTAA	GCGTTCGCGGCGGCCACGGCGCGGTTCGTCGGACAGCCCCTCCGGATGCGTTTCCTACCTTCATCCGAGGAGCGGTAA
1060	8	85	NZ_RWQP01000015.1	Pseudomonas aeruginosa 34JS (contigIPC582_15.1)	130569	130646	78	100.000	5.84e-32	0	0	145	GCGTTCGCGGCGGCCACGGCGCGGTTCGTCGGACAGCCCCTCCGGATGCGTTTCCTACCTTCATCCGAGGAGCGGTAA	GCGTTCGCGGCGGCCACGGCGCGGTTCGTCGGACAGCCCCTCCGGATGCGTTTCCTACCTTCATCCGAGGAGCGGTAA
1060	8	85	NZ_RXCH01000015.1	Pseudomonas aeruginosa T3382 (contigIPC1132_15.1)	130300	130377	78	100.000	5.84e-32	0	0	145	GCGTTCGCGGCGGCCACGGCGCGGTTCGTCGGACAGCCCCTCCGGATGCGTTTCCTACCTTCATCCGAGGAGCGGTAA	GCGTTCGCGGCGGCCACGGCGCGGTTCGTCGGACAGCCCCTCCGGATGCGTTTCCTACCTTCATCCGAGGAGCGGTAA
1060	8	85	NZ_NSWU01000018.1	Pseudomonas aeruginosa AUS507 (contigIPC446_18.1)	9987	9910	78	100.000	5.84e-32	0	0	145	GCGTTCGCGGCGGCCACGGCGCGGTTCGTCGGACAGCCCCTCCGGATGCGTTTCCTACCTTCATCCGAGGAGCGGTAA	GCGTTCGCGGCGGCCACGGCGCGGTTCGTCGGACAGCCCCTCCGGATGCGTTTCCTACCTTCATCCGAGGAGCGGTAA
1060	8	85	NZ_JAFLHR010000006.1	Pseudomonas aeruginosa Pae_AZ11 (scaffoldPae_AZ11_NODE_360)	463214	463137	78	100.000	5.84e-32	0	0	145	GCGTTCGCGGCGGCCACGGCGCGGTTCGTCGGACAGCCCCTCCGGATGCGTTTCCTACCTTCATCCGAGGAGCGGTAA	GCGTTCGCGGCGGCCACGGCGCGGTTCGTCGGACAGCCCCTCCGGATGCGTTTCCTACCTTCATCCGAGGAGCGGTAA
1060	8	85	NZ_CP054794.1	Pseudomonas aeruginosa A0002 (chromosome)	3098179	3098256	78	100.000	5.84e-32	0	0	145	GCGTTCGCGGCGGCCACGGCGCGGTTCGTCGGACAGCCCCTCCGGATGCGTTTCCTACCTTCATCCGAGGAGCGGTAA	GCGTTCGCGGCGGCCACGGCGCGGTTCGTCGGACAGCCCCTCCGGATGCGTTTCCTACCTTCATCCGAGGAGCGGTAA
1060	8	85	NZ_CP081346.1	Pseudomonas aeruginosa SE5419 (chromosome)	3475029	3474952	78	100.000	5.84e-32	0	0	145	GCGTTCGCGGCGGCCACGGCGCGGTTCGTCGGACAGCCCCTCCGGATGCGTTTCCTACCTTCATCCGAGGAGCGGTAA	GCGTTCGCGGCGGCCACGGCGCGGTTCGTCGGACAGCCCCTCCGGATGCGTTTCCTACCTTCATCCGAGGAGCGGTAA
1060	8	85	NZ_CP065966.1	Pseudomonas aeruginosa FDAARGOS_1041 (chromosome)	6717662	6717739	78	100.000	5.84e-32	0	0	145	GCGTTCGCGGCGGCCACGGCGCGGTTCGTCGGACAGCCCCTCCGGATGCGTTTCCTACCTTCATCCGAGGAGCGGTAA	GCGTTCGCGGCGGCCACGGCGCGGTTCGTCGGACAGCCCCTCCGGATGCGTTTCCTACCTTCATCCGAGGAGCGGTAA
1060	8	85	NZ_JABUGM010000027.1	Pseudomonas aeruginosa MONT08 (ctg_MONT08_27)	34899	34976	78	100.000	5.84e-32	0	0	145	GCGTTCGCGGCGGCCACGGCGCGGTTCGTCGGACAGCCCCTCCGGATGCGTTTCCTACCTTCATCCGAGGAGCGGTAA	GCGTTCGCGGCGGCCACGGCGCGGTTCGTCGGACAGCCCCTCCGGATGCGTTTCCTACCTTCATCCGAGGAGCGGTAA
1060	8	85	NZ_JALIXA010000053.1	Pseudomonas aeruginosa C153 (NODE_11_scaffold)	166946	167023	78	100.000	5.84e-32	0	0	145	GCGTTCGCGGCGGCCACGGCGCGGTTCGTCGGACAGCCCCTCCGGATGCGTTTCCTACCTTCATCCGAGGAGCGGTAA	GCGTTCGCGGCGGCCACGGCGCGGTTCGTCGGACAGCCCCTCCGGATGCGTTTCCTACCTTCATCCGAGGAGCGGTAA
1060	8	85	NZ_JAHTEN010000040.1	Pseudomonas aeruginosa PS1901 (NODE_40_contig)	34721	34798	78	100.000	5.84e-32	0	0	145	GCGTTCGCGGCGGCCACGGCGCGGTTCGTCGGACAGCCCCTCCGGATGCGTTTCCTACCTTCATCCGAGGAGCGGTAA	GCGTTCGCGGCGGCCACGGCGCGGTTCGTCGGACAGCCCCTCCGGATGCGTTTCCTACCTTCATCCGAGGAGCGGTAA
1060	8	85	NZ_JADSLR010000078.1	Pseudomonas aeruginosa PSA00355 (contig00078)	944	1021	78	100.000	5.84e-32	0	0	145	GCGTTCGCGGCGGCCACGGCGCGGTTCGTCGGACAGCCCCTCCGGATGCGTTTCCTACCTTCATCCGAGGAGCGGTAA	GCGTTCGCGGCGGCCACGGCGCGGTTCGTCGGACAGCCCCTCCGGATGCGTTTCCTACCTTCATCCGAGGAGCGGTAA
1060	8	85	NZ_CAADQF010000015.1	Pseudomonas aeruginosa XDR-PA / assembly MAD04-041 (contig15)	9434	9357	78	100.000	5.84e-32	0	0	145	GCGTTCGCGGCGGCCACGGCGCGGTTCGTCGGACAGCCCCTCCGGATGCGTTTCCTACCTTCATCCGAGGAGCGGTAA	GCGTTCGCGGCGGCCACGGCGCGGTTCGTCGGACAGCCCCTCCGGATGCGTTTCCTACCTTCATCCGAGGAGCGGTAA
1060	8	85	NZ_RWQN01000010.1	Pseudomonas aeruginosa 57RV (contigIPC586_10.1)	294028	293951	78	100.000	5.84e-32	0	0	145	GCGTTCGCGGCGGCCACGGCGCGGTTCGTCGGACAGCCCCTCCGGATGCGTTTCCTACCTTCATCCGAGGAGCGGTAA	GCGTTCGCGGCGGCCACGGCGCGGTTCGTCGGACAGCCCCTCCGGATGCGTTTCCTACCTTCATCCGAGGAGCGGTAA
1060	8	85	NZ_RXBY01000014.1	Pseudomonas aeruginosa JYH7 (contigIPC1218_14.1)	10477	10400	78	100.000	5.84e-32	0	0	145	GCGTTCGCGGCGGCCACGGCGCGGTTCGTCGGACAGCCCCTCCGGATGCGTTTCCTACCTTCATCCGAGGAGCGGTAA	GCGTTCGCGGCGGCCACGGCGCGGTTCGTCGGACAGCCCCTCCGGATGCGTTTCCTACCTTCATCCGAGGAGCGGTAA
1060	8	85	NZ_NSWM01000014.1	Pseudomonas aeruginosa AUS434 (contigIPC471_14.1)	9906	9829	78	100.000	5.84e-32	0	0	145	GCGTTCGCGGCGGCCACGGCGCGGTTCGTCGGACAGCCCCTCCGGATGCGTTTCCTACCTTCATCCGAGGAGCGGTAA	GCGTTCGCGGCGGCCACGGCGCGGTTCGTCGGACAGCCCCTCCGGATGCGTTTCCTACCTTCATCCGAGGAGCGGTAA
1060	8	85	NZ_JAFLHQ010000009.1	Pseudomonas aeruginosa Pae_AZ13 (scaffoldPae_AZ13_NODE_127)	122825	122748	78	100.000	5.84e-32	0	0	145	GCGTTCGCGGCGGCCACGGCGCGGTTCGTCGGACAGCCCCTCCGGATGCGTTTCCTACCTTCATCCGAGGAGCGGTAA	GCGTTCGCGGCGGCCACGGCGCGGTTCGTCGGACAGCCCCTCCGGATGCGTTTCCTACCTTCATCCGAGGAGCGGTAA
1060	8	85	NZ_CP054793.1	Pseudomonas aeruginosa SE5452 (chromosome)	2989652	2989729	78	100.000	5.84e-32	0	0	145	GCGTTCGCGGCGGCCACGGCGCGGTTCGTCGGACAGCCCCTCCGGATGCGTTTCCTACCTTCATCCGAGGAGCGGTAA	GCGTTCGCGGCGGCCACGGCGCGGTTCGTCGGACAGCCCCTCCGGATGCGTTTCCTACCTTCATCCGAGGAGCGGTAA
1060	8	85	NZ_CP081287.1	Pseudomonas aeruginosa F092021 (chromosome)	3176363	3176440	78	100.000	5.84e-32	0	0	145	GCGTTCGCGGCGGCCACGGCGCGGTTCGTCGGACAGCCCCTCCGGATGCGTTTCCTACCTTCATCCGAGGAGCGGTAA	GCGTTCGCGGCGGCCACGGCGCGGTTCGTCGGACAGCCCCTCCGGATGCGTTTCCTACCTTCATCCGAGGAGCGGTAA
1060	8	85	NZ_CP027857.1	Pseudomonas aeruginosa MPAO1 (chromosome)	2983427	2983504	78	100.000	5.84e-32	0	0	145	GCGTTCGCGGCGGCCACGGCGCGGTTCGTCGGACAGCCCCTCCGGATGCGTTTCCTACCTTCATCCGAGGAGCGGTAA	GCGTTCGCGGCGGCCACGGCGCGGTTCGTCGGACAGCCCCTCCGGATGCGTTTCCTACCTTCATCCGAGGAGCGGTAA
1060	8	85	NZ_JABUGG010000016.1	Pseudomonas aeruginosa ROUE12 (ctg_ROUE12_16)	9592	9515	78	100.000	5.84e-32	0	0	145	GCGTTCGCGGCGGCCACGGCGCGGTTCGTCGGACAGCCCCTCCGGATGCGTTTCCTACCTTCATCCGAGGAGCGGTAA	GCGTTCGCGGCGGCCACGGCGCGGTTCGTCGGACAGCCCCTCCGGATGCGTTTCCTACCTTCATCCGAGGAGCGGTAA
1060	8	85	NZ_JALIXH010000087.1	Pseudomonas aeruginosa C164 (NODE_15_scaffold)	9460	9383	78	100.000	5.84e-32	0	0	145	GCGTTCGCGGCGGCCACGGCGCGGTTCGTCGGACAGCCCCTCCGGATGCGTTTCCTACCTTCATCCGAGGAGCGGTAA	GCGTTCGCGGCGGCCACGGCGCGGTTCGTCGGACAGCCCCTCCGGATGCGTTTCCTACCTTCATCCGAGGAGCGGTAA
1060	8	85	NZ_JAHTGC010000021.1	Pseudomonas aeruginosa PS2025 (NODE_21_contig)	130830	130907	78	100.000	5.84e-32	0	0	145	GCGTTCGCGGCGGCCACGGCGCGGTTCGTCGGACAGCCCCTCCGGATGCGTTTCCTACCTTCATCCGAGGAGCGGTAA	GCGTTCGCGGCGGCCACGGCGCGGTTCGTCGGACAGCCCCTCCGGATGCGTTTCCTACCTTCATCCGAGGAGCGGTAA
1060	8	85	NZ_JADSLQ010000046.1	Pseudomonas aeruginosa PSA00356 (contig00046)	18801	18878	78	100.000	5.84e-32	0	0	145	GCGTTCGCGGCGGCCACGGCGCGGTTCGTCGGACAGCCCCTCCGGATGCGTTTCCTACCTTCATCCGAGGAGCGGTAA	GCGTTCGCGGCGGCCACGGCGCGGTTCGTCGGACAGCCCCTCCGGATGCGTTTCCTACCTTCATCCGAGGAGCGGTAA
1060	8	85	NZ_CAADQH010001407.1	Pseudomonas aeruginosa XDR-PA / assembly MAD05-017 (contig1407)	963	1040	78	100.000	5.84e-32	0	0	145	GCGTTCGCGGCGGCCACGGCGCGGTTCGTCGGACAGCCCCTCCGGATGCGTTTCCTACCTTCATCCGAGGAGCGGTAA	GCGTTCGCGGCGGCCACGGCGCGGTTCGTCGGACAGCCCCTCCGGATGCGTTTCCTACCTTCATCCGAGGAGCGGTAA
1060	8	85	NZ_RWQM01000011.1	Pseudomonas aeruginosa 78RV (contigIPC589_11.1)	150486	150563	78	100.000	5.84e-32	0	0	145	GCGTTCGCGGCGGCCACGGCGCGGTTCGTCGGACAGCCCCTCCGGATGCGTTTCCTACCTTCATCCGAGGAGCGGTAA	GCGTTCGCGGCGGCCACGGCGCGGTTCGTCGGACAGCCCCTCCGGATGCGTTTCCTACCTTCATCCGAGGAGCGGTAA
1060	8	85	NZ_RXCA01000009.1	Pseudomonas aeruginosa MSH3 (contigIPC1178_9.1)	130481	130558	78	100.000	5.84e-32	0	0	145	GCGTTCGCGGCGGCCACGGCGCGGTTCGTCGGACAGCCCCTCCGGATGCGTTTCCTACCTTCATCCGAGGAGCGGTAA	GCGTTCGCGGCGGCCACGGCGCGGTTCGTCGGACAGCCCCTCCGGATGCGTTTCCTACCTTCATCCGAGGAGCGGTAA
1060	8	85	NZ_NSWY01000012.1	Pseudomonas aeruginosa AUS489 (contigIPC438_12.1)	9702	9625	78	100.000	5.84e-32	0	0	145	GCGTTCGCGGCGGCCACGGCGCGGTTCGTCGGACAGCCCCTCCGGATGCGTTTCCTACCTTCATCCGAGGAGCGGTAA	GCGTTCGCGGCGGCCACGGCGCGGTTCGTCGGACAGCCCCTCCGGATGCGTTTCCTACCTTCATCCGAGGAGCGGTAA
1060	8	85	NZ_JAFLHN010000002.1	Pseudomonas aeruginosa Pae_AZ16 (scaffoldPae_AZ16_NODE_68)	171289	171366	78	100.000	5.84e-32	0	0	145	GCGTTCGCGGCGGCCACGGCGCGGTTCGTCGGACAGCCCCTCCGGATGCGTTTCCTACCTTCATCCGAGGAGCGGTAA	GCGTTCGCGGCGGCCACGGCGCGGTTCGTCGGACAGCCCCTCCGGATGCGTTTCCTACCTTCATCCGAGGAGCGGTAA
1060	8	85	NZ_CP054790.1	Pseudomonas aeruginosa SE5418 (chromosome)	3245710	3245787	78	100.000	5.84e-32	0	0	145	GCGTTCGCGGCGGCCACGGCGCGGTTCGTCGGACAGCCCCTCCGGATGCGTTTCCTACCTTCATCCGAGGAGCGGTAA	GCGTTCGCGGCGGCCACGGCGCGGTTCGTCGGACAGCCCCTCCGGATGCGTTTCCTACCTTCATCCGAGGAGCGGTAA
1060	8	85	NZ_CP080518.1	Pseudomonas aeruginosa YY322 (chromosome)	3054557	3054634	78	100.000	5.84e-32	0	0	145	GCGTTCGCGGCGGCCACGGCGCGGTTCGTCGGACAGCCCCTCCGGATGCGTTTCCTACCTTCATCCGAGGAGCGGTAA	GCGTTCGCGGCGGCCACGGCGCGGTTCGTCGGACAGCCCCTCCGGATGCGTTTCCTACCTTCATCCGAGGAGCGGTAA
1060	8	85	NZ_CP065866.1	Pseudomonas aeruginosa TJ2019-017 (chromosome)	3055260	3055337	78	100.000	5.84e-32	0	0	145	GCGTTCGCGGCGGCCACGGCGCGGTTCGTCGGACAGCCCCTCCGGATGCGTTTCCTACCTTCATCCGAGGAGCGGTAA	GCGTTCGCGGCGGCCACGGCGCGGTTCGTCGGACAGCCCCTCCGGATGCGTTTCCTACCTTCATCCGAGGAGCGGTAA
1060	8	85	NZ_JABUGH010000004.1	Pseudomonas aeruginosa ROUE09 (ctg_ROUE09_4)	272685	272762	78	100.000	5.84e-32	0	0	145	GCGTTCGCGGCGGCCACGGCGCGGTTCGTCGGACAGCCCCTCCGGATGCGTTTCCTACCTTCATCCGAGGAGCGGTAA	GCGTTCGCGGCGGCCACGGCGCGGTTCGTCGGACAGCCCCTCCGGATGCGTTTCCTACCTTCATCCGAGGAGCGGTAA
1060	8	85	NZ_JALIXJ010000055.1	Pseudomonas aeruginosa C168 (NODE_14_contig)	9459	9382	78	100.000	5.84e-32	0	0	145	GCGTTCGCGGCGGCCACGGCGCGGTTCGTCGGACAGCCCCTCCGGATGCGTTTCCTACCTTCATCCGAGGAGCGGTAA	GCGTTCGCGGCGGCCACGGCGCGGTTCGTCGGACAGCCCCTCCGGATGCGTTTCCTACCTTCATCCGAGGAGCGGTAA
1060	8	85	NZ_JAHTGH010000033.1	Pseudomonas aeruginosa PS2033 (NODE_33_contig)	35024	35101	78	100.000	5.84e-32	0	0	145	GCGTTCGCGGCGGCCACGGCGCGGTTCGTCGGACAGCCCCTCCGGATGCGTTTCCTACCTTCATCCGAGGAGCGGTAA	GCGTTCGCGGCGGCCACGGCGCGGTTCGTCGGACAGCCCCTCCGGATGCGTTTCCTACCTTCATCCGAGGAGCGGTAA
1060	8	85	NZ_JADSLP010000015.1	Pseudomonas aeruginosa PSA00357 (contig00015)	9708	9631	78	100.000	5.84e-32	0	0	145	GCGTTCGCGGCGGCCACGGCGCGGTTCGTCGGACAGCCCCTCCGGATGCGTTTCCTACCTTCATCCGAGGAGCGGTAA	GCGTTCGCGGCGGCCACGGCGCGGTTCGTCGGACAGCCCCTCCGGATGCGTTTCCTACCTTCATCCGAGGAGCGGTAA
1060	8	85	NZ_CAADQG010000713.1	Pseudomonas aeruginosa XDR-PA / assembly MAD04-028 (contig713)	3469	3392	78	100.000	5.84e-32	0	0	145	GCGTTCGCGGCGGCCACGGCGCGGTTCGTCGGACAGCCCCTCCGGATGCGTTTCCTACCTTCATCCGAGGAGCGGTAA	GCGTTCGCGGCGGCCACGGCGCGGTTCGTCGGACAGCCCCTCCGGATGCGTTTCCTACCTTCATCCGAGGAGCGGTAA
1060	8	85	NZ_RWQL01000012.1	Pseudomonas aeruginosa PA-CL501 (contigIPC596_12.1)	141373	141296	78	100.000	5.84e-32	0	0	145	GCGTTCGCGGCGGCCACGGCGCGGTTCGTCGGACAGCCCCTCCGGATGCGTTTCCTACCTTCATCCGAGGAGCGGTAA	GCGTTCGCGGCGGCCACGGCGCGGTTCGTCGGACAGCCCCTCCGGATGCGTTTCCTACCTTCATCCGAGGAGCGGTAA
1060	8	85	NZ_RXBX01000012.1	Pseudomonas aeruginosa JYH9 (contigIPC1220_12.1)	10000	9923	78	100.000	5.84e-32	0	0	145	GCGTTCGCGGCGGCCACGGCGCGGTTCGTCGGACAGCCCCTCCGGATGCGTTTCCTACCTTCATCCGAGGAGCGGTAA	GCGTTCGCGGCGGCCACGGCGCGGTTCGTCGGACAGCCCCTCCGGATGCGTTTCCTACCTTCATCCGAGGAGCGGTAA
1060	8	85	NZ_NSWW01000027.1	Pseudomonas aeruginosa AUS496 (contigIPC441_27.1)	25154	25231	78	100.000	5.84e-32	0	0	145	GCGTTCGCGGCGGCCACGGCGCGGTTCGTCGGACAGCCCCTCCGGATGCGTTTCCTACCTTCATCCGAGGAGCGGTAA	GCGTTCGCGGCGGCCACGGCGCGGTTCGTCGGACAGCCCCTCCGGATGCGTTTCCTACCTTCATCCGAGGAGCGGTAA
1060	8	85	NZ_JAFLHP010000002.1	Pseudomonas aeruginosa Pae_AZ14 (scaffoldPae_AZ14_NODE_178)	761452	761375	78	100.000	5.84e-32	0	0	145	GCGTTCGCGGCGGCCACGGCGCGGTTCGTCGGACAGCCCCTCCGGATGCGTTTCCTACCTTCATCCGAGGAGCGGTAA	GCGTTCGCGGCGGCCACGGCGCGGTTCGTCGGACAGCCCCTCCGGATGCGTTTCCTACCTTCATCCGAGGAGCGGTAA
1060	8	85	NZ_CP054789.1	Pseudomonas aeruginosa SE5381 (chromosome)	3238068	3238145	78	100.000	5.84e-32	0	0	145	GCGTTCGCGGCGGCCACGGCGCGGTTCGTCGGACAGCCCCTCCGGATGCGTTTCCTACCTTCATCCGAGGAGCGGTAA	GCGTTCGCGGCGGCCACGGCGCGGTTCGTCGGACAGCCCCTCCGGATGCGTTTCCTACCTTCATCCGAGGAGCGGTAA
1060	8	85	NZ_CP080511.1	Pseudomonas aeruginosa DJ06 (chromosome)	3999291	3999214	78	100.000	5.84e-32	0	0	145	GCGTTCGCGGCGGCCACGGCGCGGTTCGTCGGACAGCCCCTCCGGATGCGTTTCCTACCTTCATCCGAGGAGCGGTAA	GCGTTCGCGGCGGCCACGGCGCGGTTCGTCGGACAGCCCCTCCGGATGCGTTTCCTACCTTCATCCGAGGAGCGGTAA
1060	8	85	NZ_CP065865.1	Pseudomonas aeruginosa TJ2019-022 (chromosome)	3512593	3512670	78	100.000	5.84e-32	0	0	145	GCGTTCGCGGCGGCCACGGCGCGGTTCGTCGGACAGCCCCTCCGGATGCGTTTCCTACCTTCATCCGAGGAGCGGTAA	GCGTTCGCGGCGGCCACGGCGCGGTTCGTCGGACAGCCCCTCCGGATGCGTTTCCTACCTTCATCCGAGGAGCGGTAA
1060	8	85	NZ_JABUGF010000005.1	Pseudomonas aeruginosa ROUE19 (ctg_ROUE19_5)	128173	128250	78	100.000	5.84e-32	0	0	145	GCGTTCGCGGCGGCCACGGCGCGGTTCGTCGGACAGCCCCTCCGGATGCGTTTCCTACCTTCATCCGAGGAGCGGTAA	GCGTTCGCGGCGGCCACGGCGCGGTTCGTCGGACAGCCCCTCCGGATGCGTTTCCTACCTTCATCCGAGGAGCGGTAA
1060	8	85	NZ_JALIXL010000519.1	Pseudomonas aeruginosa A163 (NODE_247_scaffold)	838	915	78	100.000	5.84e-32	0	0	145	GCGTTCGCGGCGGCCACGGCGCGGTTCGTCGGACAGCCCCTCCGGATGCGTTTCCTACCTTCATCCGAGGAGCGGTAA	GCGTTCGCGGCGGCCACGGCGCGGTTCGTCGGACAGCCCCTCCGGATGCGTTTCCTACCTTCATCCGAGGAGCGGTAA
1060	8	85	NZ_JAHTGI010000038.1	Pseudomonas aeruginosa PS2034 (NODE_38_contig)	34502	34579	78	100.000	5.84e-32	0	0	145	GCGTTCGCGGCGGCCACGGCGCGGTTCGTCGGACAGCCCCTCCGGATGCGTTTCCTACCTTCATCCGAGGAGCGGTAA	GCGTTCGCGGCGGCCACGGCGCGGTTCGTCGGACAGCCCCTCCGGATGCGTTTCCTACCTTCATCCGAGGAGCGGTAA
1060	8	85	NZ_JAALIL010000038.1	Pseudomonas aeruginosa CEC3 (contigCEC3_38)	9481	9404	78	100.000	5.84e-32	0	0	145	GCGTTCGCGGCGGCCACGGCGCGGTTCGTCGGACAGCCCCTCCGGATGCGTTTCCTACCTTCATCCGAGGAGCGGTAA	GCGTTCGCGGCGGCCACGGCGCGGTTCGTCGGACAGCCCCTCCGGATGCGTTTCCTACCTTCATCCGAGGAGCGGTAA
1060	8	85	NZ_CAADQE010000192.1	Pseudomonas aeruginosa XDR-PA / assembly MAD04-014 (contig192)	5698	5775	78	100.000	5.84e-32	0	0	145	GCGTTCGCGGCGGCCACGGCGCGGTTCGTCGGACAGCCCCTCCGGATGCGTTTCCTACCTTCATCCGAGGAGCGGTAA	GCGTTCGCGGCGGCCACGGCGCGGTTCGTCGGACAGCCCCTCCGGATGCGTTTCCTACCTTCATCCGAGGAGCGGTAA
1060	8	85	NZ_RWQK01000010.1	Pseudomonas aeruginosa PA-CL502 (contigIPC597_10.1)	137778	137701	78	100.000	5.84e-32	0	0	145	GCGTTCGCGGCGGCCACGGCGCGGTTCGTCGGACAGCCCCTCCGGATGCGTTTCCTACCTTCATCCGAGGAGCGGTAA	GCGTTCGCGGCGGCCACGGCGCGGTTCGTCGGACAGCCCCTCCGGATGCGTTTCCTACCTTCATCCGAGGAGCGGTAA
1060	8	85	NZ_RXBU01000013.1	Pseudomonas aeruginosa JYH15 (contigIPC1226_13.1)	9820	9743	78	100.000	5.84e-32	0	0	145	GCGTTCGCGGCGGCCACGGCGCGGTTCGTCGGACAGCCCCTCCGGATGCGTTTCCTACCTTCATCCGAGGAGCGGTAA	GCGTTCGCGGCGGCCACGGCGCGGTTCGTCGGACAGCCCCTCCGGATGCGTTTCCTACCTTCATCCGAGGAGCGGTAA
1060	8	85	NZ_NSWL01000013.1	Pseudomonas aeruginosa AUS436 (contigIPC472_13.1)	9822	9745	78	100.000	5.84e-32	0	0	145	GCGTTCGCGGCGGCCACGGCGCGGTTCGTCGGACAGCCCCTCCGGATGCGTTTCCTACCTTCATCCGAGGAGCGGTAA	GCGTTCGCGGCGGCCACGGCGCGGTTCGTCGGACAGCCCCTCCGGATGCGTTTCCTACCTTCATCCGAGGAGCGGTAA
1060	8	85	NZ_JAFLHO010000001.1	Pseudomonas aeruginosa Pae_AZ15 (scaffoldPae_AZ15_NODE_90)	1046213	1046136	78	100.000	5.84e-32	0	0	145	GCGTTCGCGGCGGCCACGGCGCGGTTCGTCGGACAGCCCCTCCGGATGCGTTTCCTACCTTCATCCGAGGAGCGGTAA	GCGTTCGCGGCGGCCACGGCGCGGTTCGTCGGACAGCCCCTCCGGATGCGTTTCCTACCTTCATCCGAGGAGCGGTAA
1060	8	85	NZ_CP054788.1	Pseudomonas aeruginosa YTSY4 (chromosome)	776947	776870	78	100.000	5.84e-32	0	0	145	GCGTTCGCGGCGGCCACGGCGCGGTTCGTCGGACAGCCCCTCCGGATGCGTTTCCTACCTTCATCCGAGGAGCGGTAA	GCGTTCGCGGCGGCCACGGCGCGGTTCGTCGGACAGCCCCTCCGGATGCGTTTCCTACCTTCATCCGAGGAGCGGTAA
1060	8	85	NZ_CP071947.1	Pseudomonas aeruginosa 2020HL-00861 (chromosome)	4541990	4542067	78	100.000	5.84e-32	0	0	145	GCGTTCGCGGCGGCCACGGCGCGGTTCGTCGGACAGCCCCTCCGGATGCGTTTCCTACCTTCATCCGAGGAGCGGTAA	GCGTTCGCGGCGGCCACGGCGCGGTTCGTCGGACAGCCCCTCCGGATGCGTTTCCTACCTTCATCCGAGGAGCGGTAA
1060	8	85	NZ_CP065848.1	Pseudomonas aeruginosa CMC-097 (chromosome)	4290719	4290642	78	100.000	5.84e-32	0	0	145	GCGTTCGCGGCGGCCACGGCGCGGTTCGTCGGACAGCCCCTCCGGATGCGTTTCCTACCTTCATCCGAGGAGCGGTAA	GCGTTCGCGGCGGCCACGGCGCGGTTCGTCGGACAGCCCCTCCGGATGCGTTTCCTACCTTCATCCGAGGAGCGGTAA
1060	8	85	NZ_WXEV01000079.1	Pseudomonas aeruginosa PFL-P1 (Scaffold_79)	125841	125918	78	100.000	5.84e-32	0	0	145	GCGTTCGCGGCGGCCACGGCGCGGTTCGTCGGACAGCCCCTCCGGATGCGTTTCCTACCTTCATCCGAGGAGCGGTAA	GCGTTCGCGGCGGCCACGGCGCGGTTCGTCGGACAGCCCCTCCGGATGCGTTTCCTACCTTCATCCGAGGAGCGGTAA
1060	8	85	NZ_JALIXN010000052.1	Pseudomonas aeruginosa A46 (NODE_15_contig)	9459	9382	78	100.000	5.84e-32	0	0	145	GCGTTCGCGGCGGCCACGGCGCGGTTCGTCGGACAGCCCCTCCGGATGCGTTTCCTACCTTCATCCGAGGAGCGGTAA	GCGTTCGCGGCGGCCACGGCGCGGTTCGTCGGACAGCCCCTCCGGATGCGTTTCCTACCTTCATCCGAGGAGCGGTAA
1060	8	85	NZ_JAHTFV010000014.1	Pseudomonas aeruginosa PS2014 (NODE_14_contig)	9481	9404	78	100.000	5.84e-32	0	0	145	GCGTTCGCGGCGGCCACGGCGCGGTTCGTCGGACAGCCCCTCCGGATGCGTTTCCTACCTTCATCCGAGGAGCGGTAA	GCGTTCGCGGCGGCCACGGCGCGGTTCGTCGGACAGCCCCTCCGGATGCGTTTCCTACCTTCATCCGAGGAGCGGTAA
1060	8	85	NZ_JAALIK010000016.1	Pseudomonas aeruginosa CEC5 (contigCEC5_16)	125547	125624	78	100.000	5.84e-32	0	0	145	GCGTTCGCGGCGGCCACGGCGCGGTTCGTCGGACAGCCCCTCCGGATGCGTTTCCTACCTTCATCCGAGGAGCGGTAA	GCGTTCGCGGCGGCCACGGCGCGGTTCGTCGGACAGCCCCTCCGGATGCGTTTCCTACCTTCATCCGAGGAGCGGTAA
1060	8	85	NZ_CAADPZ010000017.1	Pseudomonas aeruginosa XDR-PA / assembly MAD04-008 (contig17)	9435	9358	78	100.000	5.84e-32	0	0	145	GCGTTCGCGGCGGCCACGGCGCGGTTCGTCGGACAGCCCCTCCGGATGCGTTTCCTACCTTCATCCGAGGAGCGGTAA	GCGTTCGCGGCGGCCACGGCGCGGTTCGTCGGACAGCCCCTCCGGATGCGTTTCCTACCTTCATCCGAGGAGCGGTAA
1060	8	85	NZ_RWQJ01000012.1	Pseudomonas aeruginosa PA-CL504 (contigIPC598_12.1)	10321	10244	78	100.000	5.84e-32	0	0	145	GCGTTCGCGGCGGCCACGGCGCGGTTCGTCGGACAGCCCCTCCGGATGCGTTTCCTACCTTCATCCGAGGAGCGGTAA	GCGTTCGCGGCGGCCACGGCGCGGTTCGTCGGACAGCCCCTCCGGATGCGTTTCCTACCTTCATCCGAGGAGCGGTAA
1060	8	85	NZ_RXBS01000018.1	Pseudomonas aeruginosa JYH19 (contigIPC1230_18.1)	9702	9625	78	100.000	5.84e-32	0	0	145	GCGTTCGCGGCGGCCACGGCGCGGTTCGTCGGACAGCCCCTCCGGATGCGTTTCCTACCTTCATCCGAGGAGCGGTAA	GCGTTCGCGGCGGCCACGGCGCGGTTCGTCGGACAGCCCCTCCGGATGCGTTTCCTACCTTCATCCGAGGAGCGGTAA
1060	8	85	NZ_NSWN01000014.1	Pseudomonas aeruginosa AUS050 (contigIPC470_14.1)	10582	10505	78	100.000	5.84e-32	0	0	145	GCGTTCGCGGCGGCCACGGCGCGGTTCGTCGGACAGCCCCTCCGGATGCGTTTCCTACCTTCATCCGAGGAGCGGTAA	GCGTTCGCGGCGGCCACGGCGCGGTTCGTCGGACAGCCCCTCCGGATGCGTTTCCTACCTTCATCCGAGGAGCGGTAA
1060	8	85	NZ_JAFLHM010000001.1	Pseudomonas aeruginosa Pae_AZ17 (scaffoldPae_AZ17_NODE_116)	171473	171550	78	100.000	5.84e-32	0	0	145	GCGTTCGCGGCGGCCACGGCGCGGTTCGTCGGACAGCCCCTCCGGATGCGTTTCCTACCTTCATCCGAGGAGCGGTAA	GCGTTCGCGGCGGCCACGGCGCGGTTCGTCGGACAGCCCCTCCGGATGCGTTTCCTACCTTCATCCGAGGAGCGGTAA
1060	8	85	NZ_CP054787.1	Pseudomonas aeruginosa HB2011305RE (chromosome)	3090167	3090244	78	100.000	5.84e-32	0	0	145	GCGTTCGCGGCGGCCACGGCGCGGTTCGTCGGACAGCCCCTCCGGATGCGTTTCCTACCTTCATCCGAGGAGCGGTAA	GCGTTCGCGGCGGCCACGGCGCGGTTCGTCGGACAGCCCCTCCGGATGCGTTTCCTACCTTCATCCGAGGAGCGGTAA
1060	8	85	NZ_CP080289.1	Pseudomonas aeruginosa PA2207 (chromosome)	3465833	3465756	78	100.000	5.84e-32	0	0	145	GCGTTCGCGGCGGCCACGGCGCGGTTCGTCGGACAGCCCCTCCGGATGCGTTTCCTACCTTCATCCGAGGAGCGGTAA	GCGTTCGCGGCGGCCACGGCGCGGTTCGTCGGACAGCCCCTCCGGATGCGTTTCCTACCTTCATCCGAGGAGCGGTAA
1060	8	85	NZ_JAECUF010000035.1	Pseudomonas aeruginosa CCBH26703 (NODE_35_contig)	9531	9454	78	100.000	5.84e-32	0	0	145	GCGTTCGCGGCGGCCACGGCGCGGTTCGTCGGACAGCCCCTCCGGATGCGTTTCCTACCTTCATCCGAGGAGCGGTAA	GCGTTCGCGGCGGCCACGGCGCGGTTCGTCGGACAGCCCCTCCGGATGCGTTTCCTACCTTCATCCGAGGAGCGGTAA
1060	8	85	NZ_CP050054.1	Pseudomonas aeruginosa LIUYANG-A (CP050054.1)	2983064	2983141	78	100.000	5.84e-32	0	0	145	GCGTTCGCGGCGGCCACGGCGCGGTTCGTCGGACAGCCCCTCCGGATGCGTTTCCTACCTTCATCCGAGGAGCGGTAA	GCGTTCGCGGCGGCCACGGCGCGGTTCGTCGGACAGCCCCTCCGGATGCGTTTCCTACCTTCATCCGAGGAGCGGTAA
1060	8	85	NZ_JALIXT010000039.1	Pseudomonas aeruginosa A56 (NODE_19_scaffold)	123999	124076	78	100.000	5.84e-32	0	0	145	GCGTTCGCGGCGGCCACGGCGCGGTTCGTCGGACAGCCCCTCCGGATGCGTTTCCTACCTTCATCCGAGGAGCGGTAA	GCGTTCGCGGCGGCCACGGCGCGGTTCGTCGGACAGCCCCTCCGGATGCGTTTCCTACCTTCATCCGAGGAGCGGTAA
1060	8	85	NZ_JAHTFW010000013.1	Pseudomonas aeruginosa PS2015 (NODE_13_contig)	129830	129907	78	100.000	5.84e-32	0	0	145	GCGTTCGCGGCGGCCACGGCGCGGTTCGTCGGACAGCCCCTCCGGATGCGTTTCCTACCTTCATCCGAGGAGCGGTAA	GCGTTCGCGGCGGCCACGGCGCGGTTCGTCGGACAGCCCCTCCGGATGCGTTTCCTACCTTCATCCGAGGAGCGGTAA
1060	8	85	NZ_JAAOHN010000017.1	Pseudomonas aeruginosa CEC4 (contigCEC4_17)	130125	130202	78	100.000	5.84e-32	0	0	145	GCGTTCGCGGCGGCCACGGCGCGGTTCGTCGGACAGCCCCTCCGGATGCGTTTCCTACCTTCATCCGAGGAGCGGTAA	GCGTTCGCGGCGGCCACGGCGCGGTTCGTCGGACAGCCCCTCCGGATGCGTTTCCTACCTTCATCCGAGGAGCGGTAA
1060	8	85	NZ_CAADPW010000424.1	Pseudomonas aeruginosa XDR-PA / assembly MAD04-005 (contig424)	1459	1536	78	100.000	5.84e-32	0	0	145	GCGTTCGCGGCGGCCACGGCGCGGTTCGTCGGACAGCCCCTCCGGATGCGTTTCCTACCTTCATCCGAGGAGCGGTAA	GCGTTCGCGGCGGCCACGGCGCGGTTCGTCGGACAGCCCCTCCGGATGCGTTTCCTACCTTCATCCGAGGAGCGGTAA
1060	8	85	NZ_RWQI01000009.1	Pseudomonas aeruginosa PA-CL505 (contigIPC599_9.1)	488446	488369	78	100.000	5.84e-32	0	0	145	GCGTTCGCGGCGGCCACGGCGCGGTTCGTCGGACAGCCCCTCCGGATGCGTTTCCTACCTTCATCCGAGGAGCGGTAA	GCGTTCGCGGCGGCCACGGCGCGGTTCGTCGGACAGCCCCTCCGGATGCGTTTCCTACCTTCATCCGAGGAGCGGTAA
1060	8	85	NZ_RXBQ01000001.1	Pseudomonas aeruginosa JYH23 (contigIPC1234_1.1)	487514	487437	78	100.000	5.84e-32	0	0	145	GCGTTCGCGGCGGCCACGGCGCGGTTCGTCGGACAGCCCCTCCGGATGCGTTTCCTACCTTCATCCGAGGAGCGGTAA	GCGTTCGCGGCGGCCACGGCGCGGTTCGTCGGACAGCCCCTCCGGATGCGTTTCCTACCTTCATCCGAGGAGCGGTAA
1060	8	85	NZ_NSWK01000014.1	Pseudomonas aeruginosa AUS439 (contigIPC474_14.1)	9906	9829	78	100.000	5.84e-32	0	0	145	GCGTTCGCGGCGGCCACGGCGCGGTTCGTCGGACAGCCCCTCCGGATGCGTTTCCTACCTTCATCCGAGGAGCGGTAA	GCGTTCGCGGCGGCCACGGCGCGGTTCGTCGGACAGCCCCTCCGGATGCGTTTCCTACCTTCATCCGAGGAGCGGTAA
1060	8	85	NZ_JAFLHL010000002.1	Pseudomonas aeruginosa Pae_AZ18 (scaffoldPae_AZ18_NODE_12)	693098	693021	78	100.000	5.84e-32	0	0	145	GCGTTCGCGGCGGCCACGGCGCGGTTCGTCGGACAGCCCCTCCGGATGCGTTTCCTACCTTCATCCGAGGAGCGGTAA	GCGTTCGCGGCGGCCACGGCGCGGTTCGTCGGACAGCCCCTCCGGATGCGTTTCCTACCTTCATCCGAGGAGCGGTAA
1060	8	85	NZ_CP054786.1	Pseudomonas aeruginosa DL201330 (chromosome)	970059	970136	78	100.000	5.84e-32	0	0	145	GCGTTCGCGGCGGCCACGGCGCGGTTCGTCGGACAGCCCCTCCGGATGCGTTTCCTACCTTCATCCGAGGAGCGGTAA	GCGTTCGCGGCGGCCACGGCGCGGTTCGTCGGACAGCCCCTCCGGATGCGTTTCCTACCTTCATCCGAGGAGCGGTAA
1060	8	85	NZ_CP080288.1	Pseudomonas aeruginosa UNC_PaerCF05 (chromosome)	3934754	3934677	78	100.000	5.84e-32	0	0	145	GCGTTCGCGGCGGCCACGGCGCGGTTCGTCGGACAGCCCCTCCGGATGCGTTTCCTACCTTCATCCGAGGAGCGGTAA	GCGTTCGCGGCGGCCACGGCGCGGTTCGTCGGACAGCCCCTCCGGATGCGTTTCCTACCTTCATCCGAGGAGCGGTAA
1060	8	85	NZ_JAECUE010000049.1	Pseudomonas aeruginosa CCBH26731 (NODE_49_contig)	9531	9454	78	100.000	5.84e-32	0	0	145	GCGTTCGCGGCGGCCACGGCGCGGTTCGTCGGACAGCCCCTCCGGATGCGTTTCCTACCTTCATCCGAGGAGCGGTAA	GCGTTCGCGGCGGCCACGGCGCGGTTCGTCGGACAGCCCCTCCGGATGCGTTTCCTACCTTCATCCGAGGAGCGGTAA
1060	8	85	NZ_CP050053.1	Pseudomonas aeruginosa LIUYANG-C (CP050053.1)	3018030	3017953	78	100.000	5.84e-32	0	0	145	GCGTTCGCGGCGGCCACGGCGCGGTTCGTCGGACAGCCCCTCCGGATGCGTTTCCTACCTTCATCCGAGGAGCGGTAA	GCGTTCGCGGCGGCCACGGCGCGGTTCGTCGGACAGCCCCTCCGGATGCGTTTCCTACCTTCATCCGAGGAGCGGTAA
1060	8	85	NZ_JALIXS010000041.1	Pseudomonas aeruginosa A55 (NODE_17_scaffold)	123999	124076	78	100.000	5.84e-32	0	0	145	GCGTTCGCGGCGGCCACGGCGCGGTTCGTCGGACAGCCCCTCCGGATGCGTTTCCTACCTTCATCCGAGGAGCGGTAA	GCGTTCGCGGCGGCCACGGCGCGGTTCGTCGGACAGCCCCTCCGGATGCGTTTCCTACCTTCATCCGAGGAGCGGTAA
1060	8	85	NZ_JAHTFZ010000016.1	Pseudomonas aeruginosa PS2019 (NODE_16_contig)	9481	9404	78	100.000	5.84e-32	0	0	145	GCGTTCGCGGCGGCCACGGCGCGGTTCGTCGGACAGCCCCTCCGGATGCGTTTCCTACCTTCATCCGAGGAGCGGTAA	GCGTTCGCGGCGGCCACGGCGCGGTTCGTCGGACAGCCCCTCCGGATGCGTTTCCTACCTTCATCCGAGGAGCGGTAA
1060	8	85	NZ_JAAOHI010000054.1	Pseudomonas aeruginosa CEC11 (contigCEC11_54)	1517	1594	78	100.000	5.84e-32	0	0	145	GCGTTCGCGGCGGCCACGGCGCGGTTCGTCGGACAGCCCCTCCGGATGCGTTTCCTACCTTCATCCGAGGAGCGGTAA	GCGTTCGCGGCGGCCACGGCGCGGTTCGTCGGACAGCCCCTCCGGATGCGTTTCCTACCTTCATCCGAGGAGCGGTAA
1060	8	85	NZ_CAADPX010000650.1	Pseudomonas aeruginosa XDR-PA / assembly MAD03-038 (contig650)	4042	4119	78	100.000	5.84e-32	0	0	145	GCGTTCGCGGCGGCCACGGCGCGGTTCGTCGGACAGCCCCTCCGGATGCGTTTCCTACCTTCATCCGAGGAGCGGTAA	GCGTTCGCGGCGGCCACGGCGCGGTTCGTCGGACAGCCCCTCCGGATGCGTTTCCTACCTTCATCCGAGGAGCGGTAA
1060	8	85	NZ_RWQG01000013.1	Pseudomonas aeruginosa PA-CL507 (contigIPC601_13.1)	9662	9585	78	100.000	5.84e-32	0	0	145	GCGTTCGCGGCGGCCACGGCGCGGTTCGTCGGACAGCCCCTCCGGATGCGTTTCCTACCTTCATCCGAGGAGCGGTAA	GCGTTCGCGGCGGCCACGGCGCGGTTCGTCGGACAGCCCCTCCGGATGCGTTTCCTACCTTCATCCGAGGAGCGGTAA
1060	8	85	NZ_RXBN01000036.1	Pseudomonas aeruginosa MCF206 (contigIPC1356_36.1)	25372	25449	78	100.000	5.84e-32	0	0	145	GCGTTCGCGGCGGCCACGGCGCGGTTCGTCGGACAGCCCCTCCGGATGCGTTTCCTACCTTCATCCGAGGAGCGGTAA	GCGTTCGCGGCGGCCACGGCGCGGTTCGTCGGACAGCCCCTCCGGATGCGTTTCCTACCTTCATCCGAGGAGCGGTAA
1060	8	85	NZ_NSWH01000014.1	Pseudomonas aeruginosa AUS442 (contigIPC477_14.1)	9882	9805	78	100.000	5.84e-32	0	0	145	GCGTTCGCGGCGGCCACGGCGCGGTTCGTCGGACAGCCCCTCCGGATGCGTTTCCTACCTTCATCCGAGGAGCGGTAA	GCGTTCGCGGCGGCCACGGCGCGGTTCGTCGGACAGCCCCTCCGGATGCGTTTCCTACCTTCATCCGAGGAGCGGTAA
1060	8	85	NZ_JAFLHI010000064.1	Pseudomonas aeruginosa Pae_AZ21 (scaffoldPae_AZ21_NODE_208)	7721	7644	78	100.000	5.84e-32	0	0	145	GCGTTCGCGGCGGCCACGGCGCGGTTCGTCGGACAGCCCCTCCGGATGCGTTTCCTACCTTCATCCGAGGAGCGGTAA	GCGTTCGCGGCGGCCACGGCGCGGTTCGTCGGACAGCCCCTCCGGATGCGTTTCCTACCTTCATCCGAGGAGCGGTAA
1060	8	85	NZ_JAKEVX010000019.1	Pseudomonas aeruginosa 17387 (17387_contig_19)	9627	9550	78	100.000	5.84e-32	0	0	145	GCGTTCGCGGCGGCCACGGCGCGGTTCGTCGGACAGCCCCTCCGGATGCGTTTCCTACCTTCATCCGAGGAGCGGTAA	GCGTTCGCGGCGGCCACGGCGCGGTTCGTCGGACAGCCCCTCCGGATGCGTTTCCTACCTTCATCCGAGGAGCGGTAA
1060	8	85	NZ_CP080285.1	Pseudomonas aeruginosa UNC_PaerCF14 (chromosome)	3918037	3918114	78	100.000	5.84e-32	0	0	145	GCGTTCGCGGCGGCCACGGCGCGGTTCGTCGGACAGCCCCTCCGGATGCGTTTCCTACCTTCATCCGAGGAGCGGTAA	GCGTTCGCGGCGGCCACGGCGCGGTTCGTCGGACAGCCCCTCCGGATGCGTTTCCTACCTTCATCCGAGGAGCGGTAA
1060	8	85	NZ_JAECTT010000026.1	Pseudomonas aeruginosa CCBH27337 (NODE_26_contig)	34859	34936	78	100.000	5.84e-32	0	0	145	GCGTTCGCGGCGGCCACGGCGCGGTTCGTCGGACAGCCCCTCCGGATGCGTTTCCTACCTTCATCCGAGGAGCGGTAA	GCGTTCGCGGCGGCCACGGCGCGGTTCGTCGGACAGCCCCTCCGGATGCGTTTCCTACCTTCATCCGAGGAGCGGTAA
1060	8	85	NZ_CP050052.1	Pseudomonas aeruginosa LIUYANG-E (CP050052.1)	2983082	2983159	78	100.000	5.84e-32	0	0	145	GCGTTCGCGGCGGCCACGGCGCGGTTCGTCGGACAGCCCCTCCGGATGCGTTTCCTACCTTCATCCGAGGAGCGGTAA	GCGTTCGCGGCGGCCACGGCGCGGTTCGTCGGACAGCCCCTCCGGATGCGTTTCCTACCTTCATCCGAGGAGCGGTAA
1060	8	85	NZ_JALIXU010000053.1	Pseudomonas aeruginosa A58 (NODE_38_scaffold)	24887	24964	78	100.000	5.84e-32	0	0	145	GCGTTCGCGGCGGCCACGGCGCGGTTCGTCGGACAGCCCCTCCGGATGCGTTTCCTACCTTCATCCGAGGAGCGGTAA	GCGTTCGCGGCGGCCACGGCGCGGTTCGTCGGACAGCCCCTCCGGATGCGTTTCCTACCTTCATCCGAGGAGCGGTAA
1060	8	85	NZ_JAHTGA010000020.1	Pseudomonas aeruginosa PS2021 (NODE_20_contig)	131183	131260	78	100.000	5.84e-32	0	0	145	GCGTTCGCGGCGGCCACGGCGCGGTTCGTCGGACAGCCCCTCCGGATGCGTTTCCTACCTTCATCCGAGGAGCGGTAA	GCGTTCGCGGCGGCCACGGCGCGGTTCGTCGGACAGCCCCTCCGGATGCGTTTCCTACCTTCATCCGAGGAGCGGTAA
1060	8	85	NZ_JAAOHM010000081.1	Pseudomonas aeruginosa CEC7 (contigCEC7_81)	1519	1596	78	100.000	5.84e-32	0	0	145	GCGTTCGCGGCGGCCACGGCGCGGTTCGTCGGACAGCCCCTCCGGATGCGTTTCCTACCTTCATCCGAGGAGCGGTAA	GCGTTCGCGGCGGCCACGGCGCGGTTCGTCGGACAGCCCCTCCGGATGCGTTTCCTACCTTCATCCGAGGAGCGGTAA
1060	8	85	NZ_CAADPU010000263.1	Pseudomonas aeruginosa XDR-PA / assembly MAD03-033 (contig263)	9433	9356	78	100.000	5.84e-32	0	0	145	GCGTTCGCGGCGGCCACGGCGCGGTTCGTCGGACAGCCCCTCCGGATGCGTTTCCTACCTTCATCCGAGGAGCGGTAA	GCGTTCGCGGCGGCCACGGCGCGGTTCGTCGGACAGCCCCTCCGGATGCGTTTCCTACCTTCATCCGAGGAGCGGTAA
1060	8	85	NZ_RWQH01000009.1	Pseudomonas aeruginosa PA-CL506b (contigIPC600_9.1)	397497	397420	78	100.000	5.84e-32	0	0	145	GCGTTCGCGGCGGCCACGGCGCGGTTCGTCGGACAGCCCCTCCGGATGCGTTTCCTACCTTCATCCGAGGAGCGGTAA	GCGTTCGCGGCGGCCACGGCGCGGTTCGTCGGACAGCCCCTCCGGATGCGTTTCCTACCTTCATCCGAGGAGCGGTAA
1060	8	85	NZ_RXBM01000014.1	Pseudomonas aeruginosa MCF430 (contigIPC1360_14.1)	10409	10332	78	100.000	5.84e-32	0	0	145	GCGTTCGCGGCGGCCACGGCGCGGTTCGTCGGACAGCCCCTCCGGATGCGTTTCCTACCTTCATCCGAGGAGCGGTAA	GCGTTCGCGGCGGCCACGGCGCGGTTCGTCGGACAGCCCCTCCGGATGCGTTTCCTACCTTCATCCGAGGAGCGGTAA
1060	8	85	NZ_NSWG01000015.1	Pseudomonas aeruginosa AUS595 (contigIPC478_15.1)	9871	9794	78	100.000	5.84e-32	0	0	145	GCGTTCGCGGCGGCCACGGCGCGGTTCGTCGGACAGCCCCTCCGGATGCGTTTCCTACCTTCATCCGAGGAGCGGTAA	GCGTTCGCGGCGGCCACGGCGCGGTTCGTCGGACAGCCCCTCCGGATGCGTTTCCTACCTTCATCCGAGGAGCGGTAA
1060	8	85	NZ_JAFLHH010000063.1	Pseudomonas aeruginosa Pae_AZ22 (scaffoldPae_AZ22_NODE_399)	746	823	78	100.000	5.84e-32	0	0	145	GCGTTCGCGGCGGCCACGGCGCGGTTCGTCGGACAGCCCCTCCGGATGCGTTTCCTACCTTCATCCGAGGAGCGGTAA	GCGTTCGCGGCGGCCACGGCGCGGTTCGTCGGACAGCCCCTCCGGATGCGTTTCCTACCTTCATCCGAGGAGCGGTAA
1060	8	85	NZ_JAJBHS010000001.1	Pseudomonas aeruginosa MIN-151 (contig1)	7093761	7093838	78	100.000	5.84e-32	0	0	145	GCGTTCGCGGCGGCCACGGCGCGGTTCGTCGGACAGCCCCTCCGGATGCGTTTCCTACCTTCATCCGAGGAGCGGTAA	GCGTTCGCGGCGGCCACGGCGCGGTTCGTCGGACAGCCCCTCCGGATGCGTTTCCTACCTTCATCCGAGGAGCGGTAA
1060	8	85	NZ_CP080281.1	Pseudomonas aeruginosa UNC_PaerCF17 (chromosome)	4520372	4520449	78	100.000	5.84e-32	0	0	145	GCGTTCGCGGCGGCCACGGCGCGGTTCGTCGGACAGCCCCTCCGGATGCGTTTCCTACCTTCATCCGAGGAGCGGTAA	GCGTTCGCGGCGGCCACGGCGCGGTTCGTCGGACAGCCCCTCCGGATGCGTTTCCTACCTTCATCCGAGGAGCGGTAA
1060	8	85	NZ_JAECTS010000025.1	Pseudomonas aeruginosa CCBH27339 (NODE_25_contig)	34865	34942	78	100.000	5.84e-32	0	0	145	GCGTTCGCGGCGGCCACGGCGCGGTTCGTCGGACAGCCCCTCCGGATGCGTTTCCTACCTTCATCCGAGGAGCGGTAA	GCGTTCGCGGCGGCCACGGCGCGGTTCGTCGGACAGCCCCTCCGGATGCGTTTCCTACCTTCATCCGAGGAGCGGTAA
1060	8	85	NZ_CP045552.2	Pseudomonas aeruginosa YT12746 (chromosome)	3226314	3226391	78	100.000	5.84e-32	0	0	145	GCGTTCGCGGCGGCCACGGCGCGGTTCGTCGGACAGCCCCTCCGGATGCGTTTCCTACCTTCATCCGAGGAGCGGTAA	GCGTTCGCGGCGGCCACGGCGCGGTTCGTCGGACAGCCCCTCCGGATGCGTTTCCTACCTTCATCCGAGGAGCGGTAA
1060	8	85	NZ_JALIXV010000144.1	Pseudomonas aeruginosa A60 (NODE_134_scaffold)	6690	6767	78	100.000	5.84e-32	0	0	145	GCGTTCGCGGCGGCCACGGCGCGGTTCGTCGGACAGCCCCTCCGGATGCGTTTCCTACCTTCATCCGAGGAGCGGTAA	GCGTTCGCGGCGGCCACGGCGCGGTTCGTCGGACAGCCCCTCCGGATGCGTTTCCTACCTTCATCCGAGGAGCGGTAA
1060	8	85	NZ_JAHTFX010000019.1	Pseudomonas aeruginosa PS2016 (NODE_19_contig)	125547	125624	78	100.000	5.84e-32	0	0	145	GCGTTCGCGGCGGCCACGGCGCGGTTCGTCGGACAGCCCCTCCGGATGCGTTTCCTACCTTCATCCGAGGAGCGGTAA	GCGTTCGCGGCGGCCACGGCGCGGTTCGTCGGACAGCCCCTCCGGATGCGTTTCCTACCTTCATCCGAGGAGCGGTAA
1060	8	85	NZ_JAAOHL010000019.1	Pseudomonas aeruginosa CEC8 (contigCEC8_19)	9481	9404	78	100.000	5.84e-32	0	0	145	GCGTTCGCGGCGGCCACGGCGCGGTTCGTCGGACAGCCCCTCCGGATGCGTTTCCTACCTTCATCCGAGGAGCGGTAA	GCGTTCGCGGCGGCCACGGCGCGGTTCGTCGGACAGCCCCTCCGGATGCGTTTCCTACCTTCATCCGAGGAGCGGTAA
1060	8	85	NZ_CAADPV010000265.1	Pseudomonas aeruginosa XDR-PA / assembly MAD03-001 (contig265)	9434	9357	78	100.000	5.84e-32	0	0	145	GCGTTCGCGGCGGCCACGGCGCGGTTCGTCGGACAGCCCCTCCGGATGCGTTTCCTACCTTCATCCGAGGAGCGGTAA	GCGTTCGCGGCGGCCACGGCGCGGTTCGTCGGACAGCCCCTCCGGATGCGTTTCCTACCTTCATCCGAGGAGCGGTAA
1060	8	85	NZ_RWQF01000008.1	Pseudomonas aeruginosa PA-CL508 (scaffoldIPC602_8.1)	489321	489244	78	100.000	5.84e-32	0	0	145	GCGTTCGCGGCGGCCACGGCGCGGTTCGTCGGACAGCCCCTCCGGATGCGTTTCCTACCTTCATCCGAGGAGCGGTAA	GCGTTCGCGGCGGCCACGGCGCGGTTCGTCGGACAGCCCCTCCGGATGCGTTTCCTACCTTCATCCGAGGAGCGGTAA
1060	8	85	NZ_RXBG01000015.1	Pseudomonas aeruginosa MCF178 (contigIPC1366_15.1)	9837	9760	78	100.000	5.84e-32	0	0	145	GCGTTCGCGGCGGCCACGGCGCGGTTCGTCGGACAGCCCCTCCGGATGCGTTTCCTACCTTCATCCGAGGAGCGGTAA	GCGTTCGCGGCGGCCACGGCGCGGTTCGTCGGACAGCCCCTCCGGATGCGTTTCCTACCTTCATCCGAGGAGCGGTAA
1060	8	85	NZ_NSWI01000003.1	Pseudomonas aeruginosa AUS441 (contigIPC476_3.1)	560495	560418	78	100.000	5.84e-32	0	0	145	GCGTTCGCGGCGGCCACGGCGCGGTTCGTCGGACAGCCCCTCCGGATGCGTTTCCTACCTTCATCCGAGGAGCGGTAA	GCGTTCGCGGCGGCCACGGCGCGGTTCGTCGGACAGCCCCTCCGGATGCGTTTCCTACCTTCATCCGAGGAGCGGTAA
1060	8	85	NZ_JAFLHK010000001.1	Pseudomonas aeruginosa Pae_AZ19 (scaffoldPae_AZ19_NODE_87)	1565506	1565583	78	100.000	5.84e-32	0	0	145	GCGTTCGCGGCGGCCACGGCGCGGTTCGTCGGACAGCCCCTCCGGATGCGTTTCCTACCTTCATCCGAGGAGCGGTAA	GCGTTCGCGGCGGCCACGGCGCGGTTCGTCGGACAGCCCCTCCGGATGCGTTTCCTACCTTCATCCGAGGAGCGGTAA
1060	8	85	NZ_JAJBHQ010000001.1	Pseudomonas aeruginosa MIN-152 (contig1)	117703	117626	78	100.000	5.84e-32	0	0	145	GCGTTCGCGGCGGCCACGGCGCGGTTCGTCGGACAGCCCCTCCGGATGCGTTTCCTACCTTCATCCGAGGAGCGGTAA	GCGTTCGCGGCGGCCACGGCGCGGTTCGTCGGACAGCCCCTCCGGATGCGTTTCCTACCTTCATCCGAGGAGCGGTAA
1060	8	85	NZ_CP080280.1	Pseudomonas aeruginosa UNC_PaerCF20 (chromosome)	3359135	3359058	78	100.000	5.84e-32	0	0	145	GCGTTCGCGGCGGCCACGGCGCGGTTCGTCGGACAGCCCCTCCGGATGCGTTTCCTACCTTCATCCGAGGAGCGGTAA	GCGTTCGCGGCGGCCACGGCGCGGTTCGTCGGACAGCCCCTCCGGATGCGTTTCCTACCTTCATCCGAGGAGCGGTAA
1060	8	85	NZ_JAECTR010000016.1	Pseudomonas aeruginosa CCBH27346 (NODE_16_contig)	130980	131057	78	100.000	5.84e-32	0	0	145	GCGTTCGCGGCGGCCACGGCGCGGTTCGTCGGACAGCCCCTCCGGATGCGTTTCCTACCTTCATCCGAGGAGCGGTAA	GCGTTCGCGGCGGCCACGGCGCGGTTCGTCGGACAGCCCCTCCGGATGCGTTTCCTACCTTCATCCGAGGAGCGGTAA
1060	8	85	NZ_JABSTP010000014.1	Pseudomonas aeruginosa NF011 (contigmex_14)	9531	9454	78	100.000	5.84e-32	0	0	145	GCGTTCGCGGCGGCCACGGCGCGGTTCGTCGGACAGCCCCTCCGGATGCGTTTCCTACCTTCATCCGAGGAGCGGTAA	GCGTTCGCGGCGGCCACGGCGCGGTTCGTCGGACAGCCCCTCCGGATGCGTTTCCTACCTTCATCCGAGGAGCGGTAA
1060	8	85	NZ_JALIYB010000028.1	Pseudomonas aeruginosa A76 (NODE_18_contig)	123999	124076	78	100.000	5.84e-32	0	0	145	GCGTTCGCGGCGGCCACGGCGCGGTTCGTCGGACAGCCCCTCCGGATGCGTTTCCTACCTTCATCCGAGGAGCGGTAA	GCGTTCGCGGCGGCCACGGCGCGGTTCGTCGGACAGCCCCTCCGGATGCGTTTCCTACCTTCATCCGAGGAGCGGTAA
1060	8	85	NZ_JAHTGO010000036.1	Pseudomonas aeruginosa PS2052 (NODE_36_contig)	9508	9431	78	100.000	5.84e-32	0	0	145	GCGTTCGCGGCGGCCACGGCGCGGTTCGTCGGACAGCCCCTCCGGATGCGTTTCCTACCTTCATCCGAGGAGCGGTAA	GCGTTCGCGGCGGCCACGGCGCGGTTCGTCGGACAGCCCCTCCGGATGCGTTTCCTACCTTCATCCGAGGAGCGGTAA
1060	8	85	NZ_JAAOHJ010000037.1	Pseudomonas aeruginosa CEC10 (contigCEC10_37)	24882	24959	78	100.000	5.84e-32	0	0	145	GCGTTCGCGGCGGCCACGGCGCGGTTCGTCGGACAGCCCCTCCGGATGCGTTTCCTACCTTCATCCGAGGAGCGGTAA	GCGTTCGCGGCGGCCACGGCGCGGTTCGTCGGACAGCCCCTCCGGATGCGTTTCCTACCTTCATCCGAGGAGCGGTAA
1060	8	85	NZ_CAADPS010000206.1	Pseudomonas aeruginosa XDR-PA / assembly MAD03-010 (contig206)	5998	5921	78	100.000	5.84e-32	0	0	145	GCGTTCGCGGCGGCCACGGCGCGGTTCGTCGGACAGCCCCTCCGGATGCGTTTCCTACCTTCATCCGAGGAGCGGTAA	GCGTTCGCGGCGGCCACGGCGCGGTTCGTCGGACAGCCCCTCCGGATGCGTTTCCTACCTTCATCCGAGGAGCGGTAA
1060	8	85	NZ_RWQD01000004.1	Pseudomonas aeruginosa PA-CL510 (contigIPC604_4.1)	129955	130032	78	100.000	5.84e-32	0	0	145	GCGTTCGCGGCGGCCACGGCGCGGTTCGTCGGACAGCCCCTCCGGATGCGTTTCCTACCTTCATCCGAGGAGCGGTAA	GCGTTCGCGGCGGCCACGGCGCGGTTCGTCGGACAGCCCCTCCGGATGCGTTTCCTACCTTCATCCGAGGAGCGGTAA
1060	8	85	NZ_RXBH01000017.1	Pseudomonas aeruginosa MCF149 (contigIPC1365_17.1)	129942	130019	78	100.000	5.84e-32	0	0	145	GCGTTCGCGGCGGCCACGGCGCGGTTCGTCGGACAGCCCCTCCGGATGCGTTTCCTACCTTCATCCGAGGAGCGGTAA	GCGTTCGCGGCGGCCACGGCGCGGTTCGTCGGACAGCCCCTCCGGATGCGTTTCCTACCTTCATCCGAGGAGCGGTAA
1060	8	85	NZ_NSWE01000002.1	Pseudomonas aeruginosa AUS422 (contigIPC491_2.1)	130396	130473	78	100.000	5.84e-32	0	0	145	GCGTTCGCGGCGGCCACGGCGCGGTTCGTCGGACAGCCCCTCCGGATGCGTTTCCTACCTTCATCCGAGGAGCGGTAA	GCGTTCGCGGCGGCCACGGCGCGGTTCGTCGGACAGCCCCTCCGGATGCGTTTCCTACCTTCATCCGAGGAGCGGTAA
1060	8	85	NZ_JAFLHJ010000002.1	Pseudomonas aeruginosa Pae_AZ20 (scaffoldPae_AZ20_NODE_59)	795496	795419	78	100.000	5.84e-32	0	0	145	GCGTTCGCGGCGGCCACGGCGCGGTTCGTCGGACAGCCCCTCCGGATGCGTTTCCTACCTTCATCCGAGGAGCGGTAA	GCGTTCGCGGCGGCCACGGCGCGGTTCGTCGGACAGCCCCTCCGGATGCGTTTCCTACCTTCATCCGAGGAGCGGTAA
1060	8	85	NZ_CP086122.1	Pseudomonas aeruginosa MIN-155 (chromosome)	2983134	2983211	78	100.000	5.84e-32	0	0	145	GCGTTCGCGGCGGCCACGGCGCGGTTCGTCGGACAGCCCCTCCGGATGCGTTTCCTACCTTCATCCGAGGAGCGGTAA	GCGTTCGCGGCGGCCACGGCGCGGTTCGTCGGACAGCCCCTCCGGATGCGTTTCCTACCTTCATCCGAGGAGCGGTAA
1060	8	85	NZ_JAHYBQ010000018.1	Pseudomonas aeruginosa CriePir1 (NODE_18_scaffold)	6658	6581	78	100.000	5.84e-32	0	0	145	GCGTTCGCGGCGGCCACGGCGCGGTTCGTCGGACAGCCCCTCCGGATGCGTTTCCTACCTTCATCCGAGGAGCGGTAA	GCGTTCGCGGCGGCCACGGCGCGGTTCGTCGGACAGCCCCTCCGGATGCGTTTCCTACCTTCATCCGAGGAGCGGTAA
1060	8	85	NZ_JAECSX010000011.1	Pseudomonas aeruginosa CCBH27678 (NODE_11_contig)	31324	31401	78	100.000	5.84e-32	0	0	145	GCGTTCGCGGCGGCCACGGCGCGGTTCGTCGGACAGCCCCTCCGGATGCGTTTCCTACCTTCATCCGAGGAGCGGTAA	GCGTTCGCGGCGGCCACGGCGCGGTTCGTCGGACAGCCCCTCCGGATGCGTTTCCTACCTTCATCCGAGGAGCGGTAA
1060	8	85	NZ_JABTBU010000050.1	Pseudomonas aeruginosa 09107 (09-107_S96_R1_001_(paired)_contig_50)	9767	9690	78	100.000	5.84e-32	0	0	145	GCGTTCGCGGCGGCCACGGCGCGGTTCGTCGGACAGCCCCTCCGGATGCGTTTCCTACCTTCATCCGAGGAGCGGTAA	GCGTTCGCGGCGGCCACGGCGCGGTTCGTCGGACAGCCCCTCCGGATGCGTTTCCTACCTTCATCCGAGGAGCGGTAA
1060	8	85	NZ_JALIYC010000110.1	Pseudomonas aeruginosa A106 (NODE_66_scaffold)	8212	8135	78	100.000	5.84e-32	0	0	145	GCGTTCGCGGCGGCCACGGCGCGGTTCGTCGGACAGCCCCTCCGGATGCGTTTCCTACCTTCATCCGAGGAGCGGTAA	GCGTTCGCGGCGGCCACGGCGCGGTTCGTCGGACAGCCCCTCCGGATGCGTTTCCTACCTTCATCCGAGGAGCGGTAA
1060	8	85	NZ_JAHTGN010000037.1	Pseudomonas aeruginosa PS2050 (NODE_37_contig)	34621	34698	78	100.000	5.84e-32	0	0	145	GCGTTCGCGGCGGCCACGGCGCGGTTCGTCGGACAGCCCCTCCGGATGCGTTTCCTACCTTCATCCGAGGAGCGGTAA	GCGTTCGCGGCGGCCACGGCGCGGTTCGTCGGACAGCCCCTCCGGATGCGTTTCCTACCTTCATCCGAGGAGCGGTAA
1060	8	85	NZ_JAAOHG010000012.1	Pseudomonas aeruginosa CEC13 (contigCEC13_12)	197001	197078	78	100.000	5.84e-32	0	0	145	GCGTTCGCGGCGGCCACGGCGCGGTTCGTCGGACAGCCCCTCCGGATGCGTTTCCTACCTTCATCCGAGGAGCGGTAA	GCGTTCGCGGCGGCCACGGCGCGGTTCGTCGGACAGCCCCTCCGGATGCGTTTCCTACCTTCATCCGAGGAGCGGTAA
1060	8	85	NZ_CAADPO010000316.1	Pseudomonas aeruginosa XDR-PA / assembly MAD02-013 (contig316)	163	240	78	100.000	5.84e-32	0	0	145	GCGTTCGCGGCGGCCACGGCGCGGTTCGTCGGACAGCCCCTCCGGATGCGTTTCCTACCTTCATCCGAGGAGCGGTAA	GCGTTCGCGGCGGCCACGGCGCGGTTCGTCGGACAGCCCCTCCGGATGCGTTTCCTACCTTCATCCGAGGAGCGGTAA
1060	8	85	NZ_RWQC01000012.1	Pseudomonas aeruginosa PA-CL511 (contigIPC605_12.1)	9906	9829	78	100.000	5.84e-32	0	0	145	GCGTTCGCGGCGGCCACGGCGCGGTTCGTCGGACAGCCCCTCCGGATGCGTTTCCTACCTTCATCCGAGGAGCGGTAA	GCGTTCGCGGCGGCCACGGCGCGGTTCGTCGGACAGCCCCTCCGGATGCGTTTCCTACCTTCATCCGAGGAGCGGTAA
1060	8	85	NZ_RXAU01000009.1	Pseudomonas aeruginosa PT6 (contigIPC1385_9.1)	190447	190524	78	100.000	5.84e-32	0	0	145	GCGTTCGCGGCGGCCACGGCGCGGTTCGTCGGACAGCCCCTCCGGATGCGTTTCCTACCTTCATCCGAGGAGCGGTAA	GCGTTCGCGGCGGCCACGGCGCGGTTCGTCGGACAGCCCCTCCGGATGCGTTTCCTACCTTCATCCGAGGAGCGGTAA
1060	8	85	NZ_NSVY01000015.1	Pseudomonas aeruginosa AUS309 (contigIPC508_15.1)	10582	10505	78	100.000	5.84e-32	0	0	145	GCGTTCGCGGCGGCCACGGCGCGGTTCGTCGGACAGCCCCTCCGGATGCGTTTCCTACCTTCATCCGAGGAGCGGTAA	GCGTTCGCGGCGGCCACGGCGCGGTTCGTCGGACAGCCCCTCCGGATGCGTTTCCTACCTTCATCCGAGGAGCGGTAA
1060	8	85	NZ_CP093967.1	Pseudomonas aeruginosa NY4605 (chromosome)	3009481	3009558	78	100.000	5.84e-32	0	0	145	GCGTTCGCGGCGGCCACGGCGCGGTTCGTCGGACAGCCCCTCCGGATGCGTTTCCTACCTTCATCCGAGGAGCGGTAA	GCGTTCGCGGCGGCCACGGCGCGGTTCGTCGGACAGCCCCTCCGGATGCGTTTCCTACCTTCATCCGAGGAGCGGTAA
1060	8	85	NZ_JADDMB010000013.1	Pseudomonas aeruginosa PA_64 (NODE_13_scaffold)	130003	130080	78	100.000	5.84e-32	0	0	145	GCGTTCGCGGCGGCCACGGCGCGGTTCGTCGGACAGCCCCTCCGGATGCGTTTCCTACCTTCATCCGAGGAGCGGTAA	GCGTTCGCGGCGGCCACGGCGCGGTTCGTCGGACAGCCCCTCCGGATGCGTTTCCTACCTTCATCCGAGGAGCGGTAA
1060	8	85	NZ_JAHYBO010000080.1	Pseudomonas aeruginosa CriePir14 (NODE_80_scaffold)	8207	8130	78	100.000	5.84e-32	0	0	145	GCGTTCGCGGCGGCCACGGCGCGGTTCGTCGGACAGCCCCTCCGGATGCGTTTCCTACCTTCATCCGAGGAGCGGTAA	GCGTTCGCGGCGGCCACGGCGCGGTTCGTCGGACAGCCCCTCCGGATGCGTTTCCTACCTTCATCCGAGGAGCGGTAA
1060	8	85	NZ_JAECSQ010000169.1	Pseudomonas aeruginosa CCBH27919 (NODE_168_contig)	9459	9382	78	100.000	5.84e-32	0	0	145	GCGTTCGCGGCGGCCACGGCGCGGTTCGTCGGACAGCCCCTCCGGATGCGTTTCCTACCTTCATCCGAGGAGCGGTAA	GCGTTCGCGGCGGCCACGGCGCGGTTCGTCGGACAGCCCCTCCGGATGCGTTTCCTACCTTCATCCGAGGAGCGGTAA
1060	8	85	NZ_JABTBV010000040.1	Pseudomonas aeruginosa 12866 (12-866_S95_R1_001_(paired)_contig_40)	9767	9690	78	100.000	5.84e-32	0	0	145	GCGTTCGCGGCGGCCACGGCGCGGTTCGTCGGACAGCCCCTCCGGATGCGTTTCCTACCTTCATCCGAGGAGCGGTAA	GCGTTCGCGGCGGCCACGGCGCGGTTCGTCGGACAGCCCCTCCGGATGCGTTTCCTACCTTCATCCGAGGAGCGGTAA
1060	8	85	NZ_JALIYA010000048.1	Pseudomonas aeruginosa A75 (NODE_18_scaffold)	123999	124076	78	100.000	5.84e-32	0	0	145	GCGTTCGCGGCGGCCACGGCGCGGTTCGTCGGACAGCCCCTCCGGATGCGTTTCCTACCTTCATCCGAGGAGCGGTAA	GCGTTCGCGGCGGCCACGGCGCGGTTCGTCGGACAGCCCCTCCGGATGCGTTTCCTACCTTCATCCGAGGAGCGGTAA
1060	8	85	NZ_JAHTGM010000046.1	Pseudomonas aeruginosa PS2047 (NODE_46_contig)	9450	9373	78	100.000	5.84e-32	0	0	145	GCGTTCGCGGCGGCCACGGCGCGGTTCGTCGGACAGCCCCTCCGGATGCGTTTCCTACCTTCATCCGAGGAGCGGTAA	GCGTTCGCGGCGGCCACGGCGCGGTTCGTCGGACAGCCCCTCCGGATGCGTTTCCTACCTTCATCCGAGGAGCGGTAA
1060	8	85	NZ_JAAOHF010000019.1	Pseudomonas aeruginosa CEC14 (contigCEC14_19)	9459	9382	78	100.000	5.84e-32	0	0	145	GCGTTCGCGGCGGCCACGGCGCGGTTCGTCGGACAGCCCCTCCGGATGCGTTTCCTACCTTCATCCGAGGAGCGGTAA	GCGTTCGCGGCGGCCACGGCGCGGTTCGTCGGACAGCCCCTCCGGATGCGTTTCCTACCTTCATCCGAGGAGCGGTAA
1060	8	85	NZ_CAADPP010000395.1	Pseudomonas aeruginosa XDR-PA / assembly MAD02-014 (contig395)	9470	9547	78	100.000	5.84e-32	0	0	145	GCGTTCGCGGCGGCCACGGCGCGGTTCGTCGGACAGCCCCTCCGGATGCGTTTCCTACCTTCATCCGAGGAGCGGTAA	GCGTTCGCGGCGGCCACGGCGCGGTTCGTCGGACAGCCCCTCCGGATGCGTTTCCTACCTTCATCCGAGGAGCGGTAA
1060	8	85	NZ_RWQB01000010.1	Pseudomonas aeruginosa PA-CL512 (contigIPC606_10.1)	9906	9829	78	100.000	5.84e-32	0	0	145	GCGTTCGCGGCGGCCACGGCGCGGTTCGTCGGACAGCCCCTCCGGATGCGTTTCCTACCTTCATCCGAGGAGCGGTAA	GCGTTCGCGGCGGCCACGGCGCGGTTCGTCGGACAGCCCCTCCGGATGCGTTTCCTACCTTCATCCGAGGAGCGGTAA
1060	8	85	NZ_RXBE01000022.1	Pseudomonas aeruginosa MCF182 (contigIPC1369_22.1)	25541	25618	78	100.000	5.84e-32	0	0	145	GCGTTCGCGGCGGCCACGGCGCGGTTCGTCGGACAGCCCCTCCGGATGCGTTTCCTACCTTCATCCGAGGAGCGGTAA	GCGTTCGCGGCGGCCACGGCGCGGTTCGTCGGACAGCCCCTCCGGATGCGTTTCCTACCTTCATCCGAGGAGCGGTAA
1060	8	85	NZ_NSVW01000026.1	Pseudomonas aeruginosa AUS720 (contigIPC510_26.1)	35168	35245	78	100.000	5.84e-32	0	0	145	GCGTTCGCGGCGGCCACGGCGCGGTTCGTCGGACAGCCCCTCCGGATGCGTTTCCTACCTTCATCCGAGGAGCGGTAA	GCGTTCGCGGCGGCCACGGCGCGGTTCGTCGGACAGCCCCTCCGGATGCGTTTCCTACCTTCATCCGAGGAGCGGTAA
1060	8	85	NZ_CP093965.1	Pseudomonas aeruginosa ATCC BAA-2108 (chromosome)	3000962	3001039	78	100.000	5.84e-32	0	0	145	GCGTTCGCGGCGGCCACGGCGCGGTTCGTCGGACAGCCCCTCCGGATGCGTTTCCTACCTTCATCCGAGGAGCGGTAA	GCGTTCGCGGCGGCCACGGCGCGGTTCGTCGGACAGCCCCTCCGGATGCGTTTCCTACCTTCATCCGAGGAGCGGTAA
1060	8	85	NZ_JADDLZ010000015.1	Pseudomonas aeruginosa PA_107 (NODE_15_scaffold)	125658	125735	78	100.000	5.84e-32	0	0	145	GCGTTCGCGGCGGCCACGGCGCGGTTCGTCGGACAGCCCCTCCGGATGCGTTTCCTACCTTCATCCGAGGAGCGGTAA	GCGTTCGCGGCGGCCACGGCGCGGTTCGTCGGACAGCCCCTCCGGATGCGTTTCCTACCTTCATCCGAGGAGCGGTAA
1060	8	85	NZ_JAHYBN010000079.1	Pseudomonas aeruginosa CriePir24 (NODE_79_scaffold)	9481	9404	78	100.000	5.84e-32	0	0	145	GCGTTCGCGGCGGCCACGGCGCGGTTCGTCGGACAGCCCCTCCGGATGCGTTTCCTACCTTCATCCGAGGAGCGGTAA	GCGTTCGCGGCGGCCACGGCGCGGTTCGTCGGACAGCCCCTCCGGATGCGTTTCCTACCTTCATCCGAGGAGCGGTAA
1060	8	85	NZ_JAECSH010000118.1	Pseudomonas aeruginosa CCBH28242 (contig118)	9404	9327	78	100.000	5.84e-32	0	0	145	GCGTTCGCGGCGGCCACGGCGCGGTTCGTCGGACAGCCCCTCCGGATGCGTTTCCTACCTTCATCCGAGGAGCGGTAA	GCGTTCGCGGCGGCCACGGCGCGGTTCGTCGGACAGCCCCTCCGGATGCGTTTCCTACCTTCATCCGAGGAGCGGTAA
1060	8	85	NZ_JABTBW010000079.1	Pseudomonas aeruginosa 131709 (13-1709_R1_(paired)_contig_79)	9792	9715	78	100.000	5.84e-32	0	0	145	GCGTTCGCGGCGGCCACGGCGCGGTTCGTCGGACAGCCCCTCCGGATGCGTTTCCTACCTTCATCCGAGGAGCGGTAA	GCGTTCGCGGCGGCCACGGCGCGGTTCGTCGGACAGCCCCTCCGGATGCGTTTCCTACCTTCATCCGAGGAGCGGTAA
1060	8	85	NZ_JALIXZ010000048.1	Pseudomonas aeruginosa A73 (NODE_19_contig)	123999	124076	78	100.000	5.84e-32	0	0	145	GCGTTCGCGGCGGCCACGGCGCGGTTCGTCGGACAGCCCCTCCGGATGCGTTTCCTACCTTCATCCGAGGAGCGGTAA	GCGTTCGCGGCGGCCACGGCGCGGTTCGTCGGACAGCCCCTCCGGATGCGTTTCCTACCTTCATCCGAGGAGCGGTAA
1060	8	85	NZ_JAHTGE010000016.1	Pseudomonas aeruginosa PS2028 (NODE_16_contig)	126289	126366	78	100.000	5.84e-32	0	0	145	GCGTTCGCGGCGGCCACGGCGCGGTTCGTCGGACAGCCCCTCCGGATGCGTTTCCTACCTTCATCCGAGGAGCGGTAA	GCGTTCGCGGCGGCCACGGCGCGGTTCGTCGGACAGCCCCTCCGGATGCGTTTCCTACCTTCATCCGAGGAGCGGTAA
1060	8	85	NZ_JAAOHD010000143.1	Pseudomonas aeruginosa CEC26 (contigCEC26_143)	1496	1573	78	100.000	5.84e-32	0	0	145	GCGTTCGCGGCGGCCACGGCGCGGTTCGTCGGACAGCCCCTCCGGATGCGTTTCCTACCTTCATCCGAGGAGCGGTAA	GCGTTCGCGGCGGCCACGGCGCGGTTCGTCGGACAGCCCCTCCGGATGCGTTTCCTACCTTCATCCGAGGAGCGGTAA
1060	8	85	NZ_CAADPL010000162.1	Pseudomonas aeruginosa XDR-PA / assembly MAD02-005 (contig162)	7768	7691	78	100.000	5.84e-32	0	0	145	GCGTTCGCGGCGGCCACGGCGCGGTTCGTCGGACAGCCCCTCCGGATGCGTTTCCTACCTTCATCCGAGGAGCGGTAA	GCGTTCGCGGCGGCCACGGCGCGGTTCGTCGGACAGCCCCTCCGGATGCGTTTCCTACCTTCATCCGAGGAGCGGTAA
1060	8	85	NZ_RWPZ01000009.1	Pseudomonas aeruginosa PA-CL514 (contigIPC608_9.1)	227414	227491	78	100.000	5.84e-32	0	0	145	GCGTTCGCGGCGGCCACGGCGCGGTTCGTCGGACAGCCCCTCCGGATGCGTTTCCTACCTTCATCCGAGGAGCGGTAA	GCGTTCGCGGCGGCCACGGCGCGGTTCGTCGGACAGCCCCTCCGGATGCGTTTCCTACCTTCATCCGAGGAGCGGTAA
1060	8	85	NZ_RXBK01000013.1	Pseudomonas aeruginosa MCF922 (contigIPC1362_13.1)	9903	9826	78	100.000	5.84e-32	0	0	145	GCGTTCGCGGCGGCCACGGCGCGGTTCGTCGGACAGCCCCTCCGGATGCGTTTCCTACCTTCATCCGAGGAGCGGTAA	GCGTTCGCGGCGGCCACGGCGCGGTTCGTCGGACAGCCCCTCCGGATGCGTTTCCTACCTTCATCCGAGGAGCGGTAA
1060	8	85	NZ_NSVX01000015.1	Pseudomonas aeruginosa AUS149 (contigIPC509_15.1)	9970	9893	78	100.000	5.84e-32	0	0	145	GCGTTCGCGGCGGCCACGGCGCGGTTCGTCGGACAGCCCCTCCGGATGCGTTTCCTACCTTCATCCGAGGAGCGGTAA	GCGTTCGCGGCGGCCACGGCGCGGTTCGTCGGACAGCCCCTCCGGATGCGTTTCCTACCTTCATCCGAGGAGCGGTAA
1060	8	85	NZ_CP093966.1	Pseudomonas aeruginosa ATCC BAA-2114 (chromosome)	2979364	2979441	78	100.000	5.84e-32	0	0	145	GCGTTCGCGGCGGCCACGGCGCGGTTCGTCGGACAGCCCCTCCGGATGCGTTTCCTACCTTCATCCGAGGAGCGGTAA	GCGTTCGCGGCGGCCACGGCGCGGTTCGTCGGACAGCCCCTCCGGATGCGTTTCCTACCTTCATCCGAGGAGCGGTAA
1060	8	85	NZ_JADDLX010000016.1	Pseudomonas aeruginosa PA_152 (NODE_16_scaffold)	9658	9581	78	100.000	5.84e-32	0	0	145	GCGTTCGCGGCGGCCACGGCGCGGTTCGTCGGACAGCCCCTCCGGATGCGTTTCCTACCTTCATCCGAGGAGCGGTAA	GCGTTCGCGGCGGCCACGGCGCGGTTCGTCGGACAGCCCCTCCGGATGCGTTTCCTACCTTCATCCGAGGAGCGGTAA
1060	8	85	NZ_JAHYBL010000018.1	Pseudomonas aeruginosa CriePir35 (NODE_18_scaffold)	130224	130301	78	100.000	5.84e-32	0	0	145	GCGTTCGCGGCGGCCACGGCGCGGTTCGTCGGACAGCCCCTCCGGATGCGTTTCCTACCTTCATCCGAGGAGCGGTAA	GCGTTCGCGGCGGCCACGGCGCGGTTCGTCGGACAGCCCCTCCGGATGCGTTTCCTACCTTCATCCGAGGAGCGGTAA
1060	8	85	NZ_JAECSG010000071.1	Pseudomonas aeruginosa CCBH28612 (contig71)	17629	17706	78	100.000	5.84e-32	0	0	145	GCGTTCGCGGCGGCCACGGCGCGGTTCGTCGGACAGCCCCTCCGGATGCGTTTCCTACCTTCATCCGAGGAGCGGTAA	GCGTTCGCGGCGGCCACGGCGCGGTTCGTCGGACAGCCCCTCCGGATGCGTTTCCTACCTTCATCCGAGGAGCGGTAA
1060	8	85	NZ_JABTBZ010000031.1	Pseudomonas aeruginosa 163915 (16-3915_ctg_31)	34627	34704	78	100.000	5.84e-32	0	0	145	GCGTTCGCGGCGGCCACGGCGCGGTTCGTCGGACAGCCCCTCCGGATGCGTTTCCTACCTTCATCCGAGGAGCGGTAA	GCGTTCGCGGCGGCCACGGCGCGGTTCGTCGGACAGCCCCTCCGGATGCGTTTCCTACCTTCATCCGAGGAGCGGTAA
1060	8	85	NZ_JALIYK010000085.1	Pseudomonas aeruginosa A86 (NODE_18_scaffold)	9459	9382	78	100.000	5.84e-32	0	0	145	GCGTTCGCGGCGGCCACGGCGCGGTTCGTCGGACAGCCCCTCCGGATGCGTTTCCTACCTTCATCCGAGGAGCGGTAA	GCGTTCGCGGCGGCCACGGCGCGGTTCGTCGGACAGCCCCTCCGGATGCGTTTCCTACCTTCATCCGAGGAGCGGTAA
1060	8	85	NZ_JAHTFY010000014.1	Pseudomonas aeruginosa PS2018 (NODE_14_contig)	9478	9401	78	100.000	5.84e-32	0	0	145	GCGTTCGCGGCGGCCACGGCGCGGTTCGTCGGACAGCCCCTCCGGATGCGTTTCCTACCTTCATCCGAGGAGCGGTAA	GCGTTCGCGGCGGCCACGGCGCGGTTCGTCGGACAGCCCCTCCGGATGCGTTTCCTACCTTCATCCGAGGAGCGGTAA
1060	8	85	NZ_JAAOHA010000154.1	Pseudomonas aeruginosa CEC30 (contigCEC30_154)	1455	1532	78	100.000	5.84e-32	0	0	145	GCGTTCGCGGCGGCCACGGCGCGGTTCGTCGGACAGCCCCTCCGGATGCGTTTCCTACCTTCATCCGAGGAGCGGTAA	GCGTTCGCGGCGGCCACGGCGCGGTTCGTCGGACAGCCCCTCCGGATGCGTTTCCTACCTTCATCCGAGGAGCGGTAA
1060	8	85	NZ_CAADPJ010000511.1	Pseudomonas aeruginosa XDR-PA / assembly ICA01-031 (contig511)	743	820	78	100.000	5.84e-32	0	0	145	GCGTTCGCGGCGGCCACGGCGCGGTTCGTCGGACAGCCCCTCCGGATGCGTTTCCTACCTTCATCCGAGGAGCGGTAA	GCGTTCGCGGCGGCCACGGCGCGGTTCGTCGGACAGCCCCTCCGGATGCGTTTCCTACCTTCATCCGAGGAGCGGTAA
1060	8	85	NZ_RWPU01000011.1	Pseudomonas aeruginosa PA-CL519 (contigIPC613_11.1)	9956	9879	78	100.000	5.84e-32	0	0	145	GCGTTCGCGGCGGCCACGGCGCGGTTCGTCGGACAGCCCCTCCGGATGCGTTTCCTACCTTCATCCGAGGAGCGGTAA	GCGTTCGCGGCGGCCACGGCGCGGTTCGTCGGACAGCCCCTCCGGATGCGTTTCCTACCTTCATCCGAGGAGCGGTAA
1060	8	85	NZ_RXBB01000018.1	Pseudomonas aeruginosa H2 (contigIPC1375_18.1)	9745	9668	78	100.000	5.84e-32	0	0	145	GCGTTCGCGGCGGCCACGGCGCGGTTCGTCGGACAGCCCCTCCGGATGCGTTTCCTACCTTCATCCGAGGAGCGGTAA	GCGTTCGCGGCGGCCACGGCGCGGTTCGTCGGACAGCCCCTCCGGATGCGTTTCCTACCTTCATCCGAGGAGCGGTAA
1060	8	85	NZ_NSVZ01000015.1	Pseudomonas aeruginosa AUS307 (contigIPC507_15.1)	9906	9829	78	100.000	5.84e-32	0	0	145	GCGTTCGCGGCGGCCACGGCGCGGTTCGTCGGACAGCCCCTCCGGATGCGTTTCCTACCTTCATCCGAGGAGCGGTAA	GCGTTCGCGGCGGCCACGGCGCGGTTCGTCGGACAGCCCCTCCGGATGCGTTTCCTACCTTCATCCGAGGAGCGGTAA
1060	8	85	NZ_WUAD01000036.1	Pseudomonas aeruginosa Ps25 (NODE_36_contig)	9475	9398	78	100.000	5.84e-32	0	0	145	GCGTTCGCGGCGGCCACGGCGCGGTTCGTCGGACAGCCCCTCCGGATGCGTTTCCTACCTTCATCCGAGGAGCGGTAA	GCGTTCGCGGCGGCCACGGCGCGGTTCGTCGGACAGCCCCTCCGGATGCGTTTCCTACCTTCATCCGAGGAGCGGTAA
1060	8	85	NZ_CP090348.1	Pseudomonas aeruginosa PA8329 (chromosome)	3025974	3026051	78	100.000	5.84e-32	0	0	145	GCGTTCGCGGCGGCCACGGCGCGGTTCGTCGGACAGCCCCTCCGGATGCGTTTCCTACCTTCATCCGAGGAGCGGTAA	GCGTTCGCGGCGGCCACGGCGCGGTTCGTCGGACAGCCCCTCCGGATGCGTTTCCTACCTTCATCCGAGGAGCGGTAA
1060	8	85	NZ_JAHYBM010000107.1	Pseudomonas aeruginosa CriePir27 (NODE_107_scaffold)	8151	8074	78	100.000	5.84e-32	0	0	145	GCGTTCGCGGCGGCCACGGCGCGGTTCGTCGGACAGCCCCTCCGGATGCGTTTCCTACCTTCATCCGAGGAGCGGTAA	GCGTTCGCGGCGGCCACGGCGCGGTTCGTCGGACAGCCCCTCCGGATGCGTTTCCTACCTTCATCCGAGGAGCGGTAA
1060	8	85	NZ_JAECSF010000046.1	Pseudomonas aeruginosa CCBH28717 (contig46)	9404	9327	78	100.000	5.84e-32	0	0	145	GCGTTCGCGGCGGCCACGGCGCGGTTCGTCGGACAGCCCCTCCGGATGCGTTTCCTACCTTCATCCGAGGAGCGGTAA	GCGTTCGCGGCGGCCACGGCGCGGTTCGTCGGACAGCCCCTCCGGATGCGTTTCCTACCTTCATCCGAGGAGCGGTAA
1060	8	85	NZ_JABTBX010000040.1	Pseudomonas aeruginosa 152609 (15-2609_ctg_40)	34627	34704	78	100.000	5.84e-32	0	0	145	GCGTTCGCGGCGGCCACGGCGCGGTTCGTCGGACAGCCCCTCCGGATGCGTTTCCTACCTTCATCCGAGGAGCGGTAA	GCGTTCGCGGCGGCCACGGCGCGGTTCGTCGGACAGCCCCTCCGGATGCGTTTCCTACCTTCATCCGAGGAGCGGTAA
1060	8	85	NZ_JALIYN010000191.1	Pseudomonas aeruginosa A92 (NODE_81_scaffold)	8309	8232	78	100.000	5.84e-32	0	0	145	GCGTTCGCGGCGGCCACGGCGCGGTTCGTCGGACAGCCCCTCCGGATGCGTTTCCTACCTTCATCCGAGGAGCGGTAA	GCGTTCGCGGCGGCCACGGCGCGGTTCGTCGGACAGCCCCTCCGGATGCGTTTCCTACCTTCATCCGAGGAGCGGTAA
1060	8	85	NZ_JAHFYW020000052.1	Pseudomonas aeruginosa CCBH28525 (contig52)	34769	34846	78	100.000	5.84e-32	0	0	145	GCGTTCGCGGCGGCCACGGCGCGGTTCGTCGGACAGCCCCTCCGGATGCGTTTCCTACCTTCATCCGAGGAGCGGTAA	GCGTTCGCGGCGGCCACGGCGCGGTTCGTCGGACAGCCCCTCCGGATGCGTTTCCTACCTTCATCCGAGGAGCGGTAA
1060	8	85	NZ_JAALII010000017.1	Pseudomonas aeruginosa CEC29 (contigCEC29_17)	9481	9404	78	100.000	5.84e-32	0	0	145	GCGTTCGCGGCGGCCACGGCGCGGTTCGTCGGACAGCCCCTCCGGATGCGTTTCCTACCTTCATCCGAGGAGCGGTAA	GCGTTCGCGGCGGCCACGGCGCGGTTCGTCGGACAGCCCCTCCGGATGCGTTTCCTACCTTCATCCGAGGAGCGGTAA
1060	8	85	NZ_CAADPF010000167.1	Pseudomonas aeruginosa XDR-PA / assembly ICA01-013 (contig167)	3721	3644	78	100.000	5.84e-32	0	0	145	GCGTTCGCGGCGGCCACGGCGCGGTTCGTCGGACAGCCCCTCCGGATGCGTTTCCTACCTTCATCCGAGGAGCGGTAA	GCGTTCGCGGCGGCCACGGCGCGGTTCGTCGGACAGCCCCTCCGGATGCGTTTCCTACCTTCATCCGAGGAGCGGTAA
1060	8	85	NZ_RWPT01000002.1	Pseudomonas aeruginosa PA-CL520 (scaffoldIPC614_2.1)	237411	237488	78	100.000	5.84e-32	0	0	145	GCGTTCGCGGCGGCCACGGCGCGGTTCGTCGGACAGCCCCTCCGGATGCGTTTCCTACCTTCATCCGAGGAGCGGTAA	GCGTTCGCGGCGGCCACGGCGCGGTTCGTCGGACAGCCCCTCCGGATGCGTTTCCTACCTTCATCCGAGGAGCGGTAA
1060	8	85	NZ_RXBI01000016.1	Pseudomonas aeruginosa MCF134 (contigIPC1364_16.1)	25262	25339	78	100.000	5.84e-32	0	0	145	GCGTTCGCGGCGGCCACGGCGCGGTTCGTCGGACAGCCCCTCCGGATGCGTTTCCTACCTTCATCCGAGGAGCGGTAA	GCGTTCGCGGCGGCCACGGCGCGGTTCGTCGGACAGCCCCTCCGGATGCGTTTCCTACCTTCATCCGAGGAGCGGTAA
1060	8	85	NZ_NSVV01000012.1	Pseudomonas aeruginosa AUS719 (contigIPC534_12.1)	9837	9760	78	100.000	5.84e-32	0	0	145	GCGTTCGCGGCGGCCACGGCGCGGTTCGTCGGACAGCCCCTCCGGATGCGTTTCCTACCTTCATCCGAGGAGCGGTAA	GCGTTCGCGGCGGCCACGGCGCGGTTCGTCGGACAGCCCCTCCGGATGCGTTTCCTACCTTCATCCGAGGAGCGGTAA
1060	8	85	NZ_WUAE01000040.1	Pseudomonas aeruginosa PE52 (NODE_40_contig)	24848	24925	78	100.000	5.84e-32	0	0	145	GCGTTCGCGGCGGCCACGGCGCGGTTCGTCGGACAGCCCCTCCGGATGCGTTTCCTACCTTCATCCGAGGAGCGGTAA	GCGTTCGCGGCGGCCACGGCGCGGTTCGTCGGACAGCCCCTCCGGATGCGTTTCCTACCTTCATCCGAGGAGCGGTAA
1060	8	85	NZ_JRZY01000059.1	Pseudomonas aeruginosa P600 (contig00059)	9406	9329	78	100.000	5.84e-32	0	0	145	GCGTTCGCGGCGGCCACGGCGCGGTTCGTCGGACAGCCCCTCCGGATGCGTTTCCTACCTTCATCCGAGGAGCGGTAA	GCGTTCGCGGCGGCCACGGCGCGGTTCGTCGGACAGCCCCTCCGGATGCGTTTCCTACCTTCATCCGAGGAGCGGTAA
1060	8	85	NZ_JAHYBK010000127.1	Pseudomonas aeruginosa CriePir39 (NODE_127_scaffold)	5441	5364	78	100.000	5.84e-32	0	0	145	GCGTTCGCGGCGGCCACGGCGCGGTTCGTCGGACAGCCCCTCCGGATGCGTTTCCTACCTTCATCCGAGGAGCGGTAA	GCGTTCGCGGCGGCCACGGCGCGGTTCGTCGGACAGCCCCTCCGGATGCGTTTCCTACCTTCATCCGAGGAGCGGTAA
1060	8	85	NZ_JAECSD010000074.1	Pseudomonas aeruginosa CCBH28865 (contig74)	17671	17748	78	100.000	5.84e-32	0	0	145	GCGTTCGCGGCGGCCACGGCGCGGTTCGTCGGACAGCCCCTCCGGATGCGTTTCCTACCTTCATCCGAGGAGCGGTAA	GCGTTCGCGGCGGCCACGGCGCGGTTCGTCGGACAGCCCCTCCGGATGCGTTTCCTACCTTCATCCGAGGAGCGGTAA
1060	8	85	NZ_JABTBY010000036.1	Pseudomonas aeruginosa 163603 (16-3603_ctg_36)	34642	34719	78	100.000	5.84e-32	0	0	145	GCGTTCGCGGCGGCCACGGCGCGGTTCGTCGGACAGCCCCTCCGGATGCGTTTCCTACCTTCATCCGAGGAGCGGTAA	GCGTTCGCGGCGGCCACGGCGCGGTTCGTCGGACAGCCCCTCCGGATGCGTTTCCTACCTTCATCCGAGGAGCGGTAA
1060	8	85	NZ_JALIYJ010000047.1	Pseudomonas aeruginosa A85 (NODE_18_scaffold)	9459	9382	78	100.000	5.84e-32	0	0	145	GCGTTCGCGGCGGCCACGGCGCGGTTCGTCGGACAGCCCCTCCGGATGCGTTTCCTACCTTCATCCGAGGAGCGGTAA	GCGTTCGCGGCGGCCACGGCGCGGTTCGTCGGACAGCCCCTCCGGATGCGTTTCCTACCTTCATCCGAGGAGCGGTAA
1060	8	85	NZ_JAHFYW010000047.1	Pseudomonas aeruginosa CCBH28525 (contig47)	25475	25552	78	100.000	5.84e-32	0	0	145	GCGTTCGCGGCGGCCACGGCGCGGTTCGTCGGACAGCCCCTCCGGATGCGTTTCCTACCTTCATCCGAGGAGCGGTAA	GCGTTCGCGGCGGCCACGGCGCGGTTCGTCGGACAGCCCCTCCGGATGCGTTTCCTACCTTCATCCGAGGAGCGGTAA
1060	8	85	NZ_JAAOGZ010000055.1	Pseudomonas aeruginosa CEC31 (contigCEC31_55)	20276	20353	78	100.000	5.84e-32	0	0	145	GCGTTCGCGGCGGCCACGGCGCGGTTCGTCGGACAGCCCCTCCGGATGCGTTTCCTACCTTCATCCGAGGAGCGGTAA	GCGTTCGCGGCGGCCACGGCGCGGTTCGTCGGACAGCCCCTCCGGATGCGTTTCCTACCTTCATCCGAGGAGCGGTAA
1060	8	85	NZ_CAADPE010000159.1	Pseudomonas aeruginosa XDR-PA / assembly ICA01-030 (contig159)	12175	12252	78	100.000	5.84e-32	0	0	145	GCGTTCGCGGCGGCCACGGCGCGGTTCGTCGGACAGCCCCTCCGGATGCGTTTCCTACCTTCATCCGAGGAGCGGTAA	GCGTTCGCGGCGGCCACGGCGCGGTTCGTCGGACAGCCCCTCCGGATGCGTTTCCTACCTTCATCCGAGGAGCGGTAA
1060	8	85	NZ_RWPS01000015.1	Pseudomonas aeruginosa PA-CL521a (contigIPC615_15.1)	64963	64886	78	100.000	5.84e-32	0	0	145	GCGTTCGCGGCGGCCACGGCGCGGTTCGTCGGACAGCCCCTCCGGATGCGTTTCCTACCTTCATCCGAGGAGCGGTAA	GCGTTCGCGGCGGCCACGGCGCGGTTCGTCGGACAGCCCCTCCGGATGCGTTTCCTACCTTCATCCGAGGAGCGGTAA
1060	8	85	NZ_RXBF01000026.1	Pseudomonas aeruginosa MCF104 (contigIPC1367_26.1)	25378	25455	78	100.000	5.84e-32	0	0	145	GCGTTCGCGGCGGCCACGGCGCGGTTCGTCGGACAGCCCCTCCGGATGCGTTTCCTACCTTCATCCGAGGAGCGGTAA	GCGTTCGCGGCGGCCACGGCGCGGTTCGTCGGACAGCCCCTCCGGATGCGTTTCCTACCTTCATCCGAGGAGCGGTAA
1060	8	85	NZ_NSVT01000017.1	Pseudomonas aeruginosa AMT0005-138 (contigIPC543_17.1)	9906	9829	78	100.000	5.84e-32	0	0	145	GCGTTCGCGGCGGCCACGGCGCGGTTCGTCGGACAGCCCCTCCGGATGCGTTTCCTACCTTCATCCGAGGAGCGGTAA	GCGTTCGCGGCGGCCACGGCGCGGTTCGTCGGACAGCCCCTCCGGATGCGTTTCCTACCTTCATCCGAGGAGCGGTAA
1060	8	85	NZ_JALBYX010000014.1	Pseudomonas aeruginosa M2 (NODE_14_contig)	130277	130354	78	100.000	5.84e-32	0	0	145	GCGTTCGCGGCGGCCACGGCGCGGTTCGTCGGACAGCCCCTCCGGATGCGTTTCCTACCTTCATCCGAGGAGCGGTAA	GCGTTCGCGGCGGCCACGGCGCGGTTCGTCGGACAGCCCCTCCGGATGCGTTTCCTACCTTCATCCGAGGAGCGGTAA
1060	8	85	NZ_CP053747.1	Pseudomonas aeruginosa Pae1255-NDM1 (chromosome)	3304492	3304569	78	100.000	5.84e-32	0	0	145	GCGTTCGCGGCGGCCACGGCGCGGTTCGTCGGACAGCCCCTCCGGATGCGTTTCCTACCTTCATCCGAGGAGCGGTAA	GCGTTCGCGGCGGCCACGGCGCGGTTCGTCGGACAGCCCCTCCGGATGCGTTTCCTACCTTCATCCGAGGAGCGGTAA
1060	8	85	NZ_JAHYBG010000108.1	Pseudomonas aeruginosa CriePir70 (NODE_108_scaffold)	5582	5505	78	100.000	5.84e-32	0	0	145	GCGTTCGCGGCGGCCACGGCGCGGTTCGTCGGACAGCCCCTCCGGATGCGTTTCCTACCTTCATCCGAGGAGCGGTAA	GCGTTCGCGGCGGCCACGGCGCGGTTCGTCGGACAGCCCCTCCGGATGCGTTTCCTACCTTCATCCGAGGAGCGGTAA
1060	8	85	NZ_JADZIB010000041.1	Pseudomonas aeruginosa 39648-20 (NODE_41_scaffold)	9666	9589	78	100.000	5.84e-32	0	0	145	GCGTTCGCGGCGGCCACGGCGCGGTTCGTCGGACAGCCCCTCCGGATGCGTTTCCTACCTTCATCCGAGGAGCGGTAA	GCGTTCGCGGCGGCCACGGCGCGGTTCGTCGGACAGCCCCTCCGGATGCGTTTCCTACCTTCATCCGAGGAGCGGTAA
1060	8	85	NZ_JABTCA010000064.1	Pseudomonas aeruginosa 174276 (17-4276_S85_R1_001_(paired)_contig_64)	34487	34564	78	100.000	5.84e-32	0	0	145	GCGTTCGCGGCGGCCACGGCGCGGTTCGTCGGACAGCCCCTCCGGATGCGTTTCCTACCTTCATCCGAGGAGCGGTAA	GCGTTCGCGGCGGCCACGGCGCGGTTCGTCGGACAGCCCCTCCGGATGCGTTTCCTACCTTCATCCGAGGAGCGGTAA
1060	8	85	NZ_JALIYO010000091.1	Pseudomonas aeruginosa A95 (NODE_17_scaffold)	9459	9382	78	100.000	5.84e-32	0	0	145	GCGTTCGCGGCGGCCACGGCGCGGTTCGTCGGACAGCCCCTCCGGATGCGTTTCCTACCTTCATCCGAGGAGCGGTAA	GCGTTCGCGGCGGCCACGGCGCGGTTCGTCGGACAGCCCCTCCGGATGCGTTTCCTACCTTCATCCGAGGAGCGGTAA
1060	8	85	NZ_JAHFYU010000046.1	Pseudomonas aeruginosa CCBH28189 (contig46)	34796	34873	78	100.000	5.84e-32	0	0	145	GCGTTCGCGGCGGCCACGGCGCGGTTCGTCGGACAGCCCCTCCGGATGCGTTTCCTACCTTCATCCGAGGAGCGGTAA	GCGTTCGCGGCGGCCACGGCGCGGTTCGTCGGACAGCCCCTCCGGATGCGTTTCCTACCTTCATCCGAGGAGCGGTAA
1060	8	85	NZ_JAALIH010000097.1	Pseudomonas aeruginosa CEC33 (contigCEC33_97)	1520	1597	78	100.000	5.84e-32	0	0	145	GCGTTCGCGGCGGCCACGGCGCGGTTCGTCGGACAGCCCCTCCGGATGCGTTTCCTACCTTCATCCGAGGAGCGGTAA	GCGTTCGCGGCGGCCACGGCGCGGTTCGTCGGACAGCCCCTCCGGATGCGTTTCCTACCTTCATCCGAGGAGCGGTAA
1060	8	85	NZ_CAADPC010000674.1	Pseudomonas aeruginosa XDR-PA / assembly GAL06-015 (contig674)	20359	20436	78	100.000	5.84e-32	0	0	145	GCGTTCGCGGCGGCCACGGCGCGGTTCGTCGGACAGCCCCTCCGGATGCGTTTCCTACCTTCATCCGAGGAGCGGTAA	GCGTTCGCGGCGGCCACGGCGCGGTTCGTCGGACAGCCCCTCCGGATGCGTTTCCTACCTTCATCCGAGGAGCGGTAA
1060	8	85	NZ_RWPR01000014.1	Pseudomonas aeruginosa PA-CL521b (contigIPC616_14.1)	9906	9829	78	100.000	5.84e-32	0	0	145	GCGTTCGCGGCGGCCACGGCGCGGTTCGTCGGACAGCCCCTCCGGATGCGTTTCCTACCTTCATCCGAGGAGCGGTAA	GCGTTCGCGGCGGCCACGGCGCGGTTCGTCGGACAGCCCCTCCGGATGCGTTTCCTACCTTCATCCGAGGAGCGGTAA
1060	8	85	NZ_RXAZ01000008.1	Pseudomonas aeruginosa PD1 (contigIPC1377_8.1)	126091	126168	78	100.000	5.84e-32	0	0	145	GCGTTCGCGGCGGCCACGGCGCGGTTCGTCGGACAGCCCCTCCGGATGCGTTTCCTACCTTCATCCGAGGAGCGGTAA	GCGTTCGCGGCGGCCACGGCGCGGTTCGTCGGACAGCCCCTCCGGATGCGTTTCCTACCTTCATCCGAGGAGCGGTAA
1060	8	85	NZ_NSVS01000014.1	Pseudomonas aeruginosa AMT0006-1 (contigIPC544_14.1)	9840	9763	78	100.000	5.84e-32	0	0	145	GCGTTCGCGGCGGCCACGGCGCGGTTCGTCGGACAGCCCCTCCGGATGCGTTTCCTACCTTCATCCGAGGAGCGGTAA	GCGTTCGCGGCGGCCACGGCGCGGTTCGTCGGACAGCCCCTCCGGATGCGTTTCCTACCTTCATCCGAGGAGCGGTAA
1060	8	85	NZ_CP093395.1	Pseudomonas aeruginosa PA1_NCHU (chromosome)	1522256	1522179	78	100.000	5.84e-32	0	0	145	GCGTTCGCGGCGGCCACGGCGCGGTTCGTCGGACAGCCCCTCCGGATGCGTTTCCTACCTTCATCCGAGGAGCGGTAA	GCGTTCGCGGCGGCCACGGCGCGGTTCGTCGGACAGCCCCTCCGGATGCGTTTCCTACCTTCATCCGAGGAGCGGTAA
1060	8	85	NZ_CP089745.1	Pseudomonas aeruginosa Pa608 (chromosome)	3021227	3021304	78	100.000	5.84e-32	0	0	145	GCGTTCGCGGCGGCCACGGCGCGGTTCGTCGGACAGCCCCTCCGGATGCGTTTCCTACCTTCATCCGAGGAGCGGTAA	GCGTTCGCGGCGGCCACGGCGCGGTTCGTCGGACAGCCCCTCCGGATGCGTTTCCTACCTTCATCCGAGGAGCGGTAA
1060	8	85	NZ_JAHYBJ010000087.1	Pseudomonas aeruginosa CriePir44 (NODE_87_scaffold)	6671	6748	78	100.000	5.84e-32	0	0	145	GCGTTCGCGGCGGCCACGGCGCGGTTCGTCGGACAGCCCCTCCGGATGCGTTTCCTACCTTCATCCGAGGAGCGGTAA	GCGTTCGCGGCGGCCACGGCGCGGTTCGTCGGACAGCCCCTCCGGATGCGTTTCCTACCTTCATCCGAGGAGCGGTAA
1060	8	85	NZ_CP065417.1	Pseudomonas aeruginosa isolate P23 (chromosome)	3204744	3204821	78	100.000	5.84e-32	0	0	145	GCGTTCGCGGCGGCCACGGCGCGGTTCGTCGGACAGCCCCTCCGGATGCGTTTCCTACCTTCATCCGAGGAGCGGTAA	GCGTTCGCGGCGGCCACGGCGCGGTTCGTCGGACAGCCCCTCCGGATGCGTTTCCTACCTTCATCCGAGGAGCGGTAA
1060	8	85	NZ_JABTCB010000034.1	Pseudomonas aeruginosa 174581 (17-4581_ctg_34)	34624	34701	78	100.000	5.84e-32	0	0	145	GCGTTCGCGGCGGCCACGGCGCGGTTCGTCGGACAGCCCCTCCGGATGCGTTTCCTACCTTCATCCGAGGAGCGGTAA	GCGTTCGCGGCGGCCACGGCGCGGTTCGTCGGACAGCCCCTCCGGATGCGTTTCCTACCTTCATCCGAGGAGCGGTAA
1060	8	85	NZ_JALIYP010000074.1	Pseudomonas aeruginosa A97 (NODE_19_scaffold)	9459	9382	78	100.000	5.84e-32	0	0	145	GCGTTCGCGGCGGCCACGGCGCGGTTCGTCGGACAGCCCCTCCGGATGCGTTTCCTACCTTCATCCGAGGAGCGGTAA	GCGTTCGCGGCGGCCACGGCGCGGTTCGTCGGACAGCCCCTCCGGATGCGTTTCCTACCTTCATCCGAGGAGCGGTAA
1060	8	85	NZ_JAHFYV010000052.1	Pseudomonas aeruginosa CCBH28529 (contig52)	34769	34846	78	100.000	5.84e-32	0	0	145	GCGTTCGCGGCGGCCACGGCGCGGTTCGTCGGACAGCCCCTCCGGATGCGTTTCCTACCTTCATCCGAGGAGCGGTAA	GCGTTCGCGGCGGCCACGGCGCGGTTCGTCGGACAGCCCCTCCGGATGCGTTTCCTACCTTCATCCGAGGAGCGGTAA
1060	8	85	NZ_JAAOGY010000113.1	Pseudomonas aeruginosa CEC32 (contigCEC32_113)	1517	1594	78	100.000	5.84e-32	0	0	145	GCGTTCGCGGCGGCCACGGCGCGGTTCGTCGGACAGCCCCTCCGGATGCGTTTCCTACCTTCATCCGAGGAGCGGTAA	GCGTTCGCGGCGGCCACGGCGCGGTTCGTCGGACAGCCCCTCCGGATGCGTTTCCTACCTTCATCCGAGGAGCGGTAA
1060	8	85	NZ_CAADOW010000063.1	Pseudomonas aeruginosa XDR-PA / assembly GAL05-014 (contig63)	1459	1536	78	100.000	5.84e-32	0	0	145	GCGTTCGCGGCGGCCACGGCGCGGTTCGTCGGACAGCCCCTCCGGATGCGTTTCCTACCTTCATCCGAGGAGCGGTAA	GCGTTCGCGGCGGCCACGGCGCGGTTCGTCGGACAGCCCCTCCGGATGCGTTTCCTACCTTCATCCGAGGAGCGGTAA
1060	8	85	NZ_RWPQ01000014.1	Pseudomonas aeruginosa PA-CL522b (scaffoldIPC618_14.1)	9836	9759	78	100.000	5.84e-32	0	0	145	GCGTTCGCGGCGGCCACGGCGCGGTTCGTCGGACAGCCCCTCCGGATGCGTTTCCTACCTTCATCCGAGGAGCGGTAA	GCGTTCGCGGCGGCCACGGCGCGGTTCGTCGGACAGCCCCTCCGGATGCGTTTCCTACCTTCATCCGAGGAGCGGTAA
1060	8	85	NZ_RXAW01000010.1	Pseudomonas aeruginosa Zw49 (contigIPC1383_10.1)	9840	9763	78	100.000	5.84e-32	0	0	145	GCGTTCGCGGCGGCCACGGCGCGGTTCGTCGGACAGCCCCTCCGGATGCGTTTCCTACCTTCATCCGAGGAGCGGTAA	GCGTTCGCGGCGGCCACGGCGCGGTTCGTCGGACAGCCCCTCCGGATGCGTTTCCTACCTTCATCCGAGGAGCGGTAA
1060	8	85	NZ_NSVM01000010.1	Pseudomonas aeruginosa AMT0046-1 (contigIPC560_10.1)	126017	126094	78	100.000	5.84e-32	0	0	145	GCGTTCGCGGCGGCCACGGCGCGGTTCGTCGGACAGCCCCTCCGGATGCGTTTCCTACCTTCATCCGAGGAGCGGTAA	GCGTTCGCGGCGGCCACGGCGCGGTTCGTCGGACAGCCCCTCCGGATGCGTTTCCTACCTTCATCCGAGGAGCGGTAA
1060	8	85	NZ_CP093358.1	Pseudomonas aeruginosa E167 (chromosome)	3229284	3229361	78	100.000	5.84e-32	0	0	145	GCGTTCGCGGCGGCCACGGCGCGGTTCGTCGGACAGCCCCTCCGGATGCGTTTCCTACCTTCATCCGAGGAGCGGTAA	GCGTTCGCGGCGGCCACGGCGCGGTTCGTCGGACAGCCCCTCCGGATGCGTTTCCTACCTTCATCCGAGGAGCGGTAA
1060	8	85	NZ_CP089236.1	Pseudomonas aeruginosa JNQH-PA027 (chromosome)	3038453	3038376	78	100.000	5.84e-32	0	0	145	GCGTTCGCGGCGGCCACGGCGCGGTTCGTCGGACAGCCCCTCCGGATGCGTTTCCTACCTTCATCCGAGGAGCGGTAA	GCGTTCGCGGCGGCCACGGCGCGGTTCGTCGGACAGCCCCTCCGGATGCGTTTCCTACCTTCATCCGAGGAGCGGTAA
1060	8	85	NZ_JAHYBH010000054.1	Pseudomonas aeruginosa CriePir58 (NODE_54_scaffold)	20293	20370	78	100.000	5.84e-32	0	0	145	GCGTTCGCGGCGGCCACGGCGCGGTTCGTCGGACAGCCCCTCCGGATGCGTTTCCTACCTTCATCCGAGGAGCGGTAA	GCGTTCGCGGCGGCCACGGCGCGGTTCGTCGGACAGCCCCTCCGGATGCGTTTCCTACCTTCATCCGAGGAGCGGTAA
1060	8	85	NZ_CP065412.1	Pseudomonas aeruginosa isolate P33 (chromosome)	3249734	3249811	78	100.000	5.84e-32	0	0	145	GCGTTCGCGGCGGCCACGGCGCGGTTCGTCGGACAGCCCCTCCGGATGCGTTTCCTACCTTCATCCGAGGAGCGGTAA	GCGTTCGCGGCGGCCACGGCGCGGTTCGTCGGACAGCCCCTCCGGATGCGTTTCCTACCTTCATCCGAGGAGCGGTAA
1060	8	85	NZ_JABTCC010000015.1	Pseudomonas aeruginosa 185385 (18-5385_ctg_15)	174756	174833	78	100.000	5.84e-32	0	0	145	GCGTTCGCGGCGGCCACGGCGCGGTTCGTCGGACAGCCCCTCCGGATGCGTTTCCTACCTTCATCCGAGGAGCGGTAA	GCGTTCGCGGCGGCCACGGCGCGGTTCGTCGGACAGCCCCTCCGGATGCGTTTCCTACCTTCATCCGAGGAGCGGTAA
1060	8	85	NZ_CP089068.1	Pseudomonas aeruginosa UNC_PaerCF13 (chromosome)	4526176	4526253	78	100.000	5.84e-32	0	0	145	GCGTTCGCGGCGGCCACGGCGCGGTTCGTCGGACAGCCCCTCCGGATGCGTTTCCTACCTTCATCCGAGGAGCGGTAA	GCGTTCGCGGCGGCCACGGCGCGGTTCGTCGGACAGCCCCTCCGGATGCGTTTCCTACCTTCATCCGAGGAGCGGTAA
1060	8	85	NZ_JAGILD010000012.1	Pseudomonas aeruginosa SP2966 (contig12)	125595	125672	78	100.000	5.84e-32	0	0	145	GCGTTCGCGGCGGCCACGGCGCGGTTCGTCGGACAGCCCCTCCGGATGCGTTTCCTACCTTCATCCGAGGAGCGGTAA	GCGTTCGCGGCGGCCACGGCGCGGTTCGTCGGACAGCCCCTCCGGATGCGTTTCCTACCTTCATCCGAGGAGCGGTAA
1060	8	85	NZ_JAAOGX010000110.1	Pseudomonas aeruginosa CEC34 (contigCEC34_110)	8213	8136	78	100.000	5.84e-32	0	0	145	GCGTTCGCGGCGGCCACGGCGCGGTTCGTCGGACAGCCCCTCCGGATGCGTTTCCTACCTTCATCCGAGGAGCGGTAA	GCGTTCGCGGCGGCCACGGCGCGGTTCGTCGGACAGCCCCTCCGGATGCGTTTCCTACCTTCATCCGAGGAGCGGTAA
1060	8	85	NZ_CAADOX010000054.1	Pseudomonas aeruginosa XDR-PA / assembly GAL06-004 (contig54)	9434	9357	78	100.000	5.84e-32	0	0	145	GCGTTCGCGGCGGCCACGGCGCGGTTCGTCGGACAGCCCCTCCGGATGCGTTTCCTACCTTCATCCGAGGAGCGGTAA	GCGTTCGCGGCGGCCACGGCGCGGTTCGTCGGACAGCCCCTCCGGATGCGTTTCCTACCTTCATCCGAGGAGCGGTAA
1060	8	85	NZ_RWPM01000003.1	Pseudomonas aeruginosa PA-CL529 (contigIPC623_3.1)	126624	126701	78	100.000	5.84e-32	0	0	145	GCGTTCGCGGCGGCCACGGCGCGGTTCGTCGGACAGCCCCTCCGGATGCGTTTCCTACCTTCATCCGAGGAGCGGTAA	GCGTTCGCGGCGGCCACGGCGCGGTTCGTCGGACAGCCCCTCCGGATGCGTTTCCTACCTTCATCCGAGGAGCGGTAA
1060	8	85	NZ_RXAR01000009.1	Pseudomonas aeruginosa Zw115 (contigIPC1390_9.1)	129950	129873	78	100.000	5.84e-32	0	0	145	GCGTTCGCGGCGGCCACGGCGCGGTTCGTCGGACAGCCCCTCCGGATGCGTTTCCTACCTTCATCCGAGGAGCGGTAA	GCGTTCGCGGCGGCCACGGCGCGGTTCGTCGGACAGCCCCTCCGGATGCGTTTCCTACCTTCATCCGAGGAGCGGTAA
1060	8	85	NZ_NSVI01000021.1	Pseudomonas aeruginosa PUPa3 (contigIPC595_21.1)	35360	35437	78	100.000	5.84e-32	0	0	145	GCGTTCGCGGCGGCCACGGCGCGGTTCGTCGGACAGCCCCTCCGGATGCGTTTCCTACCTTCATCCGAGGAGCGGTAA	GCGTTCGCGGCGGCCACGGCGCGGTTCGTCGGACAGCCCCTCCGGATGCGTTTCCTACCTTCATCCGAGGAGCGGTAA
1060	8	85	NZ_CP093356.1	Pseudomonas aeruginosa E125 (chromosome)	3343161	3343238	78	100.000	5.84e-32	0	0	145	GCGTTCGCGGCGGCCACGGCGCGGTTCGTCGGACAGCCCCTCCGGATGCGTTTCCTACCTTCATCCGAGGAGCGGTAA	GCGTTCGCGGCGGCCACGGCGCGGTTCGTCGGACAGCCCCTCCGGATGCGTTTCCTACCTTCATCCGAGGAGCGGTAA
1060	8	85	NZ_CP089068.2	Pseudomonas aeruginosa UNC_PaerCF13 (chromosome)	4526221	4526298	78	100.000	5.84e-32	0	0	145	GCGTTCGCGGCGGCCACGGCGCGGTTCGTCGGACAGCCCCTCCGGATGCGTTTCCTACCTTCATCCGAGGAGCGGTAA	GCGTTCGCGGCGGCCACGGCGCGGTTCGTCGGACAGCCCCTCCGGATGCGTTTCCTACCTTCATCCGAGGAGCGGTAA
1060	8	85	NZ_JAHYBD010000021.1	Pseudomonas aeruginosa CriePir97 (NODE_21_scaffold)	125101	125178	78	100.000	5.84e-32	0	0	145	GCGTTCGCGGCGGCCACGGCGCGGTTCGTCGGACAGCCCCTCCGGATGCGTTTCCTACCTTCATCCGAGGAGCGGTAA	GCGTTCGCGGCGGCCACGGCGCGGTTCGTCGGACAGCCCCTCCGGATGCGTTTCCTACCTTCATCCGAGGAGCGGTAA
1060	8	85	NZ_JADQVY010000014.1	Pseudomonas aeruginosa CA12133 (scaffold_13)	126138	126215	78	100.000	5.84e-32	0	0	145	GCGTTCGCGGCGGCCACGGCGCGGTTCGTCGGACAGCCCCTCCGGATGCGTTTCCTACCTTCATCCGAGGAGCGGTAA	GCGTTCGCGGCGGCCACGGCGCGGTTCGTCGGACAGCCCCTCCGGATGCGTTTCCTACCTTCATCCGAGGAGCGGTAA
1060	8	85	NZ_JABTCD010000034.1	Pseudomonas aeruginosa V2O4Ci (V2O4Ci_ctg_34)	34741	34818	78	100.000	5.84e-32	0	0	145	GCGTTCGCGGCGGCCACGGCGCGGTTCGTCGGACAGCCCCTCCGGATGCGTTTCCTACCTTCATCCGAGGAGCGGTAA	GCGTTCGCGGCGGCCACGGCGCGGTTCGTCGGACAGCCCCTCCGGATGCGTTTCCTACCTTCATCCGAGGAGCGGTAA
1060	8	85	NZ_CP089067.1	Pseudomonas aeruginosa UNC_PaerCF19 (chromosome)	4506079	4506002	78	100.000	5.84e-32	0	0	145	GCGTTCGCGGCGGCCACGGCGCGGTTCGTCGGACAGCCCCTCCGGATGCGTTTCCTACCTTCATCCGAGGAGCGGTAA	GCGTTCGCGGCGGCCACGGCGCGGTTCGTCGGACAGCCCCTCCGGATGCGTTTCCTACCTTCATCCGAGGAGCGGTAA
1060	8	85	NZ_JAGILE010000010.1	Pseudomonas aeruginosa SP2689 (contig10)	206335	206412	78	100.000	5.84e-32	0	0	145	GCGTTCGCGGCGGCCACGGCGCGGTTCGTCGGACAGCCCCTCCGGATGCGTTTCCTACCTTCATCCGAGGAGCGGTAA	GCGTTCGCGGCGGCCACGGCGCGGTTCGTCGGACAGCCCCTCCGGATGCGTTTCCTACCTTCATCCGAGGAGCGGTAA
1060	8	85	NZ_JAAOGW010000095.1	Pseudomonas aeruginosa CEC35 (contigCEC35_95)	1504	1581	78	100.000	5.84e-32	0	0	145	GCGTTCGCGGCGGCCACGGCGCGGTTCGTCGGACAGCCCCTCCGGATGCGTTTCCTACCTTCATCCGAGGAGCGGTAA	GCGTTCGCGGCGGCCACGGCGCGGTTCGTCGGACAGCCCCTCCGGATGCGTTTCCTACCTTCATCCGAGGAGCGGTAA
1060	8	85	NZ_CAADOV010000053.1	Pseudomonas aeruginosa XDR-PA / assembly GAL04-044 (contig53)	24830	24907	78	100.000	5.84e-32	0	0	145	GCGTTCGCGGCGGCCACGGCGCGGTTCGTCGGACAGCCCCTCCGGATGCGTTTCCTACCTTCATCCGAGGAGCGGTAA	GCGTTCGCGGCGGCCACGGCGCGGTTCGTCGGACAGCCCCTCCGGATGCGTTTCCTACCTTCATCCGAGGAGCGGTAA
1060	8	85	NZ_RWPK01000014.1	Pseudomonas aeruginosa PA-CL534a (contigIPC625_14.1)	129452	129529	78	100.000	5.84e-32	0	0	145	GCGTTCGCGGCGGCCACGGCGCGGTTCGTCGGACAGCCCCTCCGGATGCGTTTCCTACCTTCATCCGAGGAGCGGTAA	GCGTTCGCGGCGGCCACGGCGCGGTTCGTCGGACAGCCCCTCCGGATGCGTTTCCTACCTTCATCCGAGGAGCGGTAA
1060	8	85	NZ_RXAG01000026.1	Pseudomonas aeruginosa HCF367 (contigIPC1415_26.1)	25114	25191	78	100.000	5.84e-32	0	0	145	GCGTTCGCGGCGGCCACGGCGCGGTTCGTCGGACAGCCCCTCCGGATGCGTTTCCTACCTTCATCCGAGGAGCGGTAA	GCGTTCGCGGCGGCCACGGCGCGGTTCGTCGGACAGCCCCTCCGGATGCGTTTCCTACCTTCATCCGAGGAGCGGTAA
1060	8	85	NZ_NSVG01000020.1	Pseudomonas aeruginosa HPA8 (contigIPC644_20.1)	9837	9760	78	100.000	5.84e-32	0	0	145	GCGTTCGCGGCGGCCACGGCGCGGTTCGTCGGACAGCCCCTCCGGATGCGTTTCCTACCTTCATCCGAGGAGCGGTAA	GCGTTCGCGGCGGCCACGGCGCGGTTCGTCGGACAGCCCCTCCGGATGCGTTTCCTACCTTCATCCGAGGAGCGGTAA
1060	8	85	NZ_CP093357.1	Pseudomonas aeruginosa E131 (chromosome)	3147909	3147986	78	100.000	5.84e-32	0	0	145	GCGTTCGCGGCGGCCACGGCGCGGTTCGTCGGACAGCCCCTCCGGATGCGTTTCCTACCTTCATCCGAGGAGCGGTAA	GCGTTCGCGGCGGCCACGGCGCGGTTCGTCGGACAGCCCCTCCGGATGCGTTTCCTACCTTCATCCGAGGAGCGGTAA
1060	8	85	NZ_CP089067.2	Pseudomonas aeruginosa UNC_PaerCF19 (chromosome)	4493294	4493217	78	100.000	5.84e-32	0	0	145	GCGTTCGCGGCGGCCACGGCGCGGTTCGTCGGACAGCCCCTCCGGATGCGTTTCCTACCTTCATCCGAGGAGCGGTAA	GCGTTCGCGGCGGCCACGGCGCGGTTCGTCGGACAGCCCCTCCGGATGCGTTTCCTACCTTCATCCGAGGAGCGGTAA
1060	8	85	NZ_JAHYBE010000088.1	Pseudomonas aeruginosa CriePir86 (NODE_88_scaffold)	9893	9970	78	100.000	5.84e-32	0	0	145	GCGTTCGCGGCGGCCACGGCGCGGTTCGTCGGACAGCCCCTCCGGATGCGTTTCCTACCTTCATCCGAGGAGCGGTAA	GCGTTCGCGGCGGCCACGGCGCGGTTCGTCGGACAGCCCCTCCGGATGCGTTTCCTACCTTCATCCGAGGAGCGGTAA
1060	8	85	NZ_CP060243.1	Pseudomonas aeruginosa A-I-1 (chromosome)	3358345	3358422	78	100.000	5.84e-32	0	0	145	GCGTTCGCGGCGGCCACGGCGCGGTTCGTCGGACAGCCCCTCCGGATGCGTTTCCTACCTTCATCCGAGGAGCGGTAA	GCGTTCGCGGCGGCCACGGCGCGGTTCGTCGGACAGCCCCTCCGGATGCGTTTCCTACCTTCATCCGAGGAGCGGTAA
1060	8	85	NZ_CP053922.1	Pseudomonas aeruginosa YD001 (CP053922.1)	3099037	3099114	78	100.000	5.84e-32	0	0	145	GCGTTCGCGGCGGCCACGGCGCGGTTCGTCGGACAGCCCCTCCGGATGCGTTTCCTACCTTCATCCGAGGAGCGGTAA	GCGTTCGCGGCGGCCACGGCGCGGTTCGTCGGACAGCCCCTCCGGATGCGTTTCCTACCTTCATCCGAGGAGCGGTAA
1060	8	85	NZ_CP089065.1	Pseudomonas aeruginosa UNC_PaerCF34 (chromosome)	4233466	4233389	78	100.000	5.84e-32	0	0	145	GCGTTCGCGGCGGCCACGGCGCGGTTCGTCGGACAGCCCCTCCGGATGCGTTTCCTACCTTCATCCGAGGAGCGGTAA	GCGTTCGCGGCGGCCACGGCGCGGTTCGTCGGACAGCCCCTCCGGATGCGTTTCCTACCTTCATCCGAGGAGCGGTAA
1060	8	85	NZ_JAGILF010000010.1	Pseudomonas aeruginosa SP3144 (contig10)	237798	237875	78	100.000	5.84e-32	0	0	145	GCGTTCGCGGCGGCCACGGCGCGGTTCGTCGGACAGCCCCTCCGGATGCGTTTCCTACCTTCATCCGAGGAGCGGTAA	GCGTTCGCGGCGGCCACGGCGCGGTTCGTCGGACAGCCCCTCCGGATGCGTTTCCTACCTTCATCCGAGGAGCGGTAA
1060	8	85	NZ_JAAOGS010000065.1	Pseudomonas aeruginosa CEC39 (contigCEC39_65)	9482	9405	78	100.000	5.84e-32	0	0	145	GCGTTCGCGGCGGCCACGGCGCGGTTCGTCGGACAGCCCCTCCGGATGCGTTTCCTACCTTCATCCGAGGAGCGGTAA	GCGTTCGCGGCGGCCACGGCGCGGTTCGTCGGACAGCCCCTCCGGATGCGTTTCCTACCTTCATCCGAGGAGCGGTAA
1060	8	85	NZ_CAADOS010000063.1	Pseudomonas aeruginosa XDR-PA / assembly GAL03-019 (contig63)	17	94	78	100.000	5.84e-32	0	0	145	GCGTTCGCGGCGGCCACGGCGCGGTTCGTCGGACAGCCCCTCCGGATGCGTTTCCTACCTTCATCCGAGGAGCGGTAA	GCGTTCGCGGCGGCCACGGCGCGGTTCGTCGGACAGCCCCTCCGGATGCGTTTCCTACCTTCATCCGAGGAGCGGTAA
1060	8	85	NZ_RWPF01000003.1	Pseudomonas aeruginosa PA-CL547b (contigIPC633_3.1)	491576	491499	78	100.000	5.84e-32	0	0	145	GCGTTCGCGGCGGCCACGGCGCGGTTCGTCGGACAGCCCCTCCGGATGCGTTTCCTACCTTCATCCGAGGAGCGGTAA	GCGTTCGCGGCGGCCACGGCGCGGTTCGTCGGACAGCCCCTCCGGATGCGTTTCCTACCTTCATCCGAGGAGCGGTAA
1060	8	85	NZ_RXAD01000015.1	Pseudomonas aeruginosa HCF591 (contigIPC1421_15.1)	127649	127572	78	100.000	5.84e-32	0	0	145	GCGTTCGCGGCGGCCACGGCGCGGTTCGTCGGACAGCCCCTCCGGATGCGTTTCCTACCTTCATCCGAGGAGCGGTAA	GCGTTCGCGGCGGCCACGGCGCGGTTCGTCGGACAGCCCCTCCGGATGCGTTTCCTACCTTCATCCGAGGAGCGGTAA
1060	8	85	NZ_NSVN01000015.1	Pseudomonas aeruginosa AMT0026-67 (contigIPC556_15.1)	9817	9740	78	100.000	5.84e-32	0	0	145	GCGTTCGCGGCGGCCACGGCGCGGTTCGTCGGACAGCCCCTCCGGATGCGTTTCCTACCTTCATCCGAGGAGCGGTAA	GCGTTCGCGGCGGCCACGGCGCGGTTCGTCGGACAGCCCCTCCGGATGCGTTTCCTACCTTCATCCGAGGAGCGGTAA
1060	8	85	NZ_CP093355.1	Pseudomonas aeruginosa E104 (chromosome)	3231406	3231483	78	100.000	5.84e-32	0	0	145	GCGTTCGCGGCGGCCACGGCGCGGTTCGTCGGACAGCCCCTCCGGATGCGTTTCCTACCTTCATCCGAGGAGCGGTAA	GCGTTCGCGGCGGCCACGGCGCGGTTCGTCGGACAGCCCCTCCGGATGCGTTTCCTACCTTCATCCGAGGAGCGGTAA
1060	8	85	NZ_CP089065.2	Pseudomonas aeruginosa UNC_PaerCF34 (chromosome)	4233500	4233423	78	100.000	5.84e-32	0	0	145	GCGTTCGCGGCGGCCACGGCGCGGTTCGTCGGACAGCCCCTCCGGATGCGTTTCCTACCTTCATCCGAGGAGCGGTAA	GCGTTCGCGGCGGCCACGGCGCGGTTCGTCGGACAGCCCCTCCGGATGCGTTTCCTACCTTCATCCGAGGAGCGGTAA
1060	8	85	NZ_JAHYBC010000103.1	Pseudomonas aeruginosa CriePir106 (NODE_103_scaffold)	8107	8030	78	100.000	5.84e-32	0	0	145	GCGTTCGCGGCGGCCACGGCGCGGTTCGTCGGACAGCCCCTCCGGATGCGTTTCCTACCTTCATCCGAGGAGCGGTAA	GCGTTCGCGGCGGCCACGGCGCGGTTCGTCGGACAGCCCCTCCGGATGCGTTTCCTACCTTCATCCGAGGAGCGGTAA
1060	8	85	NZ_CP060241.1	Pseudomonas aeruginosa C-I-1 (chromosome)	3311331	3311254	78	100.000	5.84e-32	0	0	145	GCGTTCGCGGCGGCCACGGCGCGGTTCGTCGGACAGCCCCTCCGGATGCGTTTCCTACCTTCATCCGAGGAGCGGTAA	GCGTTCGCGGCGGCCACGGCGCGGTTCGTCGGACAGCCCCTCCGGATGCGTTTCCTACCTTCATCCGAGGAGCGGTAA
1060	8	85	NZ_JAATIN010000001.1	Pseudomonas aeruginosa DVT402 (contig1)	5620934	5620857	78	100.000	5.84e-32	0	0	145	GCGTTCGCGGCGGCCACGGCGCGGTTCGTCGGACAGCCCCTCCGGATGCGTTTCCTACCTTCATCCGAGGAGCGGTAA	GCGTTCGCGGCGGCCACGGCGCGGTTCGTCGGACAGCCCCTCCGGATGCGTTTCCTACCTTCATCCGAGGAGCGGTAA
1060	8	85	NZ_CP089064.1	Pseudomonas aeruginosa UNC_PaerCF35 (chromosome)	5855389	5855466	78	100.000	5.84e-32	0	0	145	GCGTTCGCGGCGGCCACGGCGCGGTTCGTCGGACAGCCCCTCCGGATGCGTTTCCTACCTTCATCCGAGGAGCGGTAA	GCGTTCGCGGCGGCCACGGCGCGGTTCGTCGGACAGCCCCTCCGGATGCGTTTCCTACCTTCATCCGAGGAGCGGTAA
1060	8	85	NZ_JAGILH010000016.1	Pseudomonas aeruginosa SP2710 (contig16)	9540	9463	78	100.000	5.84e-32	0	0	145	GCGTTCGCGGCGGCCACGGCGCGGTTCGTCGGACAGCCCCTCCGGATGCGTTTCCTACCTTCATCCGAGGAGCGGTAA	GCGTTCGCGGCGGCCACGGCGCGGTTCGTCGGACAGCCCCTCCGGATGCGTTTCCTACCTTCATCCGAGGAGCGGTAA
1060	8	85	NZ_JAAOGT010000068.1	Pseudomonas aeruginosa CEC38 (contigCEC38_68)	1529	1606	78	100.000	5.84e-32	0	0	145	GCGTTCGCGGCGGCCACGGCGCGGTTCGTCGGACAGCCCCTCCGGATGCGTTTCCTACCTTCATCCGAGGAGCGGTAA	GCGTTCGCGGCGGCCACGGCGCGGTTCGTCGGACAGCCCCTCCGGATGCGTTTCCTACCTTCATCCGAGGAGCGGTAA
1060	8	85	NZ_CAADOO010000134.1	Pseudomonas aeruginosa XDR-PA / assembly GAL03-013 (contig134)	9434	9357	78	100.000	5.84e-32	0	0	145	GCGTTCGCGGCGGCCACGGCGCGGTTCGTCGGACAGCCCCTCCGGATGCGTTTCCTACCTTCATCCGAGGAGCGGTAA	GCGTTCGCGGCGGCCACGGCGCGGTTCGTCGGACAGCCCCTCCGGATGCGTTTCCTACCTTCATCCGAGGAGCGGTAA
1060	8	85	NZ_RWPG01000012.1	Pseudomonas aeruginosa PA-CL545b (contigIPC632_12.1)	10417	10340	78	100.000	5.84e-32	0	0	145	GCGTTCGCGGCGGCCACGGCGCGGTTCGTCGGACAGCCCCTCCGGATGCGTTTCCTACCTTCATCCGAGGAGCGGTAA	GCGTTCGCGGCGGCCACGGCGCGGTTCGTCGGACAGCCCCTCCGGATGCGTTTCCTACCTTCATCCGAGGAGCGGTAA
1060	8	85	NZ_RXAA01000014.1	Pseudomonas aeruginosa OY3 (contigIPC1427_14.1)	9702	9625	78	100.000	5.84e-32	0	0	145	GCGTTCGCGGCGGCCACGGCGCGGTTCGTCGGACAGCCCCTCCGGATGCGTTTCCTACCTTCATCCGAGGAGCGGTAA	GCGTTCGCGGCGGCCACGGCGCGGTTCGTCGGACAGCCCCTCCGGATGCGTTTCCTACCTTCATCCGAGGAGCGGTAA
1060	8	85	NZ_NSVL01000008.1	Pseudomonas aeruginosa AMT0046-109 (contigIPC563_8.1)	9880	9803	78	100.000	5.84e-32	0	0	145	GCGTTCGCGGCGGCCACGGCGCGGTTCGTCGGACAGCCCCTCCGGATGCGTTTCCTACCTTCATCCGAGGAGCGGTAA	GCGTTCGCGGCGGCCACGGCGCGGTTCGTCGGACAGCCCCTCCGGATGCGTTTCCTACCTTCATCCGAGGAGCGGTAA
1060	8	85	NZ_CP093354.1	Pseudomonas aeruginosa E113 (chromosome)	3241872	3241949	78	100.000	5.84e-32	0	0	145	GCGTTCGCGGCGGCCACGGCGCGGTTCGTCGGACAGCCCCTCCGGATGCGTTTCCTACCTTCATCCGAGGAGCGGTAA	GCGTTCGCGGCGGCCACGGCGCGGTTCGTCGGACAGCCCCTCCGGATGCGTTTCCTACCTTCATCCGAGGAGCGGTAA
1060	8	85	NZ_CP089064.2	Pseudomonas aeruginosa UNC_PaerCF35 (chromosome)	5855407	5855484	78	100.000	5.84e-32	0	0	145	GCGTTCGCGGCGGCCACGGCGCGGTTCGTCGGACAGCCCCTCCGGATGCGTTTCCTACCTTCATCCGAGGAGCGGTAA	GCGTTCGCGGCGGCCACGGCGCGGTTCGTCGGACAGCCCCTCCGGATGCGTTTCCTACCTTCATCCGAGGAGCGGTAA
1060	8	85	NZ_JAHYBF010000095.1	Pseudomonas aeruginosa CriePir77 (NODE_95_contig)	6608	6531	78	100.000	5.84e-32	0	0	145	GCGTTCGCGGCGGCCACGGCGCGGTTCGTCGGACAGCCCCTCCGGATGCGTTTCCTACCTTCATCCGAGGAGCGGTAA	GCGTTCGCGGCGGCCACGGCGCGGTTCGTCGGACAGCCCCTCCGGATGCGTTTCCTACCTTCATCCGAGGAGCGGTAA
1060	8	85	NZ_CP060240.1	Pseudomonas aeruginosa G-I-1 (chromosome)	3144556	3144633	78	100.000	5.84e-32	0	0	145	GCGTTCGCGGCGGCCACGGCGCGGTTCGTCGGACAGCCCCTCCGGATGCGTTTCCTACCTTCATCCGAGGAGCGGTAA	GCGTTCGCGGCGGCCACGGCGCGGTTCGTCGGACAGCCCCTCCGGATGCGTTTCCTACCTTCATCCGAGGAGCGGTAA
1060	8	85	NZ_JAATIK010000001.1	Pseudomonas aeruginosa DVT418 (contig1)	4006545	4006468	78	100.000	5.84e-32	0	0	145	GCGTTCGCGGCGGCCACGGCGCGGTTCGTCGGACAGCCCCTCCGGATGCGTTTCCTACCTTCATCCGAGGAGCGGTAA	GCGTTCGCGGCGGCCACGGCGCGGTTCGTCGGACAGCCCCTCCGGATGCGTTTCCTACCTTCATCCGAGGAGCGGTAA
1060	8	85	NZ_CP089062.1	Pseudomonas aeruginosa UNC_PaerCF38 (chromosome)	4298684	4298761	78	100.000	5.84e-32	0	0	145	GCGTTCGCGGCGGCCACGGCGCGGTTCGTCGGACAGCCCCTCCGGATGCGTTTCCTACCTTCATCCGAGGAGCGGTAA	GCGTTCGCGGCGGCCACGGCGCGGTTCGTCGGACAGCCCCTCCGGATGCGTTTCCTACCTTCATCCGAGGAGCGGTAA
1060	8	85	NZ_JAGILJ010000012.1	Pseudomonas aeruginosa SP2718 (contig12)	9404	9327	78	100.000	5.84e-32	0	0	145	GCGTTCGCGGCGGCCACGGCGCGGTTCGTCGGACAGCCCCTCCGGATGCGTTTCCTACCTTCATCCGAGGAGCGGTAA	GCGTTCGCGGCGGCCACGGCGCGGTTCGTCGGACAGCCCCTCCGGATGCGTTTCCTACCTTCATCCGAGGAGCGGTAA
1060	8	85	NZ_JAAOGU010000154.1	Pseudomonas aeruginosa CEC37 (contigCEC37_154)	8180	8103	78	100.000	5.84e-32	0	0	145	GCGTTCGCGGCGGCCACGGCGCGGTTCGTCGGACAGCCCCTCCGGATGCGTTTCCTACCTTCATCCGAGGAGCGGTAA	GCGTTCGCGGCGGCCACGGCGCGGTTCGTCGGACAGCCCCTCCGGATGCGTTTCCTACCTTCATCCGAGGAGCGGTAA
1060	8	85	NZ_CAADOK010000241.1	Pseudomonas aeruginosa XDR-PA / assembly GAL01-029 (contig241)	2179	2102	78	100.000	5.84e-32	0	0	145	GCGTTCGCGGCGGCCACGGCGCGGTTCGTCGGACAGCCCCTCCGGATGCGTTTCCTACCTTCATCCGAGGAGCGGTAA	GCGTTCGCGGCGGCCACGGCGCGGTTCGTCGGACAGCCCCTCCGGATGCGTTTCCTACCTTCATCCGAGGAGCGGTAA
1060	8	85	NZ_RWPE01000009.1	Pseudomonas aeruginosa PA-CL549 (contigIPC634_9.1)	137380	137303	78	100.000	5.84e-32	0	0	145	GCGTTCGCGGCGGCCACGGCGCGGTTCGTCGGACAGCCCCTCCGGATGCGTTTCCTACCTTCATCCGAGGAGCGGTAA	GCGTTCGCGGCGGCCACGGCGCGGTTCGTCGGACAGCCCCTCCGGATGCGTTTCCTACCTTCATCCGAGGAGCGGTAA
1060	8	85	NZ_RWZZ01000015.1	Pseudomonas aeruginosa BJ2 (contigIPC1428_15.1)	9702	9625	78	100.000	5.84e-32	0	0	145	GCGTTCGCGGCGGCCACGGCGCGGTTCGTCGGACAGCCCCTCCGGATGCGTTTCCTACCTTCATCCGAGGAGCGGTAA	GCGTTCGCGGCGGCCACGGCGCGGTTCGTCGGACAGCCCCTCCGGATGCGTTTCCTACCTTCATCCGAGGAGCGGTAA
1060	8	85	NZ_NSVH01000021.1	Pseudomonas aeruginosa HPA6 (contigIPC642_21.1)	9808	9731	78	100.000	5.84e-32	0	0	145	GCGTTCGCGGCGGCCACGGCGCGGTTCGTCGGACAGCCCCTCCGGATGCGTTTCCTACCTTCATCCGAGGAGCGGTAA	GCGTTCGCGGCGGCCACGGCGCGGTTCGTCGGACAGCCCCTCCGGATGCGTTTCCTACCTTCATCCGAGGAGCGGTAA
1060	8	85	NZ_CP093030.1	Pseudomonas aeruginosa H04 (CP093030.1)	3293754	3293831	78	100.000	5.84e-32	0	0	145	GCGTTCGCGGCGGCCACGGCGCGGTTCGTCGGACAGCCCCTCCGGATGCGTTTCCTACCTTCATCCGAGGAGCGGTAA	GCGTTCGCGGCGGCCACGGCGCGGTTCGTCGGACAGCCCCTCCGGATGCGTTTCCTACCTTCATCCGAGGAGCGGTAA
[truncated: 2,607 more rows]

## Sheet: sRNA1062
Table S2: BLAST of sRNA1060 and sRNA1062
[truncated: 1,304 more rows]
